# Supplementary material for: Identification and Analysis of Circular RNAs in Mammary Gland from Yaks Between Lactation and Dry Period
Source: Animals (Basel). 2025 Jan 3;15(1):89. doi: 10.3390/ani15010089 (PMC11718809; doi:10.3390/ani15010089)
Supplement: Supplementary file 1 [file animals-15-00089-s001.zip]

Archive with 6 entries (5 files):
- supplementary file/
- supplementary file/Figure S1. Pearson correlation between samples.png
- supplementary file/Table S1. GO enrichment analyses of host genes for DECs.xlsx
- supplementary file/Table S2. KEGG enrichment analyses of host genes for DECs.xlsx
- supplementary file/Table S3. GO enrichment analyses of target genes of DEmiRNAs in the ceRNA network.xlsx
- supplementary file/Table S4. Primer sequences for transcripts used in real-time quantitative PCR.xlsx
