# Supplementary material for: Identification and Analysis of Circular RNAs in Mammary Gland from Yaks Between Lactation and Dry Period
Source: Animals (Basel). 2025 Jan 3;15(1):89. doi: 10.3390/ani15010089 (PMC11718809; doi:10.3390/ani15010089)
Supplement: Supplementary file 1 [file animals-15-00089-s001.zip › supplementary file/Table S1. GO enrichment analyses of host genes for DECs.xlsx]

## Sheet: Sheet1
source	term_name	term_id	highlighted	adjusted_p_value	negative_log10_of_adjusted_p_value	term_size	query_size	intersection_size	effective_domain_size	intersections
GO:MF	molecular_function	GO:0003674	TRUE	1.29397e-104	103.888	20212	238	233	63187	JUN,ABCA9,ACSS1,ACTR3B,ACVR2A,ADGRA3,ADGRL2,AHNAK,ALCAM,ANKRD26,ANO1,ANXA3,APAF1,APBB2,APOBR,ARFGEF1,ARHGAP10,ARHGAP12,ARID2,ARL13B,ASH1L,ATAD2B,ATG5,ATP1B1,ATP9A,AUH,B4GALT1,BBS9,BMPR2,BORA,CACNA1C,CAMK1G,CAMTA1,CCBE1,CD3G,CDC14A,CDK13,CDK6,CHD6,CHI3L1,CHIC2,CKAP4,CKB,CLCC1,CLDN7,CMTM7,CNDP1,CNOT2,CNOT6,COL15A1,COL1A1,COL3A1,COL4A2,CREB5,CREBL2,CTSH,CYFIP2,DAAM1,DCLRE1C,DHRS3,DIS3L2,DMBT1,DMXL1,…
GO:MF	binding	GO:0005488	FALSE	1.23483e-98	97.9084	18370	238	224	63187	JUN,ABCA9,ACSS1,ACTR3B,ACVR2A,ADGRA3,ADGRL2,AHNAK,ALCAM,ANKRD26,ANO1,ANXA3,APAF1,APBB2,ARFGEF1,ARHGAP10,ARHGAP12,ARID2,ARL13B,ASH1L,ATAD2B,ATG5,ATP1B1,ATP9A,AUH,B4GALT1,BBS9,BMPR2,BORA,CACNA1C,CAMK1G,CAMTA1,CCBE1,CD3G,CDC14A,CDK13,CDK6,CHD6,CHI3L1,CHIC2,CKAP4,CKB,CLCC1,CLDN7,CMTM7,CNDP1,CNOT2,CNOT6,COL1A1,COL3A1,COL4A2,CREB5,CREBL2,CTSH,CYFIP2,DAAM1,DCLRE1C,DHRS3,DIS3L2,DMBT1,DMXL1,DOCK6,DUSP4,DY…
GO:MF	protein binding	GO:0005515	FALSE	2.17145e-92	91.6632	14838	238	206	63187	JUN,ACSS1,ACTR3B,ACVR2A,ADGRA3,AHNAK,ALCAM,ANKRD26,ANO1,ANXA3,APAF1,APBB2,ARFGEF1,ARHGAP10,ARHGAP12,ARID2,ARL13B,ASH1L,ATAD2B,ATG5,ATP1B1,ATP9A,B4GALT1,BBS9,BMPR2,BORA,CACNA1C,CAMK1G,CAMTA1,CCBE1,CD3G,CDC14A,CDK13,CDK6,CHD6,CHI3L1,CHIC2,CKAP4,CKB,CLCC1,CLDN7,CMTM7,CNOT2,CNOT6,COL1A1,COL3A1,COL4A2,CREB5,CREBL2,CTSH,CYFIP2,DAAM1,DCLRE1C,DIS3L2,DMBT1,DMXL1,DOCK6,DUSP4,DYNC1I1,EAF2,EHMT1,EPHA2,EPHB6,…
GO:MF	catalytic activity	GO:0003824	FALSE	1.72795e-38	37.7625	5758	238	99	63187	ABCA9,ACSS1,ACVR2A,ARL13B,ASH1L,ATAD2B,ATG5,ATP9A,AUH,B4GALT1,BMPR2,CAMK1G,CDC14A,CDK13,CDK6,CHD6,CKB,CNDP1,CNOT2,CNOT6,CTSH,DCLRE1C,DHRS3,DIS3L2,DUSP4,EHMT1,EPHA2,EPHB6,EPHX2,ERBB4,ERI3,EYA1,FAH,FANCL,FAP,FASN,FTH1,FTO,G3BP1,GANC,HADHA,HDAC4,HK1,HPN,HSDL2,KAT2B,KATNAL1,KIF13B,LTF,LVRN,MAPK9,MMP14,MTFMT,MTMR3,NAAA,NADK2,NKIRAS1,NT5DC1,PAN3,PAPPA2,PARL,PARN,PARP16,PDE7A,PLCE1,PLCG2,PPP1R8,PPP2R5A,…
GO:MF	small molecule binding	GO:0036094	FALSE	2.58949e-33	32.5868	6357	238	97	63187	ABCA9,ACSS1,ACTR3B,ACVR2A,ANO1,ANXA3,APAF1,ARID2,ARL13B,ASH1L,ATAD2B,ATP9A,B4GALT1,BMPR2,CACNA1C,CAMK1G,CCBE1,CDK13,CDK6,CHD6,CKB,CNDP1,CNOT6,COL1A1,COL3A1,CREB5,DHRS3,DIS3L2,EHMT1,EPHA2,EPHB6,EPHX2,ERBB4,ERI3,EYA1,FAH,FANCL,FASN,FAT3,FGD4,FTH1,FTO,G3BP1,HADHA,HDAC4,HK1,HSPG2,KATNAL1,KIF13B,L3MBTL3,LTF,LVRN,MAPK9,MAPKAP1,MCTP2,MMP14,MTMR3,MYH9,MYO10,NADK2,NKIRAS1,NT5DC1,OPTN,PAN3,PAPPA2,PARN,PDE7…
GO:MF	ion binding	GO:0043167	FALSE	3.38878e-32	31.47	6146	238	94	63187	ABCA9,ACSS1,ACTR3B,ACVR2A,ANO1,ANXA3,APAF1,ARID2,ARL13B,ASH1L,ATAD2B,ATP9A,B4GALT1,BMPR2,CACNA1C,CAMK1G,CCBE1,CDK13,CDK6,CHD6,CKB,CNDP1,CNOT6,COL1A1,COL3A1,CREB5,DIS3L2,EHMT1,EPHA2,EPHB6,EPHX2,ERBB4,ERI3,EYA1,FAH,FANCL,FAT3,FGD4,FTH1,FTO,G3BP1,HADHA,HDAC4,HK1,HSPG2,KATNAL1,KIF13B,L3MBTL3,LTF,LVRN,MAPK9,MAPKAP1,MCTP2,MMP14,MTMR3,MYH9,MYO10,NADK2,NKIRAS1,NT5DC1,OPTN,PAN3,PAPPA2,PARN,PDE7A,PLCE1,PPP…
GO:MF	hydrolase activity	GO:0016787	FALSE	1.82533e-26	25.7387	2478	238	57	63187	ABCA9,ARL13B,ATAD2B,ATP9A,CDC14A,CHD6,CNDP1,CNOT2,CNOT6,CTSH,DCLRE1C,DIS3L2,DUSP4,EPHX2,ERI3,EYA1,FAH,FAP,FASN,G3BP1,GANC,HDAC4,HPN,KATNAL1,KIF13B,LTF,LVRN,MMP14,MTMR3,NAAA,NKIRAS1,NT5DC1,PAN3,PAPPA2,PARL,PARN,PDE7A,PLCE1,PLCG2,PPP1R8,PPP2R5A,PPP3CC,PRSS22,PTPN3,RAB27B,RAP1B,RBBP8,RRAS2,SACM1L,SCPEP1,SMARCA5,SMCHD1,SULF2,TANK,TMPRSS2,USP13,USP25
GO:MF	organic cyclic compound binding	GO:0097159	FALSE	9.82855e-25	24.0075	7546	238	93	63187	JUN,ABCA9,ACSS1,ACTR3B,ACVR2A,AHNAK,APAF1,ARID2,ARL13B,ASH1L,ATAD2B,ATP9A,AUH,BMPR2,CAMK1G,CAMTA1,CDK13,CDK6,CHD6,CKAP4,CKB,CNOT6,CREB5,CREBL2,DCLRE1C,DHRS3,DIS3L2,EPHA2,EPHB6,ERBB4,ERI3,EYA1,FASN,G3BP1,GOLGB1,GTF2A1,HADHA,HDAC4,HK1,HMBOX1,HNRNPA2B1,HNRNPC,KAT2B,KATNAL1,KIF13B,LSM14A,LTF,MAPK9,MYH9,MYO10,NADK2,NFIC,NKIRAS1,ORC2,PAN3,PARN,PER3,PPP1R8,PRKAR2A,PRKG1,RAB27B,RAP1B,RBBP8,RBM41,ROR1,RPA…
GO:MF	catalytic activity, acting on a protein	GO:0140096	FALSE	3.32792e-23	22.4778	2355	238	52	63187	ACVR2A,ASH1L,ATG5,BMPR2,CAMK1G,CDC14A,CDK13,CDK6,CNDP1,CTSH,DUSP4,EHMT1,EPHA2,EPHB6,ERBB4,EYA1,FANCL,FAP,HDAC4,HPN,KAT2B,KATNAL1,LTF,LVRN,MAPK9,MMP14,MTMR3,PAN3,PAPPA2,PARL,PARP16,PPP2R5A,PPP3CC,PRKG1,PRSS22,PTPN3,RNF130,RNF146,ROR1,RPS6KA6,SCPEP1,STK38,STK39,TANK,TLK2,TMPRSS2,TRIM2,USP13,USP25,VPS72,WWP1,WWP2
GO:MF	enzyme binding	GO:0019899	FALSE	8.69061e-23	22.0609	2103	238	49	63187	JUN,ATP1B1,ATP9A,BMPR2,BORA,CCBE1,CDK13,CKB,COL1A1,COL3A1,CYFIP2,DAAM1,DMBT1,FANCL,FAP,FGD4,GOLGA4,HDAC4,JUP,KAT2B,KIF13B,LAPTM4B,LRPAP1,MAPKAP1,MTMR3,MTMR9,PARN,PARP16,PER3,PLCE1,PLCG2,PPP2R5A,PRKAR2A,PRKG1,PTPN3,RIC1,RIN2,RPL23,RYR2,SREBF1,STAT3,STK38,SYTL3,TANK,TXNIP,USP13,USP25,VWF,XPO7
GO:MF	carbohydrate derivative binding	GO:0097367	FALSE	7.95699e-18	17.0993	2304	238	45	63187	ABCA9,ACSS1,ACTR3B,ACVR2A,APAF1,ARL13B,ATAD2B,ATP9A,BMPR2,CAMK1G,CDK13,CDK6,CHD6,CHI3L1,CKB,EPHA2,EPHB6,ERBB4,G3BP1,HADHA,HK1,KATNAL1,KIF13B,LRPAP1,LTF,MAPK9,MYH9,MYO10,NADK2,NKIRAS1,PAN3,PRKAR2A,PRKG1,RAB27B,RAP1B,RNF146,ROR1,RPS6KA6,RRAS2,SMARCA5,SMCHD1,STK38,STK39,SULF2,TLK2
GO:MF	purine ribonucleotide binding	GO:0032555	FALSE	1.10621e-16	15.9562	1919	238	40	63187	ABCA9,ACSS1,ACTR3B,ACVR2A,APAF1,ARL13B,ATAD2B,ATP9A,BMPR2,CAMK1G,CDK13,CDK6,CHD6,CKB,EPHA2,EPHB6,ERBB4,G3BP1,HADHA,HK1,KATNAL1,KIF13B,MAPK9,MYH9,MYO10,NADK2,NKIRAS1,PAN3,PRKAR2A,PRKG1,RAB27B,RAP1B,ROR1,RPS6KA6,RRAS2,SMARCA5,SMCHD1,STK38,STK39,TLK2
GO:MF	cation binding	GO:0043169	FALSE	1.28374e-16	15.8915	4444	238	60	63187	ACSS1,ACVR2A,ANO1,ANXA3,ARID2,ASH1L,ATP9A,B4GALT1,BMPR2,CACNA1C,CCBE1,CNDP1,CNOT6,COL1A1,COL3A1,CREB5,DIS3L2,EHMT1,EPHX2,ERI3,EYA1,FAH,FANCL,FAT3,FGD4,FTH1,FTO,HDAC4,HSPG2,L3MBTL3,LTF,LVRN,MCTP2,MMP14,MTMR3,NT5DC1,OPTN,PAN3,PAPPA2,PARN,PDE7A,PLCE1,PPP3CC,RBBP8,RNF130,RNF146,RPS6KA6,RUNX1T1,RYR2,SLC8A2,STK38,SULF2,TANK,TRIM2,USP13,WDR49,ZBTB16,ZNF512,ZNF521,ZNF704
GO:MF	ribonucleotide binding	GO:0032553	FALSE	1.28374e-16	15.8915	1936	238	40	63187	ABCA9,ACSS1,ACTR3B,ACVR2A,APAF1,ARL13B,ATAD2B,ATP9A,BMPR2,CAMK1G,CDK13,CDK6,CHD6,CKB,EPHA2,EPHB6,ERBB4,G3BP1,HADHA,HK1,KATNAL1,KIF13B,MAPK9,MYH9,MYO10,NADK2,NKIRAS1,PAN3,PRKAR2A,PRKG1,RAB27B,RAP1B,ROR1,RPS6KA6,RRAS2,SMARCA5,SMCHD1,STK38,STK39,TLK2
GO:MF	metal ion binding	GO:0046872	FALSE	1.95426e-16	15.709	4354	238	59	63187	ACVR2A,ANO1,ANXA3,ARID2,ASH1L,ATP9A,B4GALT1,BMPR2,CACNA1C,CCBE1,CNDP1,CNOT6,COL1A1,COL3A1,CREB5,DIS3L2,EHMT1,EPHX2,ERI3,EYA1,FAH,FANCL,FAT3,FGD4,FTH1,FTO,HDAC4,HSPG2,L3MBTL3,LTF,LVRN,MCTP2,MMP14,MTMR3,NT5DC1,OPTN,PAN3,PAPPA2,PARN,PDE7A,PLCE1,PPP3CC,RBBP8,RNF130,RNF146,RPS6KA6,RUNX1T1,RYR2,SLC8A2,STK38,SULF2,TANK,TRIM2,USP13,WDR49,ZBTB16,ZNF512,ZNF521,ZNF704
GO:MF	purine nucleotide binding	GO:0017076	FALSE	4.87858e-16	15.3117	2021	238	40	63187	ABCA9,ACSS1,ACTR3B,ACVR2A,APAF1,ARL13B,ATAD2B,ATP9A,BMPR2,CAMK1G,CDK13,CDK6,CHD6,CKB,EPHA2,EPHB6,ERBB4,G3BP1,HADHA,HK1,KATNAL1,KIF13B,MAPK9,MYH9,MYO10,NADK2,NKIRAS1,PAN3,PRKAR2A,PRKG1,RAB27B,RAP1B,ROR1,RPS6KA6,RRAS2,SMARCA5,SMCHD1,STK38,STK39,TLK2
GO:MF	nucleotide binding	GO:0000166	FALSE	1.01587e-15	14.9932	2187	238	41	63187	ABCA9,ACSS1,ACTR3B,ACVR2A,APAF1,ARL13B,ATAD2B,ATP9A,BMPR2,CAMK1G,CDK13,CDK6,CHD6,CKB,DHRS3,EPHA2,EPHB6,ERBB4,G3BP1,HADHA,HK1,KATNAL1,KIF13B,MAPK9,MYH9,MYO10,NADK2,NKIRAS1,PAN3,PRKAR2A,PRKG1,RAB27B,RAP1B,ROR1,RPS6KA6,RRAS2,SMARCA5,SMCHD1,STK38,STK39,TLK2
GO:MF	nucleoside phosphate binding	GO:1901265	FALSE	1.01587e-15	14.9932	2188	238	41	63187	ABCA9,ACSS1,ACTR3B,ACVR2A,APAF1,ARL13B,ATAD2B,ATP9A,BMPR2,CAMK1G,CDK13,CDK6,CHD6,CKB,DHRS3,EPHA2,EPHB6,ERBB4,G3BP1,HADHA,HK1,KATNAL1,KIF13B,MAPK9,MYH9,MYO10,NADK2,NKIRAS1,PAN3,PRKAR2A,PRKG1,RAB27B,RAP1B,ROR1,RPS6KA6,RRAS2,SMARCA5,SMCHD1,STK38,STK39,TLK2
GO:MF	purine ribonucleoside triphosphate binding	GO:0035639	FALSE	1.01587e-15	14.9932	1853	238	38	63187	ABCA9,ACSS1,ACTR3B,ACVR2A,APAF1,ARL13B,ATAD2B,ATP9A,BMPR2,CAMK1G,CDK13,CDK6,CHD6,CKB,EPHA2,EPHB6,ERBB4,G3BP1,HK1,KATNAL1,KIF13B,MAPK9,MYH9,MYO10,NADK2,NKIRAS1,PAN3,PRKG1,RAB27B,RAP1B,ROR1,RPS6KA6,RRAS2,SMARCA5,SMCHD1,STK38,STK39,TLK2
GO:MF	adenyl ribonucleotide binding	GO:0032559	FALSE	1.23412e-15	14.9086	1560	238	35	63187	ABCA9,ACSS1,ACTR3B,ACVR2A,APAF1,ATAD2B,ATP9A,BMPR2,CAMK1G,CDK13,CDK6,CHD6,CKB,EPHA2,EPHB6,ERBB4,G3BP1,HADHA,HK1,KATNAL1,KIF13B,MAPK9,MYH9,MYO10,NADK2,PAN3,PRKAR2A,PRKG1,ROR1,RPS6KA6,SMARCA5,SMCHD1,STK38,STK39,TLK2
GO:MF	heterocyclic compound binding	GO:1901363	FALSE	7.37e-15	14.1325	2325	238	41	63187	ABCA9,ACSS1,ACTR3B,ACVR2A,APAF1,ARL13B,ATAD2B,ATP9A,BMPR2,CAMK1G,CDK13,CDK6,CHD6,CKB,DHRS3,EPHA2,EPHB6,ERBB4,G3BP1,HADHA,HK1,KATNAL1,KIF13B,MAPK9,MYH9,MYO10,NADK2,NKIRAS1,PAN3,PRKAR2A,PRKG1,RAB27B,RAP1B,ROR1,RPS6KA6,RRAS2,SMARCA5,SMCHD1,STK38,STK39,TLK2
GO:MF	adenyl nucleotide binding	GO:0030554	FALSE	7.47632e-15	14.1263	1661	238	35	63187	ABCA9,ACSS1,ACTR3B,ACVR2A,APAF1,ATAD2B,ATP9A,BMPR2,CAMK1G,CDK13,CDK6,CHD6,CKB,EPHA2,EPHB6,ERBB4,G3BP1,HADHA,HK1,KATNAL1,KIF13B,MAPK9,MYH9,MYO10,NADK2,PAN3,PRKAR2A,PRKG1,ROR1,RPS6KA6,SMARCA5,SMCHD1,STK38,STK39,TLK2
GO:MF	anion binding	GO:0043168	FALSE	7.5492e-15	14.1221	2452	238	42	63187	ABCA9,ACSS1,ACTR3B,ACVR2A,APAF1,ARL13B,ATAD2B,ATP9A,BMPR2,CAMK1G,CDK13,CDK6,CHD6,CKB,EPHA2,EPHB6,ERBB4,G3BP1,HADHA,HK1,KATNAL1,KIF13B,MAPK9,MAPKAP1,MYH9,MYO10,NADK2,NKIRAS1,PAN3,PRKAR2A,PRKG1,RAB27B,RAP1B,ROR1,RPS6KA6,RRAS2,RYR2,SMARCA5,SMCHD1,STK38,STK39,TLK2
GO:MF	hydrolase activity, acting on ester bonds	GO:0016788	FALSE	1.15051e-14	13.9391	768	238	25	63187	CDC14A,CNOT2,CNOT6,DCLRE1C,DIS3L2,DUSP4,EPHX2,ERI3,EYA1,FASN,G3BP1,MTMR3,NT5DC1,PAN3,PARN,PDE7A,PLCE1,PLCG2,PPP1R8,PPP2R5A,PPP3CC,PTPN3,RBBP8,SACM1L,SULF2
GO:MF	ATP binding	GO:0005524	FALSE	1.5084e-14	13.8215	1500	238	33	63187	ABCA9,ACSS1,ACTR3B,ACVR2A,APAF1,ATAD2B,ATP9A,BMPR2,CAMK1G,CDK13,CDK6,CHD6,CKB,EPHA2,EPHB6,ERBB4,G3BP1,HK1,KATNAL1,KIF13B,MAPK9,MYH9,MYO10,NADK2,PAN3,PRKG1,ROR1,RPS6KA6,SMARCA5,SMCHD1,STK38,STK39,TLK2
GO:MF	molecular function regulator activity	GO:0098772	FALSE	1.24085e-13	12.9063	2063	238	37	63187	JUN,ANXA3,APAF1,ARFGEF1,ARHGAP10,ARHGAP12,ATP1B1,CMTM7,CTSH,DOCK6,EPHA2,FGD4,KAT2B,KIDINS220,LRPAP1,LTF,MTMR9,NRG2,PARP16,PDGFD,PLCE1,PPP1R8,PPP2R5A,PREX2,PRKAR2A,PRKG1,PRSS22,PTPN3,RAB27B,RAP1B,RIC1,RIN2,RPL23,TANK,TGFB1,TXNIP,WASL
GO:MF	identical protein binding	GO:0042802	FALSE	5.01094e-13	12.3001	2162	238	37	63187	JUN,AHNAK,ALCAM,ANO1,APAF1,B4GALT1,CD3G,CLDN7,COL1A1,CREB5,DAAM1,EPHX2,ERBB4,FAP,FTH1,HDAC4,HMBOX1,HNRNPA2B1,HNRNPC,JUP,KATNAL1,L3MBTL3,MYH9,NADK2,OPTN,PIK3AP1,PRKG1,RBBP8,RYR2,SMCHD1,STAT3,TGFB1,TLK2,VWA1,VWF,XRCC4,ZBTB16
GO:MF	transferase activity	GO:0016740	FALSE	1.18997e-12	11.9245	2350	238	38	63187	ACVR2A,ASH1L,ATG5,B4GALT1,BMPR2,CAMK1G,CDK13,CDK6,CKB,EHMT1,EPHA2,EPHB6,ERBB4,FANCL,FASN,FTO,HADHA,HDAC4,HK1,KAT2B,MAPK9,MTFMT,NADK2,PAN3,PARP16,PRKAR2A,PRKG1,RNF130,RNF146,ROR1,RPAP1,RPS6KA6,STK38,STK39,TLK2,TRIM2,WWP1,WWP2
GO:MF	DNA binding	GO:0003677	FALSE	2.3479e-12	11.6293	2532	238	39	63187	JUN,ARID2,ASH1L,CAMTA1,CHD6,CREB5,CREBL2,DCLRE1C,ERBB4,G3BP1,GOLGB1,GTF2A1,HDAC4,HMBOX1,HNRNPA2B1,HNRNPC,KAT2B,LSM14A,LTF,NFIC,ORC2,PER3,PPP1R8,RBBP8,RPAP1,RUNX1T1,SATB1,SBNO2,SMARCA5,SMCHD1,SREBF1,STAT3,STRBP,VPS72,XRCC4,ZBTB16,ZNF512,ZNF521,ZNF704
GO:MF	nucleic acid binding	GO:0003676	FALSE	3.07032e-12	11.5128	5491	238	59	63187	JUN,AHNAK,ARID2,ASH1L,AUH,CAMTA1,CDK13,CHD6,CKAP4,CNOT6,CREB5,CREBL2,DCLRE1C,DIS3L2,ERBB4,ERI3,EYA1,FASN,G3BP1,GOLGB1,GTF2A1,HDAC4,HMBOX1,HNRNPA2B1,HNRNPC,KAT2B,LSM14A,LTF,MYH9,NFIC,ORC2,PAN3,PARN,PER3,PPP1R8,RBBP8,RBM41,RPAP1,RPL15,RPL23,RRBP1,RUNX1T1,SATB1,SBNO2,SIDT1,SMARCA5,SMCHD1,SREBF1,STAT3,STRBP,TNRC6C,URB1,UTP20,VPS72,XRCC4,ZBTB16,ZNF512,ZNF521,ZNF704
GO:MF	enzyme regulator activity	GO:0030234	FALSE	2.38845e-11	10.6219	1296	238	27	63187	JUN,ANXA3,APAF1,ARFGEF1,ARHGAP10,ARHGAP12,CTSH,DOCK6,FGD4,KAT2B,KIDINS220,LTF,MTMR9,PARP16,PLCE1,PPP1R8,PPP2R5A,PREX2,PRKAR2A,PRSS22,RIC1,RIN2,RPL23,TANK,TGFB1,TXNIP,WASL
GO:MF	protein-containing complex binding	GO:0044877	FALSE	2.95093e-11	10.53	1752	238	31	63187	ACTR3B,ACVR2A,ASH1L,ATAD2B,ATP1B1,CCBE1,CD3G,CHD6,COL3A1,DYNC1I1,FAP,G3BP1,HADHA,HDAC4,HMBOX1,HNRNPC,HSPG2,KAT2B,L3MBTL3,MMP14,MYH9,MYO10,RAP1B,SBNO2,SMARCA5,SREBF1,STAT3,TGFB1,TNRC18,USP13,VWF
GO:MF	transferase activity, transferring phosphorus-containing groups	GO:0016772	FALSE	5.15374e-10	9.28788	959	238	22	63187	ACVR2A,BMPR2,CAMK1G,CDK13,CDK6,CKB,EPHA2,EPHB6,ERBB4,HK1,MAPK9,NADK2,PAN3,PARP16,PRKAR2A,PRKG1,ROR1,RPAP1,RPS6KA6,STK38,STK39,TLK2
GO:MF	kinase activity	GO:0016301	FALSE	7.04521e-10	9.15211	787	238	20	63187	ACVR2A,BMPR2,CAMK1G,CDK13,CDK6,CKB,EPHA2,EPHB6,ERBB4,HK1,MAPK9,NADK2,PAN3,PRKAR2A,PRKG1,ROR1,RPS6KA6,STK38,STK39,TLK2
GO:MF	kinase binding	GO:0019900	FALSE	7.3189e-10	9.13555	790	238	20	63187	ATP1B1,BMPR2,BORA,CDK13,HDAC4,KAT2B,KIF13B,LAPTM4B,MAPKAP1,PARN,PARP16,PER3,PLCG2,PPP2R5A,PRKAR2A,PRKG1,RYR2,SREBF1,STAT3,STK38
GO:MF	transcription factor binding	GO:0008134	FALSE	4.05959e-09	8.39152	600	238	17	63187	JUN,CHD6,CNOT2,EHMT1,GTF2A1,HDAC4,JUP,KAT2B,NAAA,PER3,RBBP8,RPL23,RUNX1T1,SREBF1,STAT3,WWP2,ZBTB16
GO:MF	phosphotransferase activity, alcohol group as acceptor	GO:0016773	FALSE	5.02023e-09	8.29928	697	238	18	63187	ACVR2A,BMPR2,CAMK1G,CDK13,CDK6,EPHA2,EPHB6,ERBB4,HK1,MAPK9,NADK2,PAN3,PRKG1,ROR1,RPS6KA6,STK38,STK39,TLK2
GO:MF	protein kinase activity	GO:0004672	FALSE	2.26592e-08	7.64476	586	238	16	63187	ACVR2A,BMPR2,CAMK1G,CDK13,CDK6,EPHA2,EPHB6,ERBB4,MAPK9,PAN3,PRKG1,ROR1,RPS6KA6,STK38,STK39,TLK2
GO:MF	phosphoric ester hydrolase activity	GO:0042578	FALSE	4.50844e-08	7.34597	372	238	13	63187	CDC14A,DUSP4,EPHX2,EYA1,MTMR3,NT5DC1,PDE7A,PLCE1,PLCG2,PPP2R5A,PPP3CC,PTPN3,SACM1L
GO:MF	molecular adaptor activity	GO:0060090	FALSE	5.80574e-08	7.23614	1136	238	21	63187	ATP1B1,CAMTA1,CD3G,CNOT2,CNOT6,COL4A2,G3BP1,HDAC4,HNRNPA2B1,HNRNPC,JUP,KAT2B,MAML2,MAPKAP1,MYH9,OPTN,RBBP8,RUNX1T1,STAT3,TANK,VTI1A
GO:MF	exonuclease activity, active with either ribo- or deoxyribonucleic acids and producing 5'-phosphomonoesters	GO:0016796	FALSE	6.80193e-08	7.16737	61	238	7	63187	CNOT2,CNOT6,DCLRE1C,DIS3L2,ERI3,PAN3,PARN
GO:MF	3'-5'-RNA exonuclease activity	GO:0000175	FALSE	8.73139e-08	7.05892	36	238	6	63187	CNOT2,CNOT6,DIS3L2,ERI3,PAN3,PARN
GO:MF	ATP-dependent activity	GO:0140657	FALSE	1.3821e-07	6.85946	580	238	15	63187	ABCA9,ACSS1,ATAD2B,ATP1B1,ATP9A,CHD6,DYNC1I1,G3BP1,KATNAL1,KIF13B,MYH9,MYO10,SMARCA5,SMCHD1,VPS72
GO:MF	RNA exonuclease activity, producing 5'-phosphomonoesters	GO:0016896	FALSE	1.62188e-07	6.78998	40	238	6	63187	CNOT2,CNOT6,DIS3L2,ERI3,PAN3,PARN
GO:MF	nuclease activity	GO:0004518	FALSE	1.8703e-07	6.72809	214	238	10	63187	CNOT2,CNOT6,DCLRE1C,DIS3L2,ERI3,G3BP1,PAN3,PARN,PPP1R8,RBBP8
GO:MF	RNA exonuclease activity	GO:0004532	FALSE	2.10689e-07	6.67636	42	238	6	63187	CNOT2,CNOT6,DIS3L2,ERI3,PAN3,PARN
GO:MF	protein kinase binding	GO:0019901	FALSE	2.51155e-07	6.60006	706	238	16	63187	ATP1B1,BMPR2,BORA,CDK13,HDAC4,KAT2B,KIF13B,MAPKAP1,PARN,PLCG2,PRKAR2A,PRKG1,RYR2,SREBF1,STAT3,STK38
GO:MF	catalytic activity, acting on a nucleic acid	GO:0140640	FALSE	3.17885e-07	6.49773	623	238	15	63187	CHD6,CNOT2,CNOT6,DCLRE1C,DIS3L2,ERI3,FTO,G3BP1,MTFMT,PAN3,PARN,PPP1R8,RBBP8,SMARCA5,VPS72
GO:MF	peptidase activity	GO:0008233	FALSE	3.24753e-07	6.48845	625	238	15	63187	CNDP1,CTSH,FAP,HPN,LTF,LVRN,MMP14,PAPPA2,PARL,PRSS22,SCPEP1,TANK,TMPRSS2,USP13,USP25
GO:MF	protein-macromolecule adaptor activity	GO:0030674	FALSE	4.28065e-07	6.36849	947	238	18	63187	ATP1B1,CAMTA1,CD3G,CNOT2,CNOT6,G3BP1,HDAC4,HNRNPA2B1,HNRNPC,JUP,KAT2B,MAML2,MYH9,OPTN,RBBP8,RUNX1T1,STAT3,VTI1A
GO:MF	exonuclease activity	GO:0004527	FALSE	4.75734e-07	6.32264	83	238	7	63187	CNOT2,CNOT6,DCLRE1C,DIS3L2,ERI3,PAN3,PARN
GO:MF	ubiquitin protein ligase binding	GO:0031625	FALSE	4.75734e-07	6.32264	308	238	11	63187	JUN,CKB,FANCL,LAPTM4B,PER3,PRKAR2A,RPL23,TANK,TXNIP,USP13,USP25
GO:MF	cell adhesion molecule binding	GO:0050839	FALSE	5.55639e-07	6.25521	561	238	14	63187	AHNAK,BMPR2,CLDN7,COL3A1,EPHA2,FAP,FASN,JUP,MMP14,MYH9,RPL15,SNX5,STK38,VWF
GO:MF	ubiquitin-like protein ligase binding	GO:0044389	FALSE	8.10399e-07	6.0913	326	238	11	63187	JUN,CKB,FANCL,LAPTM4B,PER3,PRKAR2A,RPL23,TANK,TXNIP,USP13,USP25
GO:MF	cytoskeletal protein binding	GO:0008092	FALSE	9.03825e-07	6.04392	1002	238	18	63187	ACTR3B,ARFGEF1,B4GALT1,CACNA1C,DAAM1,DYNC1I1,FGD4,KATNAL1,KIF13B,MYH9,MYO10,PTPN3,RAB27B,SNX5,STRBP,SYNM,TRAK2,WASL
GO:MF	molecular function activator activity	GO:0140677	FALSE	9.72876e-07	6.01194	1124	238	19	63187	JUN,APAF1,ARHGAP10,ARHGAP12,ATP1B1,CMTM7,CTSH,EPHA2,LRPAP1,LTF,NRG2,PARP16,PDGFD,PPP2R5A,PREX2,PRSS22,RIN2,TANK,TGFB1
GO:MF	signaling receptor binding	GO:0005102	FALSE	1.01727e-06	5.99257	1501	238	22	63187	ALCAM,ANO1,CD3G,CMTM7,COL3A1,ERBB4,FAP,FGL1,HSPG2,IL23R,LRPAP1,MMP14,MYH9,NRG2,PDGFD,PIK3AP1,STAT3,SYTL3,TGFB1,TRAK2,VWF,ZBTB16
GO:MF	serine-type peptidase activity	GO:0008236	FALSE	1.01727e-06	5.99257	198	238	9	63187	CTSH,FAP,HPN,LTF,MMP14,PARL,PRSS22,SCPEP1,TMPRSS2
GO:MF	3'-5' exonuclease activity	GO:0008408	FALSE	1.08396e-06	5.96499	57	238	6	63187	CNOT2,CNOT6,DIS3L2,ERI3,PAN3,PARN
GO:MF	serine hydrolase activity	GO:0017171	FALSE	1.15692e-06	5.9367	202	238	9	63187	CTSH,FAP,HPN,LTF,MMP14,PARL,PRSS22,SCPEP1,TMPRSS2
GO:MF	exopeptidase activity	GO:0008238	FALSE	1.58613e-06	5.79966	101	238	7	63187	CNDP1,CTSH,FAP,HPN,LVRN,MMP14,SCPEP1
GO:MF	poly(A)-specific ribonuclease activity	GO:0004535	FALSE	1.70127e-06	5.76923	13	238	4	63187	CNOT2,CNOT6,PAN3,PARN
GO:MF	phosphatase activity	GO:0016791	FALSE	1.721e-06	5.76422	281	238	10	63187	CDC14A,DUSP4,EPHX2,EYA1,MTMR3,NT5DC1,PPP2R5A,PPP3CC,PTPN3,SACM1L
GO:MF	small GTPase binding	GO:0031267	FALSE	1.93037e-06	5.71436	285	238	10	63187	CYFIP2,DAAM1,FGD4,GOLGA4,MAPKAP1,PLCE1,RIC1,RIN2,SYTL3,XPO7
GO:MF	extracellular matrix structural constituent	GO:0005201	FALSE	3.2345e-06	5.49019	167	238	8	63187	CHI3L1,COL15A1,COL1A1,COL3A1,COL4A2,HSPG2,VWA1,VWF
GO:MF	transcription coregulator binding	GO:0001221	FALSE	4.25635e-06	5.37096	118	238	7	63187	CHD6,CNOT2,EHMT1,PER3,RPL23,SREBF1,ZBTB16
GO:MF	GTPase binding	GO:0051020	FALSE	4.89206e-06	5.31051	317	238	10	63187	CYFIP2,DAAM1,FGD4,GOLGA4,MAPKAP1,PLCE1,RIC1,RIN2,SYTL3,XPO7
GO:MF	enzyme activator activity	GO:0008047	FALSE	4.97149e-06	5.30351	585	238	13	63187	JUN,APAF1,ARHGAP10,ARHGAP12,CTSH,LTF,PARP16,PPP2R5A,PREX2,PRSS22,RIN2,TANK,TGFB1
GO:MF	serine-type endopeptidase activity	GO:0004252	FALSE	5.38916e-06	5.26848	180	238	8	63187	CTSH,FAP,HPN,LTF,MMP14,PARL,PRSS22,TMPRSS2
GO:MF	RNA nuclease activity	GO:0004540	FALSE	6.26481e-06	5.20309	126	238	7	63187	CNOT2,CNOT6,DIS3L2,ERI3,PAN3,PARN,PPP1R8
GO:MF	transmembrane receptor protein kinase activity	GO:0019199	FALSE	8.03526e-06	5.095	82	238	6	63187	ACVR2A,BMPR2,EPHA2,EPHB6,ERBB4,ROR1
GO:MF	ribonucleoside triphosphate phosphatase activity	GO:0017111	FALSE	1.02146e-05	4.99078	734	238	14	63187	ABCA9,ARL13B,ATAD2B,ATP9A,CHD6,G3BP1,KATNAL1,KIF13B,NKIRAS1,RAB27B,RAP1B,RRAS2,SMARCA5,SMCHD1
GO:MF	protein serine/threonine kinase activity	GO:0004674	FALSE	1.02146e-05	4.99078	434	238	11	63187	ACVR2A,BMPR2,CAMK1G,CDK13,CDK6,MAPK9,PRKG1,RPS6KA6,STK38,STK39,TLK2
GO:MF	hydrolase activity, acting on acid anhydrides	GO:0016817	FALSE	2.46936e-05	4.60742	795	238	14	63187	ABCA9,ARL13B,ATAD2B,ATP9A,CHD6,G3BP1,KATNAL1,KIF13B,NKIRAS1,RAB27B,RAP1B,RRAS2,SMARCA5,SMCHD1
GO:MF	pyrophosphatase activity	GO:0016462	FALSE	2.46936e-05	4.60742	794	238	14	63187	ABCA9,ARL13B,ATAD2B,ATP9A,CHD6,G3BP1,KATNAL1,KIF13B,NKIRAS1,RAB27B,RAP1B,RRAS2,SMARCA5,SMCHD1
GO:MF	hydrolase activity, acting on acid anhydrides, in phosphorus-containing anhydrides	GO:0016818	FALSE	2.46936e-05	4.60742	795	238	14	63187	ABCA9,ARL13B,ATAD2B,ATP9A,CHD6,G3BP1,KATNAL1,KIF13B,NKIRAS1,RAB27B,RAP1B,RRAS2,SMARCA5,SMCHD1
GO:MF	endopeptidase activity	GO:0004175	FALSE	3.132e-05	4.50418	396	238	10	63187	CTSH,FAP,HPN,LTF,MMP14,PAPPA2,PARL,PRSS22,TMPRSS2,USP13
GO:MF	nucleoside-triphosphatase regulator activity	GO:0060589	FALSE	3.14815e-05	4.50194	492	238	11	63187	JUN,ARFGEF1,ARHGAP10,ARHGAP12,DOCK6,FGD4,PLCE1,PREX2,RIC1,RIN2,WASL
GO:MF	GTPase regulator activity	GO:0030695	FALSE	3.14815e-05	4.50194	492	238	11	63187	JUN,ARFGEF1,ARHGAP10,ARHGAP12,DOCK6,FGD4,PLCE1,PREX2,RIC1,RIN2,WASL
GO:MF	catalytic activity, acting on RNA	GO:0140098	FALSE	3.22197e-05	4.49188	399	238	10	63187	CNOT2,CNOT6,DIS3L2,ERI3,FTO,G3BP1,MTFMT,PAN3,PARN,PPP1R8
GO:MF	chromatin binding	GO:0003682	FALSE	3.54546e-05	4.45033	602	238	12	63187	ASH1L,ATAD2B,CHD6,HDAC4,HNRNPC,KAT2B,L3MBTL3,SBNO2,SMARCA5,SREBF1,STAT3,TNRC18
GO:MF	cadherin binding	GO:0045296	FALSE	5.60557e-05	4.25138	335	238	9	63187	AHNAK,BMPR2,EPHA2,FASN,JUP,MYH9,RPL15,SNX5,STK38
GO:MF	phosphoprotein phosphatase activity	GO:0004721	FALSE	6.80273e-05	4.16732	185	238	7	63187	CDC14A,DUSP4,EYA1,MTMR3,PPP2R5A,PPP3CC,PTPN3
GO:MF	RNA binding	GO:0003723	FALSE	7.2128e-05	4.1419	3123	238	29	63187	JUN,AHNAK,AUH,CDK13,CKAP4,CNOT6,DIS3L2,ERI3,EYA1,FASN,G3BP1,GOLGB1,HNRNPA2B1,HNRNPC,LSM14A,MYH9,PAN3,PARN,PPP1R8,RBM41,RPL15,RPL23,RRBP1,SIDT1,STAT3,STRBP,TNRC6C,URB1,UTP20
GO:MF	protein serine kinase activity	GO:0106310	FALSE	9.39352e-05	4.02717	359	238	9	63187	CAMK1G,CDK13,CDK6,MAPK9,PRKG1,RPS6KA6,STK38,STK39,TLK2
GO:MF	calmodulin binding	GO:0005516	FALSE	0.000131907	3.87973	206	238	7	63187	CACNA1C,CAMK1G,MYH9,MYO10,PPP3CC,RYR2,SLC8A2
GO:MF	signaling receptor activity	GO:0038023	FALSE	0.000149998	3.82391	1491	238	18	63187	ACVR2A,ADGRA3,ADGRL2,BMPR2,CD3G,CTSH,DMBT1,EPHA2,EPHB6,ERBB4,IL23R,LRP5,PKHD1L1,ROR1,RRBP1,SORCS1,SREBF1,STAT3
GO:MF	molecular transducer activity	GO:0060089	FALSE	0.000149998	3.82391	1491	238	18	63187	ACVR2A,ADGRA3,ADGRL2,BMPR2,CD3G,CTSH,DMBT1,EPHA2,EPHB6,ERBB4,IL23R,LRP5,PKHD1L1,ROR1,RRBP1,SORCS1,SREBF1,STAT3
GO:MF	transcription regulator activity	GO:0140110	FALSE	0.000161216	3.79259	1952	238	21	63187	JUN,CAMTA1,CNOT2,CNOT6,CREB5,CREBL2,EAF2,HDAC4,JUP,KAT2B,MAML2,NFIC,RBBP8,RUNX1T1,SATB1,SREBF1,STAT3,ZBTB16,ZNF512,ZNF521,ZNF704
GO:MF	protease binding	GO:0002020	FALSE	0.000161216	3.79259	143	238	6	63187	ATP9A,CCBE1,COL1A1,COL3A1,FAP,VWF
GO:MF	DNA-binding transcription factor binding	GO:0140297	FALSE	0.000164149	3.78476	490	238	10	63187	JUN,GTF2A1,HDAC4,JUP,KAT2B,NAAA,RBBP8,RUNX1T1,STAT3,WWP2
GO:MF	sequence-specific DNA binding	GO:0043565	FALSE	0.000164149	3.78476	1654	238	19	63187	JUN,CAMTA1,CREB5,ERBB4,GOLGB1,GTF2A1,HDAC4,HMBOX1,HNRNPA2B1,KAT2B,NFIC,ORC2,PER3,SATB1,SREBF1,STAT3,ZBTB16,ZNF521,ZNF704
GO:MF	single-stranded RNA binding	GO:0003727	FALSE	0.000164149	3.78476	86	238	5	63187	DIS3L2,HNRNPC,LSM14A,PAN3,STRBP
GO:MF	amide binding	GO:0033218	FALSE	0.000191277	3.71834	398	238	9	63187	APBB2,FASN,HADHA,HSPG2,KPNA5,LAPTM4B,LRPAP1,LVRN,RYR2
GO:MF	extracellular matrix structural constituent conferring tensile strength	GO:0030020	FALSE	0.000210453	3.67684	45	238	4	63187	COL15A1,COL1A1,COL3A1,COL4A2
GO:MF	ATP hydrolysis activity	GO:0016887	FALSE	0.000210453	3.67684	404	238	9	63187	ABCA9,ATAD2B,ATP9A,CHD6,G3BP1,KATNAL1,KIF13B,SMARCA5,SMCHD1
GO:MF	guanyl-nucleotide exchange factor activity	GO:0005085	FALSE	0.000243558	3.6134	231	238	7	63187	ARFGEF1,DOCK6,FGD4,PLCE1,PREX2,RIC1,RIN2
GO:MF	transcription corepressor binding	GO:0001222	FALSE	0.000286723	3.54254	49	238	4	63187	CNOT2,EHMT1,PER3,ZBTB16
GO:MF	protein tyrosine phosphatase activity	GO:0004725	FALSE	0.000318879	3.49637	100	238	5	63187	CDC14A,DUSP4,EYA1,MTMR3,PTPN3
GO:MF	protein domain specific binding	GO:0019904	FALSE	0.000339721	3.46888	653	238	11	63187	ACVR2A,CLDN7,EHMT1,KIDINS220,MYH9,NDFIP2,PRKAR2A,RAB27B,XRCC4,ZBTB16,ZNF521
GO:MF	peptidase activator activity	GO:0016504	FALSE	0.000352345	3.45303	52	238	4	63187	APAF1,CTSH,PRSS22,TANK
GO:MF	catalytic activity, acting on DNA	GO:0140097	FALSE	0.000363057	3.44003	248	238	7	63187	CHD6,DCLRE1C,FTO,G3BP1,RBBP8,SMARCA5,VPS72
GO:MF	histone binding	GO:0042393	FALSE	0.000387798	3.41139	251	238	7	63187	ATAD2B,CHD6,HDAC4,L3MBTL3,SBNO2,SMARCA5,VPS72
GO:MF	protein serine/threonine phosphatase activity	GO:0004722	FALSE	0.000401172	3.39667	106	238	5	63187	CDC14A,DUSP4,EYA1,MTMR3,PPP3CC
GO:MF	double-stranded DNA binding	GO:0003690	FALSE	0.000419994	3.37676	1637	238	18	63187	JUN,CAMTA1,CREB5,ERBB4,GTF2A1,HDAC4,HMBOX1,KAT2B,LSM14A,NFIC,ORC2,PER3,SATB1,SREBF1,STAT3,ZBTB16,ZNF521,ZNF704
GO:MF	structural molecule activity	GO:0005198	FALSE	0.000629079	3.20129	1100	238	14	63187	AHNAK,CHI3L1,CLDN7,COL15A1,COL1A1,COL3A1,COL4A2,HSPG2,JUP,RPL15,RPL23,SYNM,VWA1,VWF
GO:MF	transmembrane receptor protein tyrosine kinase activity	GO:0004714	FALSE	0.000708417	3.14971	63	238	4	63187	EPHA2,EPHB6,ERBB4,ROR1
GO:MF	acyltransferase activity	GO:0016746	FALSE	0.000871406	3.05978	733	238	11	63187	ATG5,FANCL,FASN,HADHA,HDAC4,KAT2B,RNF130,RNF146,TRIM2,WWP1,WWP2
GO:MF	growth factor binding	GO:0019838	FALSE	0.00115777	2.93638	134	238	5	63187	ACVR2A,BMPR2,COL1A1,COL3A1,EPHA2
GO:MF	transcription coregulator activity	GO:0003712	FALSE	0.00132151	2.87893	524	238	9	63187	CAMTA1,CNOT2,CNOT6,HDAC4,JUP,KAT2B,MAML2,RBBP8,RUNX1T1
GO:MF	protein kinase regulator activity	GO:0019887	FALSE	0.00165834	2.78033	227	238	6	63187	KAT2B,KIDINS220,LTF,PARP16,PRKAR2A,TGFB1
GO:MF	sequence-specific double-stranded DNA binding	GO:1990837	FALSE	0.00192936	2.71459	1541	238	16	63187	JUN,CREB5,ERBB4,GTF2A1,HDAC4,HMBOX1,KAT2B,NFIC,ORC2,PER3,SATB1,SREBF1,STAT3,ZBTB16,ZNF521,ZNF704
GO:MF	histone H3K9me2 methyltransferase activity	GO:0140947	FALSE	0.00200182	2.69858	7	238	2	63187	ASH1L,EHMT1
GO:MF	myosin phosphatase activity	GO:0017018	FALSE	0.00211845	2.67398	85	238	4	63187	CDC14A,DUSP4,EYA1,PPP3CC
GO:MF	protein dimerization activity	GO:0046983	FALSE	0.00233336	2.63202	1113	238	13	63187	ANO1,ATP1B1,EPHX2,ERBB4,FAP,GTF2A1,JUP,MYH9,NADK2,SMCHD1,SREBF1,STAT3,ZBTB16
GO:MF	integrin binding	GO:0005178	FALSE	0.00233336	2.63202	158	238	5	63187	COL3A1,FAP,MMP14,MYH9,VWF
GO:MF	transition metal ion binding	GO:0046914	FALSE	0.00253737	2.59562	1124	238	13	63187	B4GALT1,EHMT1,FTH1,FTO,HDAC4,L3MBTL3,LTF,LVRN,MMP14,PAPPA2,RNF146,TRIM2,USP13
GO:MF	lipid binding	GO:0008289	FALSE	0.00254586	2.59416	841	238	11	63187	ANXA3,EPN1,HADHA,LAPTM4B,LTF,MAPKAP1,MYO10,SIDT1,SNX29,SNX5,SYTL3
GO:MF	BMP receptor activity	GO:0098821	FALSE	0.00254586	2.59416	8	238	2	63187	ACVR2A,BMPR2
GO:MF	ATP-dependent chromatin remodeler activity	GO:0140658	FALSE	0.00259785	2.58539	38	238	3	63187	CHD6,SMARCA5,VPS72
GO:MF	aminopeptidase activity	GO:0004177	FALSE	0.00278334	2.55543	39	238	3	63187	CTSH,LVRN,MMP14
GO:MF	protein homodimerization activity	GO:0042803	FALSE	0.00298823	2.52459	724	238	10	63187	ANO1,EPHX2,ERBB4,FAP,JUP,MYH9,NADK2,SMCHD1,STAT3,ZBTB16
GO:MF	activin receptor activity	GO:0017002	FALSE	0.00313703	2.50348	9	238	2	63187	ACVR2A,BMPR2
GO:MF	mRNA binding	GO:0003729	FALSE	0.00335484	2.47433	369	238	7	63187	AUH,G3BP1,HNRNPA2B1,HNRNPC,LSM14A,PARN,PPP1R8
GO:MF	phospholipid binding	GO:0005543	FALSE	0.00335484	2.47433	483	238	8	63187	ANXA3,EPN1,LAPTM4B,MAPKAP1,MYO10,SNX29,SNX5,SYTL3
GO:MF	kinase regulator activity	GO:0019207	FALSE	0.00335693	2.47406	266	238	6	63187	KAT2B,KIDINS220,LTF,PARP16,PRKAR2A,TGFB1
GO:MF	ubiquitin-like protein transferase activity	GO:0019787	FALSE	0.00335693	2.47406	484	238	8	63187	ATG5,FANCL,HDAC4,RNF130,RNF146,TRIM2,WWP1,WWP2
GO:MF	ubiquitin-like protein ligase activity	GO:0061659	FALSE	0.00343621	2.46392	372	238	7	63187	ATG5,FANCL,RNF130,RNF146,TRIM2,WWP1,WWP2
GO:MF	molecular function inhibitor activity	GO:0140678	FALSE	0.00389684	2.40929	497	238	8	63187	ANXA3,KAT2B,LRPAP1,LTF,PPP1R8,PRKAR2A,RPL23,TXNIP
GO:MF	molecular sequestering activity	GO:0140313	FALSE	0.00395606	2.40274	45	238	3	63187	EPN1,FTH1,STAT3
GO:MF	aminoacyltransferase activity	GO:0016755	FALSE	0.00404146	2.39346	501	238	8	63187	ATG5,FANCL,HDAC4,RNF130,RNF146,TRIM2,WWP1,WWP2
GO:MF	single-stranded DNA endodeoxyribonuclease activity	GO:0000014	FALSE	0.004345	2.36201	11	238	2	63187	DCLRE1C,RBBP8
GO:MF	enzyme inhibitor activity	GO:0004857	FALSE	0.004345	2.36201	390	238	7	63187	ANXA3,KAT2B,LTF,PPP1R8,PRKAR2A,RPL23,TXNIP
GO:MF	platelet-derived growth factor binding	GO:0048407	FALSE	0.004345	2.36201	11	238	2	63187	COL1A1,COL3A1
GO:MF	protein tyrosine/serine/threonine phosphatase activity	GO:0008138	FALSE	0.004345	2.36201	47	238	3	63187	CDC14A,DUSP4,MTMR3
GO:MF	mRNA 3'-UTR binding	GO:0003730	FALSE	0.00486649	2.31278	111	238	4	63187	AUH,HNRNPA2B1,HNRNPC,PARN
GO:MF	N6-methyladenosine-containing RNA reader activity	GO:1990247	FALSE	0.0050153	2.2997	12	238	2	63187	HNRNPA2B1,HNRNPC
GO:MF	enoyl-CoA hydratase activity	GO:0004300	TRUE	0.0050153	2.2997	12	238	2	63187	AUH,HADHA
GO:MF	cAMP response element binding	GO:0035497	FALSE	0.0050153	2.2997	12	238	2	63187	JUN,CREB5
GO:MF	serine-type exopeptidase activity	GO:0070008	FALSE	0.0050153	2.2997	12	238	2	63187	HPN,SCPEP1
GO:MF	cytoskeletal motor activity	GO:0003774	FALSE	0.00535524	2.27122	115	238	4	63187	DYNC1I1,KIF13B,MYH9,MYO10
GO:MF	pre-mRNA intronic binding	GO:0097157	TRUE	0.00572699	2.24207	13	238	2	63187	HNRNPA2B1,RBM41
GO:MF	histone H3K9 methyltransferase activity	GO:0046974	FALSE	0.00572699	2.24207	13	238	2	63187	ASH1L,EHMT1
GO:MF	protein kinase A binding	GO:0051018	FALSE	0.00572699	2.24207	53	238	3	63187	ARFGEF1,PRKAR2A,RYR2
GO:MF	phosphatidylinositol-3-phosphate phosphatase activity	GO:0004438	FALSE	0.00572699	2.24207	13	238	2	63187	MTMR3,SACM1L
GO:MF	transmembrane signaling receptor activity	GO:0004888	FALSE	0.00616686	2.20994	1269	238	13	63187	ACVR2A,ADGRA3,ADGRL2,BMPR2,CD3G,CTSH,EPHA2,EPHB6,ERBB4,IL23R,LRP5,ROR1,SORCS1
GO:MF	phosphatidylinositol monophosphate phosphatase activity	GO:0052744	FALSE	0.00650087	2.18703	14	238	2	63187	MTMR3,SACM1L
GO:MF	protein kinase A catalytic subunit binding	GO:0034236	FALSE	0.00650087	2.18703	14	238	2	63187	PRKAR2A,RYR2
GO:MF	ATP-dependent activity, acting on DNA	GO:0008094	FALSE	0.00650087	2.18703	123	238	4	63187	CHD6,G3BP1,SMARCA5,VPS72
GO:MF	histone modifying activity	GO:0140993	FALSE	0.00676697	2.16961	212	238	5	63187	ASH1L,EHMT1,EYA1,HDAC4,KAT2B
GO:MF	coreceptor activity	GO:0015026	FALSE	0.00679338	2.16791	57	238	3	63187	ACVR2A,LRP5,ROR1
GO:MF	hydro-lyase activity	GO:0016836	FALSE	0.00745668	2.12745	59	238	3	63187	AUH,FASN,HADHA
GO:MF	endonuclease activity	GO:0004519	FALSE	0.0077258	2.11206	130	238	4	63187	DCLRE1C,G3BP1,PPP1R8,RBBP8
GO:MF	protein serine/threonine kinase activator activity	GO:0043539	FALSE	0.0077258	2.11206	60	238	3	63187	LTF,PARP16,TGFB1
GO:MF	transcription cis-regulatory region binding	GO:0000976	FALSE	0.00801028	2.09635	1480	238	14	63187	JUN,CREB5,ERBB4,GTF2A1,HDAC4,KAT2B,NFIC,PER3,SATB1,SREBF1,STAT3,ZBTB16,ZNF521,ZNF704
GO:MF	Wnt receptor activity	GO:0042813	FALSE	0.00805094	2.09415	16	238	2	63187	LRP5,ROR1
GO:MF	transcription regulatory region nucleic acid binding	GO:0001067	FALSE	0.00805094	2.09415	1482	238	14	63187	JUN,CREB5,ERBB4,GTF2A1,HDAC4,KAT2B,NFIC,PER3,SATB1,SREBF1,STAT3,ZBTB16,ZNF521,ZNF704
GO:MF	peptidase regulator activity	GO:0061134	FALSE	0.0086686	2.06205	227	238	5	63187	APAF1,CTSH,LTF,PRSS22,TANK
GO:MF	magnesium ion binding	GO:0000287	FALSE	0.00893112	2.04909	229	238	5	63187	ATP9A,DIS3L2,EPHX2,RPS6KA6,STK38
GO:MF	GABA receptor binding	GO:0050811	FALSE	0.00893112	2.04909	17	238	2	63187	ERBB4,TRAK2
GO:MF	protein-RNA adaptor activity	GO:0140517	FALSE	0.00989887	2.00441	18	238	2	63187	HNRNPA2B1,HNRNPC
GO:MF	ephrin receptor activity	GO:0005003	FALSE	0.00989887	2.00441	18	238	2	63187	EPHA2,EPHB6
GO:MF	metalloexopeptidase activity	GO:0008235	FALSE	0.0100225	1.99902	67	238	3	63187	CNDP1,LVRN,MMP14
GO:MF	protein phosphatase binding	GO:0019903	FALSE	0.0102486	1.98933	143	238	4	63187	JUP,MTMR3,MTMR9,STAT3
GO:MF	RNA polymerase II-specific DNA-binding transcription factor binding	GO:0061629	FALSE	0.0103325	1.9858	349	238	6	63187	JUN,GTF2A1,HDAC4,RBBP8,STAT3,WWP2
GO:MF	collagen binding	GO:0005518	FALSE	0.0107043	1.97044	69	238	3	63187	CCBE1,HSPG2,VWF
GO:MF	transmembrane receptor protein serine/threonine kinase activity	GO:0004675	FALSE	0.0107056	1.97039	19	238	2	63187	ACVR2A,BMPR2
GO:MF	ubiquitin protein ligase activity	GO:0061630	FALSE	0.0108895	1.96299	354	238	6	63187	FANCL,RNF130,RNF146,TRIM2,WWP1,WWP2
GO:MF	protein tyrosine kinase activity	GO:0004713	FALSE	0.011262	1.94838	148	238	4	63187	EPHA2,EPHB6,ERBB4,ROR1
GO:MF	cysteine-type endopeptidase activator activity involved in apoptotic process	GO:0008656	FALSE	0.0116563	1.93344	20	238	2	63187	APAF1,CTSH
GO:MF	double-stranded RNA binding	GO:0003725	FALSE	0.012129	1.91618	73	238	3	63187	LSM14A,SIDT1,STRBP
GO:MF	GDP binding	GO:0019003	FALSE	0.012129	1.91618	73	238	3	63187	RAB27B,RAP1B,RRAS2
GO:MF	myosin binding	GO:0017022	FALSE	0.0125338	1.90192	74	238	3	63187	ARFGEF1,RAB27B,TRAK2
GO:MF	carbon-oxygen lyase activity	GO:0016835	FALSE	0.0134401	1.8716	76	238	3	63187	AUH,FASN,HADHA
GO:MF	telomerase RNA binding	GO:0070034	FALSE	0.0136986	1.86333	22	238	2	63187	HNRNPC,PARN
GO:MF	low-density lipoprotein particle receptor binding	GO:0050750	FALSE	0.0143951	1.84178	24	238	2	63187	HSPG2,LRPAP1
GO:MF	tubulin binding	GO:0015631	FALSE	0.0143951	1.84178	389	238	6	63187	B4GALT1,DYNC1I1,KATNAL1,KIF13B,STRBP,WASL
GO:MF	peptidase activator activity involved in apoptotic process	GO:0016505	FALSE	0.0143951	1.84178	23	238	2	63187	APAF1,CTSH
GO:MF	GTPase activator activity	GO:0005096	FALSE	0.0144323	1.84066	271	238	5	63187	JUN,ARHGAP10,ARHGAP12,PREX2,RIN2
GO:MF	ATPase binding	GO:0051117	FALSE	0.0149787	1.82453	84	238	3	63187	ATP1B1,PTPN3,USP25
GO:MF	amyloid-beta binding	GO:0001540	FALSE	0.0149787	1.82453	84	238	3	63187	APBB2,HSPG2,LRPAP1
GO:MF	protein kinase A regulatory subunit binding	GO:0034237	FALSE	0.0149787	1.82453	25	238	2	63187	ARFGEF1,RYR2
GO:MF	metalloaminopeptidase activity	GO:0070006	FALSE	0.0149787	1.82453	25	238	2	63187	LVRN,MMP14
GO:MF	phosphatidylinositol binding	GO:0035091	FALSE	0.0154465	1.81117	277	238	5	63187	LAPTM4B,MAPKAP1,MYO10,SNX29,SNX5
GO:MF	microtubule binding	GO:0008017	FALSE	0.0156071	1.80668	278	238	5	63187	DYNC1I1,KATNAL1,KIF13B,STRBP,WASL
GO:MF	phosphatidylinositol phospholipase C activity	GO:0004435	FALSE	0.0157524	1.80265	26	238	2	63187	PLCE1,PLCG2
GO:MF	ferrous iron binding	GO:0008198	FALSE	0.0157524	1.80265	26	238	2	63187	FTH1,FTO
GO:MF	spectrin binding	GO:0030507	FALSE	0.0157524	1.80265	26	238	2	63187	DYNC1I1,MYO10
GO:MF	cargo receptor activity	GO:0038024	FALSE	0.0165811	1.78039	88	238	3	63187	APOBR,DMBT1,TMPRSS2
GO:MF	poly(U) RNA binding	GO:0008266	FALSE	0.0168119	1.77438	27	238	2	63187	DIS3L2,HNRNPC
GO:MF	phosphoric diester hydrolase activity	GO:0008081	FALSE	0.0174896	1.75722	90	238	3	63187	PDE7A,PLCE1,PLCG2
GO:MF	guanyl nucleotide binding	GO:0019001	FALSE	0.0176299	1.75375	412	238	6	63187	ARL13B,NKIRAS1,PRKG1,RAB27B,RAP1B,RRAS2
GO:MF	guanyl ribonucleotide binding	GO:0032561	FALSE	0.0176299	1.75375	412	238	6	63187	ARL13B,NKIRAS1,PRKG1,RAB27B,RAP1B,RRAS2
GO:MF	zinc ion binding	GO:0008270	FALSE	0.0182875	1.73784	847	238	9	63187	EHMT1,HDAC4,L3MBTL3,LVRN,MMP14,PAPPA2,RNF146,TRIM2,USP13
GO:MF	lipoprotein particle receptor binding	GO:0070325	FALSE	0.0186529	1.72925	29	238	2	63187	HSPG2,LRPAP1
GO:MF	cyclin-dependent protein serine/threonine kinase activity	GO:0004693	FALSE	0.0186529	1.72925	29	238	2	63187	CDK13,CDK6
GO:MF	phospholipase C activity	GO:0004629	FALSE	0.0186529	1.72925	29	238	2	63187	PLCE1,PLCG2
GO:MF	cyclin-dependent protein kinase activity	GO:0097472	FALSE	0.0186529	1.72925	29	238	2	63187	CDK13,CDK6
GO:MF	modification-dependent protein binding	GO:0140030	FALSE	0.0188643	1.72436	185	238	4	63187	ATAD2B,L3MBTL3,OPTN,PLCG2
GO:MF	acetyltransferase activity	GO:0016407	FALSE	0.0194217	1.71171	95	238	3	63187	FASN,HADHA,KAT2B
GO:MF	metallopeptidase activity	GO:0008237	FALSE	0.0194217	1.71171	187	238	4	63187	CNDP1,LVRN,MMP14,PAPPA2
GO:MF	poly-pyrimidine tract binding	GO:0008187	FALSE	0.0194968	1.71004	30	238	2	63187	DIS3L2,HNRNPC
GO:MF	phosphatidylinositol phosphate phosphatase activity	GO:0052866	FALSE	0.0194968	1.71004	30	238	2	63187	MTMR3,SACM1L
GO:MF	molecular carrier activity	GO:0140104	FALSE	0.0197301	1.70487	96	238	3	63187	KPNA5,VPS72,XPO7
GO:MF	phosphatase binding	GO:0019902	FALSE	0.0201609	1.69549	190	238	4	63187	JUP,MTMR3,MTMR9,STAT3
GO:MF	Wnt-protein binding	GO:0017147	FALSE	0.021499	1.66758	32	238	2	63187	LRP5,ROR1
GO:MF	cyclin binding	GO:0030332	FALSE	0.021499	1.66758	34	238	2	63187	CDK13,CDK6
GO:MF	molecular condensate scaffold activity	GO:0140693	FALSE	0.021499	1.66758	32	238	2	63187	G3BP1,HNRNPA2B1
GO:MF	calcium ion binding	GO:0005509	FALSE	0.021499	1.66758	726	238	8	63187	ANXA3,CCBE1,FAT3,HSPG2,MCTP2,RYR2,SULF2,WDR49
GO:MF	actin binding	GO:0003779	FALSE	0.021499	1.66758	443	238	6	63187	ACTR3B,DAAM1,FGD4,MYH9,MYO10,WASL
GO:MF	nucleocytoplasmic carrier activity	GO:0140142	FALSE	0.021499	1.66758	32	238	2	63187	KPNA5,XPO7
GO:MF	cysteine-type peptidase activity	GO:0008234	FALSE	0.021499	1.66758	198	238	4	63187	CTSH,TANK,USP13,USP25
GO:MF	RNA polymerase II transcription regulatory region sequence-specific DNA binding	GO:0000977	FALSE	0.021499	1.66758	1383	238	12	63187	JUN,CREB5,GTF2A1,HDAC4,KAT2B,NFIC,SATB1,SREBF1,STAT3,ZBTB16,ZNF521,ZNF704
GO:MF	ubiquitin-protein transferase activity	GO:0004842	FALSE	0.0220668	1.65626	453	238	6	63187	FANCL,RNF130,RNF146,TRIM2,WWP1,WWP2
GO:MF	transporter activity	GO:0005215	FALSE	0.0221876	1.65389	1239	238	11	63187	ABCA9,ANO1,ATP1B1,ATP9A,CACNA1C,CLCC1,RYR2,SIDT1,SLC16A10,SLC25A22,SLC8A2
GO:MF	microfilament motor activity	GO:0000146	FALSE	0.0231335	1.63576	36	238	2	63187	MYH9,MYO10
GO:MF	peptide binding	GO:0042277	FALSE	0.0232668	1.63326	327	238	5	63187	APBB2,HSPG2,KPNA5,LRPAP1,LVRN
GO:MF	protein serine/threonine kinase inhibitor activity	GO:0030291	TRUE	0.0239564	1.62058	37	238	2	63187	KAT2B,PRKAR2A
GO:MF	cyclic nucleotide binding	GO:0030551	FALSE	0.0239564	1.62058	37	238	2	63187	PRKAR2A,PRKG1
GO:MF	ADP binding	GO:0043531	FALSE	0.0239564	1.62058	37	238	2	63187	APAF1,MYH9
GO:MF	protein-membrane adaptor activity	GO:0043495	FALSE	0.0239564	1.62058	37	238	2	63187	JUP,MYH9
GO:MF	telomeric DNA binding	GO:0042162	FALSE	0.0251036	1.60026	38	238	2	63187	HMBOX1,HNRNPA2B1
GO:MF	GTPase activity	GO:0003924	FALSE	0.0251036	1.60026	335	238	5	63187	ARL13B,NKIRAS1,RAB27B,RAP1B,RRAS2
GO:MF	DNA-binding transcription activator activity, RNA polymerase II-specific	GO:0001228	FALSE	0.0259775	1.5854	473	238	6	63187	JUN,NFIC,SREBF1,STAT3,ZBTB16,ZNF521
GO:MF	phosphatidylinositol-3,4,5-trisphosphate binding	GO:0005547	FALSE	0.0272619	1.56444	40	238	2	63187	MAPKAP1,MYO10
GO:MF	cysteine-type deubiquitinase activity	GO:0004843	FALSE	0.0272619	1.56444	117	238	3	63187	TANK,USP13,USP25
GO:MF	DNA-binding transcription activator activity	GO:0001216	FALSE	0.0272619	1.56444	479	238	6	63187	JUN,NFIC,SREBF1,STAT3,ZBTB16,ZNF521
GO:MF	cysteine-type endopeptidase regulator activity involved in apoptotic process	GO:0043028	FALSE	0.0283087	1.54808	41	238	2	63187	APAF1,CTSH
GO:MF	chromatin DNA binding	GO:0031490	FALSE	0.0283087	1.54808	122	238	3	63187	HNRNPC,SBNO2,STAT3
GO:MF	transmembrane transporter activity	GO:0022857	FALSE	0.0283087	1.54808	1127	238	10	63187	ABCA9,ANO1,ATP1B1,CACNA1C,CLCC1,RYR2,SIDT1,SLC16A10,SLC25A22,SLC8A2
GO:MF	DNA endonuclease activity	GO:0004520	FALSE	0.0283087	1.54808	41	238	2	63187	DCLRE1C,RBBP8
GO:MF	histone H3 methyltransferase activity	GO:0140938	FALSE	0.0283087	1.54808	42	238	2	63187	ASH1L,EHMT1
GO:MF	protein kinase activator activity	GO:0030295	FALSE	0.0286356	1.54309	123	238	3	63187	LTF,PARP16,TGFB1
GO:MF	deubiquitinase activity	GO:0101005	FALSE	0.0286356	1.54309	123	238	3	63187	TANK,USP13,USP25
GO:MF	G protein activity	GO:0003925	FALSE	0.0299937	1.52297	44	238	2	63187	RAB27B,RAP1B
GO:MF	oxidoreductase activity, acting on the CH-OH group of donors, NAD or NADP as acceptor	GO:0016616	FALSE	0.0316597	1.49949	128	238	3	63187	DHRS3,FASN,HADHA
GO:MF	transferase activity, transferring one-carbon groups	GO:0016741	FALSE	0.0319141	1.49602	238	238	4	63187	ASH1L,EHMT1,FASN,MTFMT
GO:MF	carboxypeptidase activity	GO:0004180	FALSE	0.0335885	1.47381	47	238	2	63187	CNDP1,SCPEP1
GO:MF	phosphotyrosine residue binding	GO:0001784	TRUE	0.0335885	1.47381	47	238	2	63187	PLCG2,PTPN3
GO:MF	kinase activator activity	GO:0019209	FALSE	0.0339329	1.46938	132	238	3	63187	LTF,PARP16,TGFB1
GO:MF	glycosaminoglycan binding	GO:0005539	FALSE	0.0347327	1.45926	247	238	4	63187	HK1,LRPAP1,LTF,SULF2
GO:MF	ubiquitin-like protein peptidase activity	GO:0019783	FALSE	0.0347327	1.45926	134	238	3	63187	TANK,USP13,USP25
GO:MF	RNA polymerase II cis-regulatory region sequence-specific DNA binding	GO:0000978	FALSE	0.0347327	1.45926	1180	238	10	63187	JUN,CREB5,HDAC4,NFIC,SATB1,SREBF1,STAT3,ZBTB16,ZNF521,ZNF704
GO:MF	scavenger receptor activity	GO:0005044	FALSE	0.0355207	1.44952	50	238	2	63187	DMBT1,TMPRSS2
GO:MF	oxidoreductase activity, acting on CH-OH group of donors	GO:0016614	FALSE	0.0359031	1.44487	138	238	3	63187	DHRS3,FASN,HADHA
GO:MF	growth factor receptor binding	GO:0070851	FALSE	0.0364864	1.43787	139	238	3	63187	ERBB4,IL23R,PDGFD
GO:MF	nuclear receptor activity	GO:0004879	FALSE	0.0377406	1.42319	52	238	2	63187	SREBF1,STAT3
GO:MF	calcium-dependent phospholipid binding	GO:0005544	FALSE	0.0377406	1.42319	52	238	2	63187	ANXA3,SYTL3
GO:MF	cis-regulatory region sequence-specific DNA binding	GO:0000987	FALSE	0.0377406	1.42319	1203	238	10	63187	JUN,CREB5,HDAC4,NFIC,SATB1,SREBF1,STAT3,ZBTB16,ZNF521,ZNF704
GO:MF	inorganic molecular entity transmembrane transporter activity	GO:0015318	FALSE	0.0377406	1.42319	692	238	7	63187	ANO1,ATP1B1,CACNA1C,CLCC1,RYR2,SLC25A22,SLC8A2
GO:MF	GTP binding	GO:0005525	FALSE	0.0379421	1.42088	391	238	5	63187	ARL13B,NKIRAS1,RAB27B,RAP1B,RRAS2
GO:MF	ligand-activated transcription factor activity	GO:0098531	FALSE	0.0386231	1.41315	53	238	2	63187	SREBF1,STAT3
GO:MF	general transcription initiation factor binding	GO:0140296	FALSE	0.0386231	1.41315	53	238	2	63187	JUN,GTF2A1
GO:MF	calcium ion transmembrane transporter activity	GO:0015085	TRUE	0.0395354	1.40301	145	238	3	63187	CACNA1C,RYR2,SLC8A2
GO:MF	sulfur compound binding	GO:1901681	FALSE	0.0402381	1.39536	268	238	4	63187	HADHA,LRPAP1,LTF,RYR2
GO:MF	protein phosphorylated amino acid binding	GO:0045309	FALSE	0.0441578	1.35499	59	238	2	63187	PLCG2,PTPN3
GO:MF	monoatomic ion transmembrane transporter activity	GO:0015075	FALSE	0.0441578	1.35499	727	238	7	63187	ANO1,ATP1B1,CACNA1C,CLCC1,RYR2,SLC25A22,SLC8A2
GO:MF	DNA-binding transcription factor activity	GO:0003700	FALSE	0.0448282	1.34845	1439	238	11	63187	JUN,CREB5,CREBL2,NFIC,SATB1,SREBF1,STAT3,ZBTB16,ZNF512,ZNF521,ZNF704
GO:MF	iron ion binding	GO:0005506	FALSE	0.0448282	1.34845	156	238	3	63187	FTH1,FTO,LTF
GO:MF	protein-lysine N-methyltransferase activity	GO:0016279	FALSE	0.0448937	1.34781	61	238	2	63187	ASH1L,EHMT1
GO:MF	lysine N-methyltransferase activity	GO:0016278	FALSE	0.0458322	1.33883	62	238	2	63187	ASH1L,EHMT1
GO:MF	helicase activity	GO:0004386	FALSE	0.0458322	1.33883	160	238	3	63187	CHD6,G3BP1,SMARCA5
GO:MF	DNA nuclease activity	GO:0004536	FALSE	0.0458322	1.33883	62	238	2	63187	DCLRE1C,RBBP8
GO:MF	oxidoreductase activity	GO:0016491	FALSE	0.0460401	1.33686	742	238	7	63187	DHRS3,FASN,FTH1,FTO,HADHA,HSDL2,RETSAT
GO:MF	growth factor activity	GO:0008083	TRUE	0.0468923	1.3289	162	238	3	63187	NRG2,PDGFD,TGFB1
GO:MF	carbohydrate binding	GO:0030246	FALSE	0.0469805	1.32808	287	238	4	63187	ADGRL2,CHI3L1,GANC,HK1
GO:MF	transcription coactivator activity	GO:0003713	FALSE	0.0484437	1.31476	290	238	4	63187	CNOT6,JUP,KAT2B,MAML2
GO:MF	oxidoreductase activity, acting on the CH-CH group of donors	GO:0016627	FALSE	0.0493311	1.30688	66	238	2	63187	FASN,RETSAT
GO:MF	L-amino acid transmembrane transporter activity	GO:0015179	FALSE	0.0493311	1.30688	65	238	2	63187	SLC16A10,SLC25A22
GO:MF	histone methyltransferase activity	GO:0042054	FALSE	0.0493311	1.30688	66	238	2	63187	ASH1L,EHMT1
GO:BP	biological_process	GO:0008150	TRUE	5.11909e-91	90.2908	21031	238	228	63187	JUN,ABCA9,ACSS1,ACTR3B,ACVR2A,ADGRA3,ADGRL2,AHNAK,ALCAM,ANKRD26,ANO1,ANXA3,APAF1,APBB2,APOBR,ARFGEF1,ARHGAP10,ARHGAP12,ARID2,ARL13B,ASH1L,ATAD2B,ATG5,ATP1B1,ATP9A,AUH,B4GALT1,BBS9,BMPR2,BORA,CACNA1C,CAMK1G,CAMTA1,CCBE1,CD3G,CDC14A,CDK13,CDK6,CHD6,CHI3L1,CHIC2,CKB,CLCC1,CLDN7,CMTM7,CNDP1,CNOT2,CNOT6,COL15A1,COL1A1,COL3A1,COL4A2,CREB5,CREBL2,CTSH,CYFIP2,DAAM1,DCLRE1C,DHRS3,DIS3L2,DMBT1,DMXL1,DOCK6,…
GO:BP	cellular process	GO:0009987	FALSE	6.96533e-84	83.1571	19708	238	219	63187	JUN,ABCA9,ACSS1,ACVR2A,ADGRA3,ADGRL2,AHNAK,ALCAM,ANKRD26,ANO1,ANXA3,APAF1,APBB2,APOBR,ARFGEF1,ARHGAP10,ARHGAP12,ARID2,ARL13B,ASH1L,ATAD2B,ATG5,ATP1B1,ATP9A,AUH,B4GALT1,BBS9,BMPR2,BORA,CACNA1C,CAMK1G,CAMTA1,CCBE1,CD3G,CDC14A,CDK13,CDK6,CHD6,CHI3L1,CKB,CLCC1,CLDN7,CMTM7,CNOT2,CNOT6,COL15A1,COL1A1,COL3A1,COL4A2,CREB5,CREBL2,CTSH,CYFIP2,DAAM1,DCLRE1C,DHRS3,DIS3L2,DMBT1,DOCK6,DUSP4,DYNC1I1,EAF2,EHMT1,…
GO:BP	biological regulation	GO:0065007	FALSE	2.0471e-77	76.6889	12680	238	184	63187	JUN,ACVR2A,ADGRA3,ADGRL2,AHNAK,ALCAM,ANKRD26,ANO1,ANXA3,APAF1,APBB2,ARFGEF1,ARHGAP10,ARHGAP12,ARID2,ARL13B,ASH1L,ATAD2B,ATG5,ATP1B1,ATP9A,B4GALT1,BMPR2,BORA,CACNA1C,CAMTA1,CCBE1,CD3G,CDC14A,CDK13,CDK6,CHD6,CHI3L1,CLDN7,CMTM7,CNDP1,CNOT2,CNOT6,COL15A1,COL1A1,COL3A1,COL4A2,CREB5,CREBL2,CTSH,CYFIP2,DAAM1,DHRS3,DIS3L2,DMXL1,DOCK6,DUSP4,EAF2,EHMT1,EPHA2,EPHB6,EPHX2,EPN1,ERBB4,EYA1,FANCL,FAP,FAT3,FGD4,…
GO:BP	regulation of biological process	GO:0050789	FALSE	3.73821e-73	72.4273	12287	238	178	63187	JUN,ACVR2A,ADGRA3,ADGRL2,AHNAK,ALCAM,ANKRD26,ANO1,ANXA3,APAF1,APBB2,ARFGEF1,ARHGAP10,ARHGAP12,ARID2,ARL13B,ASH1L,ATAD2B,ATG5,ATP1B1,ATP9A,B4GALT1,BMPR2,BORA,CACNA1C,CAMTA1,CCBE1,CD3G,CDC14A,CDK13,CDK6,CHD6,CHI3L1,CLDN7,CMTM7,CNDP1,CNOT2,CNOT6,COL15A1,COL1A1,COL3A1,COL4A2,CREB5,CREBL2,CTSH,CYFIP2,DAAM1,DHRS3,DIS3L2,DOCK6,DUSP4,EAF2,EHMT1,EPHA2,EPHB6,EPHX2,EPN1,ERBB4,EYA1,FANCL,FAP,FAT3,FGD4,FGL1,F…
GO:BP	regulation of cellular process	GO:0050794	FALSE	4.65375e-71	70.3322	11738	238	173	63187	JUN,ACVR2A,ADGRA3,ADGRL2,AHNAK,ALCAM,ANKRD26,ANO1,ANXA3,APAF1,APBB2,ARFGEF1,ARHGAP10,ARHGAP12,ARID2,ARL13B,ASH1L,ATAD2B,ATG5,ATP1B1,ATP9A,B4GALT1,BMPR2,BORA,CACNA1C,CAMTA1,CCBE1,CD3G,CDC14A,CDK13,CDK6,CHD6,CHI3L1,CLDN7,CMTM7,CNOT2,CNOT6,COL15A1,COL1A1,COL3A1,COL4A2,CREB5,CREBL2,CTSH,CYFIP2,DAAM1,DHRS3,DIS3L2,DOCK6,DUSP4,EAF2,EHMT1,EPHA2,EPHB6,EPHX2,EPN1,ERBB4,EYA1,FANCL,FAP,FAT3,FGD4,FGL1,FTH1,FT…
GO:BP	response to stimulus	GO:0050896	FALSE	1.54616e-55	54.8107	8976	238	141	63187	JUN,ACVR2A,ADGRA3,ADGRL2,AHNAK,ALCAM,ANO1,ANXA3,APAF1,APBB2,ARFGEF1,ARHGAP10,ARHGAP12,ARID2,ARL13B,ASH1L,ATG5,ATP1B1,B4GALT1,BBS9,BMPR2,CACNA1C,CAMTA1,CCBE1,CD3G,CDK13,CDK6,CHI3L1,CLDN7,CMTM7,CNOT2,COL15A1,COL1A1,COL3A1,COL4A2,CREBL2,CTSH,CYFIP2,DAAM1,DCLRE1C,DHRS3,DMBT1,DOCK6,DUSP4,EHMT1,EPHA2,EPHB6,EPHX2,EPN1,ERBB4,EYA1,FANCL,FAP,FASN,FGD4,FGL1,FTH1,FTO,G3BP1,HADHA,HDAC4,HK1,HPN,HSPG2,IL23R,JUP…
GO:BP	positive regulation of biological process	GO:0048518	FALSE	4.16718e-48	47.3802	6250	238	114	63187	JUN,ACVR2A,AHNAK,ANO1,ANXA3,APAF1,APBB2,ARFGEF1,ARID2,ASH1L,ATAD2B,ATG5,ATP1B1,B4GALT1,BMPR2,CAMTA1,CCBE1,CD3G,CDC14A,CDK13,CDK6,CHD6,CHI3L1,CLDN7,CNOT2,CNOT6,COL1A1,COL3A1,CREB5,CREBL2,CTSH,CYFIP2,DIS3L2,EAF2,EHMT1,EPHA2,EPHB6,EPHX2,ERBB4,EYA1,FAP,FTO,G3BP1,GOLGA4,GTF2A1,HDAC4,HK1,HMBOX1,HNRNPA2B1,HNRNPC,HPN,HSPG2,IL23R,JUP,KAT2B,KIDINS220,L3MBTL3,LRP5,LRPAP1,LSM14A,LTF,LY9,MAML2,MAPK9,MAPKAP1,M…
GO:BP	primary metabolic process	GO:0044238	FALSE	4.61638e-47	46.3357	12505	238	152	63187	JUN,ACSS1,ACVR2A,AHNAK,ANXA3,APAF1,APBB2,APOBR,ARFGEF1,ARID2,ASH1L,ATAD2B,ATG5,ATP1B1,AUH,B4GALT1,BMPR2,CAMK1G,CAMTA1,CCBE1,CDC14A,CDK13,CDK6,CHD6,CHI3L1,CNDP1,CNOT2,CNOT6,COL1A1,COL3A1,COL4A2,CREB5,CREBL2,CTSH,CYFIP2,DCLRE1C,DHRS3,DIS3L2,DUSP4,EAF2,EHMT1,EPHA2,EPHB6,EPHX2,ERBB4,ERI3,EYA1,FAH,FANCL,FAP,FASN,FTO,GANC,GOLGB1,GOLM1,GTF2A1,HADHA,HDAC4,HK1,HMBOX1,HNRNPA2B1,HNRNPC,HPN,HSPG2,IL23R,JUP,K…
GO:BP	metabolic process	GO:0008152	FALSE	4.61638e-47	46.3357	14261	238	161	63187	JUN,ACSS1,ACVR2A,AHNAK,ANXA3,APAF1,APBB2,APOBR,ARFGEF1,ARID2,ASH1L,ATAD2B,ATG5,ATP1B1,AUH,B4GALT1,BMPR2,CAMK1G,CAMTA1,CCBE1,CDC14A,CDK13,CDK6,CHD6,CHI3L1,CKB,CNDP1,CNOT2,CNOT6,COL1A1,COL3A1,COL4A2,CREB5,CREBL2,CTSH,CYFIP2,DCLRE1C,DHRS3,DIS3L2,DUSP4,EAF2,EHMT1,EPHA2,EPHB6,EPHX2,ERBB4,ERI3,EYA1,FAH,FANCL,FAP,FASN,FTO,G3BP1,GANC,GOLGB1,GOLM1,GTF2A1,HADHA,HDAC4,HK1,HMBOX1,HNRNPA2B1,HNRNPC,HPN,HSPG2,I…
GO:BP	organic substance metabolic process	GO:0071704	FALSE	8.49695e-46	45.0707	13768	238	157	63187	JUN,ACSS1,ACVR2A,AHNAK,ANXA3,APAF1,APBB2,APOBR,ARFGEF1,ARID2,ASH1L,ATAD2B,ATG5,ATP1B1,AUH,B4GALT1,BMPR2,CAMK1G,CAMTA1,CCBE1,CDC14A,CDK13,CDK6,CHD6,CHI3L1,CKB,CNDP1,CNOT2,CNOT6,COL1A1,COL3A1,COL4A2,CREB5,CREBL2,CTSH,CYFIP2,DCLRE1C,DHRS3,DIS3L2,DUSP4,EAF2,EHMT1,EPHA2,EPHB6,EPHX2,ERBB4,ERI3,EYA1,FAH,FANCL,FAP,FASN,FTO,G3BP1,GANC,GOLGB1,GOLM1,GTF2A1,HADHA,HDAC4,HK1,HMBOX1,HNRNPA2B1,HNRNPC,HPN,HSPG2,I…
GO:BP	cellular response to stimulus	GO:0051716	FALSE	2.51478e-45	44.5995	7394	238	119	63187	JUN,ACVR2A,ADGRA3,ADGRL2,ALCAM,ANO1,APAF1,APBB2,ARFGEF1,ARHGAP10,ARHGAP12,ARID2,ARL13B,ASH1L,ATG5,ATP1B1,BMPR2,CACNA1C,CAMTA1,CCBE1,CD3G,CDK13,CDK6,CHI3L1,CMTM7,CNOT2,COL15A1,COL1A1,COL3A1,COL4A2,CREBL2,CTSH,CYFIP2,DAAM1,DCLRE1C,DHRS3,DOCK6,DUSP4,EPHA2,EPHB6,EPN1,ERBB4,EYA1,FANCL,FASN,FGD4,FTO,G3BP1,HDAC4,HSPG2,IL23R,JUP,KAT2B,KIDINS220,KIF13B,LRP5,LRPAP1,LSM14A,LTF,MAML2,MAPK9,MAPKAP1,MCTP2,MMP1…
GO:BP	negative regulation of biological process	GO:0048519	FALSE	1.53197e-44	43.8148	5874	238	107	63187	JUN,ANKRD26,APBB2,ARFGEF1,ARHGAP10,ARHGAP12,ARID2,ASH1L,ATG5,ATP9A,B4GALT1,BMPR2,CACNA1C,CDK13,CDK6,CLDN7,CNOT2,CNOT6,COL1A1,COL3A1,COL4A2,CTSH,DHRS3,DIS3L2,DUSP4,EAF2,EHMT1,EPHA2,EPN1,ERBB4,EYA1,FAP,FAT3,FGL1,FTH1,FTO,G3BP1,HDAC4,HMBOX1,HNRNPA2B1,HNRNPC,HPN,HSPG2,IL23R,JUP,KAT2B,L3MBTL3,LAPTM4B,LRP5,LRPAP1,LSM14A,LTF,MAPKAP1,MMP14,MTMR9,MYH9,NAA35,NBAS,NDFIP2,NFIC,OPTN,ORC2,PAN3,PARL,PARN,PARP16…
GO:BP	negative regulation of cellular process	GO:0048523	FALSE	3.31091e-44	43.4801	5541	238	104	63187	JUN,ANKRD26,APBB2,ARFGEF1,ARHGAP10,ARHGAP12,ARID2,ASH1L,ATG5,ATP9A,B4GALT1,BMPR2,CACNA1C,CDK13,CDK6,CLDN7,CNOT2,CNOT6,COL1A1,COL3A1,CTSH,DHRS3,DIS3L2,DUSP4,EAF2,EHMT1,EPHA2,ERBB4,EYA1,FAP,FAT3,FGL1,FTH1,FTO,G3BP1,HDAC4,HMBOX1,HNRNPA2B1,HNRNPC,HPN,HSPG2,IL23R,JUP,KAT2B,L3MBTL3,LAPTM4B,LRP5,LRPAP1,LSM14A,LTF,MAPKAP1,MMP14,MTMR9,MYH9,NAA35,NBAS,NDFIP2,NFIC,OPTN,ORC2,PAN3,PARL,PARN,PARP16,PER3,PLCE1,…
GO:BP	cellular metabolic process	GO:0044237	FALSE	6.35026e-44	43.1972	12881	238	150	63187	JUN,ACSS1,ACVR2A,AHNAK,ANXA3,APAF1,APBB2,APOBR,ARFGEF1,ARID2,ASH1L,ATAD2B,ATG5,ATP1B1,AUH,B4GALT1,BMPR2,CAMK1G,CAMTA1,CCBE1,CDC14A,CDK13,CDK6,CHD6,CHI3L1,CKB,CNOT2,CNOT6,COL1A1,COL3A1,COL4A2,CREB5,CREBL2,CTSH,CYFIP2,DCLRE1C,DHRS3,DIS3L2,DUSP4,EAF2,EHMT1,EPHA2,EPHB6,EPHX2,ERBB4,ERI3,EYA1,FAH,FANCL,FASN,FTO,G3BP1,GOLGB1,GTF2A1,HADHA,HDAC4,HK1,HMBOX1,HNRNPA2B1,HNRNPC,HPN,IL23R,JUP,KAT2B,L3MBTL3,LAPT…
GO:BP	positive regulation of cellular process	GO:0048522	FALSE	6.35026e-44	43.1972	5717	238	105	63187	JUN,ACVR2A,AHNAK,ANO1,ANXA3,APAF1,APBB2,ARID2,ASH1L,ATAD2B,ATP1B1,B4GALT1,BMPR2,CAMTA1,CCBE1,CDC14A,CDK13,CDK6,CHD6,CHI3L1,CLDN7,CNOT2,CNOT6,COL1A1,COL3A1,CREB5,CREBL2,CTSH,CYFIP2,DIS3L2,EAF2,EPHA2,EPHB6,EPHX2,ERBB4,EYA1,FAP,FTO,G3BP1,GOLGA4,GTF2A1,HDAC4,HK1,HMBOX1,HNRNPA2B1,HNRNPC,HPN,HSPG2,IL23R,JUP,KAT2B,KIDINS220,LRP5,LSM14A,LTF,LY9,MAML2,MAPK9,MAPKAP1,MMP14,MTMR9,MYH9,MYO10,NBAS,NDFIP2,NFIC,…
GO:BP	regulation of primary metabolic process	GO:0080090	FALSE	3.95641e-42	41.4027	5591	238	102	63187	JUN,ACVR2A,AHNAK,ANXA3,APAF1,APBB2,ARID2,ASH1L,ATAD2B,ATG5,BMPR2,CAMTA1,CCBE1,CDK13,CDK6,CHD6,CHI3L1,CNDP1,CNOT2,CNOT6,COL1A1,CREB5,CREBL2,CTSH,CYFIP2,DIS3L2,EAF2,EHMT1,EPHX2,ERBB4,EYA1,FTO,GOLGB1,GOLM1,GTF2A1,HDAC4,HMBOX1,HNRNPA2B1,HNRNPC,HPN,IL23R,JUP,KAT2B,L3MBTL3,LAPTM4B,LRP5,LSM14A,LTF,MAML2,MAPK9,MAPKAP1,MMP14,MTMR3,MTMR9,MYH9,NBAS,NDFIP2,NFIC,ORC2,PAN3,PARL,PARN,PARP16,PDGFD,PER3,PLCG2,PPP…
GO:BP	nitrogen compound metabolic process	GO:0006807	FALSE	4.06921e-42	41.3905	11995	238	143	63187	JUN,ACSS1,ACVR2A,AHNAK,ANXA3,APAF1,APBB2,ARFGEF1,ARID2,ASH1L,ATAD2B,ATG5,ATP1B1,AUH,B4GALT1,BMPR2,CAMK1G,CAMTA1,CCBE1,CDC14A,CDK13,CDK6,CHD6,CHI3L1,CKB,CNDP1,CNOT2,CNOT6,COL1A1,COL3A1,COL4A2,CREB5,CREBL2,CTSH,CYFIP2,DCLRE1C,DIS3L2,DUSP4,EAF2,EHMT1,EPHA2,EPHB6,ERBB4,ERI3,EYA1,FAH,FANCL,FAP,FTO,GANC,GOLGB1,GTF2A1,HDAC4,HK1,HMBOX1,HNRNPA2B1,HNRNPC,HPN,IL23R,JUP,KAT2B,L3MBTL3,LAPTM4B,LRP5,LSM14A,LTF,…
GO:BP	cell communication	GO:0007154	FALSE	3.20243e-41	40.4945	6537	238	108	63187	JUN,ACVR2A,ADGRA3,ADGRL2,ALCAM,ANO1,APAF1,APBB2,ARFGEF1,ARHGAP10,ARHGAP12,ARL13B,ASH1L,ATG5,ATP1B1,BMPR2,CACNA1C,CAMTA1,CCBE1,CD3G,CDK13,CDK6,CHI3L1,CMTM7,CNOT2,COL15A1,COL1A1,COL3A1,COL4A2,CREBL2,CTSH,CYFIP2,DAAM1,DHRS3,DOCK6,DUSP4,EPHA2,EPHB6,EPN1,ERBB4,EYA1,FGD4,G3BP1,HDAC4,HSPG2,IL23R,JUP,KAT2B,KIDINS220,KIF13B,LRP5,LRPAP1,LSM14A,LTF,MAML2,MAPK9,MAPKAP1,MCTP2,MMP14,MTMR3,MYH9,MYO10,NDFIP2,NKI…
GO:BP	regulation of metabolic process	GO:0019222	FALSE	6.55505e-41	40.1834	7158	238	112	63187	JUN,ACVR2A,AHNAK,ANXA3,APAF1,APBB2,ARID2,ASH1L,ATAD2B,ATG5,ATP1B1,BMPR2,CAMTA1,CCBE1,CDK13,CDK6,CHD6,CHI3L1,CNDP1,CNOT2,CNOT6,COL1A1,CREB5,CREBL2,CTSH,CYFIP2,DIS3L2,EAF2,EHMT1,EPHA2,EPHX2,ERBB4,EYA1,FAP,FTO,G3BP1,GOLGB1,GOLM1,GTF2A1,HDAC4,HK1,HMBOX1,HNRNPA2B1,HNRNPC,HPN,IL23R,JUP,KAT2B,L3MBTL3,LAPTM4B,LRP5,LSM14A,LTF,LY9,MAML2,MAPK9,MAPKAP1,MMP14,MTMR3,MTMR9,MYH9,NBAS,NDFIP2,NFIC,OPTN,ORC2,PAN3,P…
GO:BP	signal transduction	GO:0007165	FALSE	1.27464e-40	39.8946	5959	238	103	63187	JUN,ACVR2A,ADGRA3,ADGRL2,ALCAM,ANO1,APAF1,APBB2,ARFGEF1,ARHGAP10,ARHGAP12,ARL13B,ASH1L,ATP1B1,BMPR2,CACNA1C,CAMTA1,CCBE1,CD3G,CDK13,CDK6,CHI3L1,CMTM7,CNOT2,COL15A1,COL1A1,COL3A1,COL4A2,CREBL2,CTSH,CYFIP2,DAAM1,DHRS3,DOCK6,DUSP4,EPHA2,EPHB6,EPN1,ERBB4,EYA1,FGD4,G3BP1,HDAC4,HSPG2,IL23R,JUP,KIDINS220,KIF13B,LRP5,LRPAP1,LSM14A,LTF,MAML2,MAPK9,MAPKAP1,MCTP2,MMP14,MYH9,MYO10,NDFIP2,NKIRAS1,NRG2,OPTN,PA…
GO:BP	developmental process	GO:0032502	FALSE	4.34039e-40	39.3625	6453	238	106	63187	ACVR2A,ALCAM,ANKRD26,ANO1,ANXA3,APAF1,APBB2,ARHGAP12,ARID2,ARL13B,ASH1L,ATG5,ATP9A,B4GALT1,BBS9,BMPR2,CACNA1C,CCBE1,CD3G,CDK13,CDK6,CHI3L1,CKB,CMTM7,CNOT2,COL15A1,COL1A1,COL3A1,COL4A2,CREBL2,CTSH,CYFIP2,DCLRE1C,DHRS3,DIS3L2,DMBT1,DUSP4,EAF2,EHMT1,EPHA2,EPN1,ERBB4,EYA1,FAP,FASN,FAT3,FGD4,FGL1,FTO,GOLGA4,HDAC4,HNRNPC,HPN,HSPG2,IL23R,JUP,KAT2B,KATNAL1,KIDINS220,KIF13B,L3MBTL3,LRP5,LTF,LY9,MAPK9,MAPK…
GO:BP	regulation of macromolecule metabolic process	GO:0060255	FALSE	7.16203e-40	39.145	6631	238	107	63187	JUN,ACVR2A,AHNAK,ANXA3,APAF1,APBB2,ARID2,ASH1L,ATAD2B,ATG5,ATP1B1,BMPR2,CAMTA1,CCBE1,CDK13,CDK6,CHD6,CHI3L1,CNDP1,CNOT2,CNOT6,COL1A1,CREB5,CREBL2,CTSH,CYFIP2,DIS3L2,EAF2,EHMT1,EPHA2,EPHX2,ERBB4,EYA1,FTO,G3BP1,GOLGB1,GTF2A1,HDAC4,HK1,HMBOX1,HNRNPA2B1,HNRNPC,HPN,IL23R,JUP,KAT2B,L3MBTL3,LAPTM4B,LRP5,LSM14A,LTF,LY9,MAML2,MAPK9,MAPKAP1,MMP14,MTMR3,MTMR9,MYH9,NBAS,NDFIP2,NFIC,OPTN,ORC2,PAN3,PARL,PARN,P…
GO:BP	multicellular organismal process	GO:0032501	FALSE	9.36351e-40	39.0286	7669	238	114	63187	ACVR2A,ALCAM,ANO1,ANXA3,APAF1,APBB2,ARID2,ARL13B,ASH1L,ATG5,ATP1B1,ATP9A,B4GALT1,BBS9,BMPR2,CACNA1C,CAMTA1,CCBE1,CD3G,CDC14A,CDK6,CHI3L1,CKB,CMTM7,CNOT2,COL15A1,COL1A1,COL3A1,COL4A2,CTSH,CYFIP2,DCLRE1C,DHRS3,DIS3L2,DUSP4,EAF2,EHMT1,EPHA2,EPHB6,EPN1,ERBB4,EYA1,FANCL,FAP,FASN,FAT3,FGL1,FTO,G3BP1,GOLGA4,HDAC4,HK1,HNRNPC,HPN,HSPG2,IL23R,JUP,KAT2B,KATNAL1,KIDINS220,KIF13B,L3MBTL3,LAPTM4B,LRP5,LRPAP1,L…
GO:BP	signaling	GO:0023052	FALSE	2.4869e-39	38.6043	6447	238	105	63187	JUN,ACVR2A,ADGRA3,ADGRL2,ALCAM,ANO1,APAF1,APBB2,ARFGEF1,ARHGAP10,ARHGAP12,ARL13B,ASH1L,ATP1B1,BMPR2,CACNA1C,CAMTA1,CCBE1,CD3G,CDK13,CDK6,CHI3L1,CMTM7,CNOT2,COL15A1,COL1A1,COL3A1,COL4A2,CREBL2,CTSH,CYFIP2,DAAM1,DHRS3,DOCK6,DUSP4,EPHA2,EPHB6,EPN1,ERBB4,EYA1,FGD4,G3BP1,HDAC4,HSPG2,IL23R,JUP,KIDINS220,KIF13B,LRP5,LRPAP1,LSM14A,LTF,MAML2,MAPK9,MAPKAP1,MCTP2,MMP14,MYH9,MYO10,NDFIP2,NKIRAS1,NRG2,OPTN,PA…
GO:BP	macromolecule metabolic process	GO:0043170	FALSE	3.87043e-39	38.4122	12170	238	140	63187	JUN,ACVR2A,AHNAK,ANXA3,APAF1,APBB2,ARFGEF1,ARID2,ASH1L,ATAD2B,ATG5,ATP1B1,B4GALT1,BMPR2,CAMK1G,CAMTA1,CCBE1,CDC14A,CDK13,CDK6,CHD6,CHI3L1,CNDP1,CNOT2,CNOT6,COL1A1,COL3A1,COL4A2,CREB5,CREBL2,CTSH,CYFIP2,DCLRE1C,DIS3L2,DUSP4,EAF2,EHMT1,EPHA2,EPHB6,EPHX2,ERBB4,ERI3,EYA1,FANCL,FAP,FTO,G3BP1,GANC,GOLGB1,GTF2A1,HDAC4,HK1,HMBOX1,HNRNPA2B1,HNRNPC,HPN,IL23R,JUP,KAT2B,L3MBTL3,LAPTM4B,LRP5,LSM14A,LTF,LVRN,L…
GO:BP	regulation of nitrogen compound metabolic process	GO:0051171	FALSE	5.88814e-39	38.23	5440	238	97	63187	JUN,ACVR2A,AHNAK,ANXA3,APAF1,APBB2,ARID2,ASH1L,ATAD2B,ATG5,BMPR2,CAMTA1,CCBE1,CDK13,CDK6,CHD6,CHI3L1,CNDP1,CNOT2,CNOT6,COL1A1,CREB5,CREBL2,CTSH,CYFIP2,DIS3L2,EAF2,EHMT1,ERBB4,EYA1,FTO,GOLGB1,GTF2A1,HDAC4,HMBOX1,HNRNPA2B1,HNRNPC,HPN,IL23R,JUP,KAT2B,L3MBTL3,LAPTM4B,LRP5,LSM14A,LTF,MAML2,MAPK9,MAPKAP1,MMP14,MYH9,NBAS,NDFIP2,NFIC,ORC2,PAN3,PARL,PARN,PARP16,PDGFD,PER3,PLCG2,PPP1R8,PPP2R5A,PRKAR2A,PRSS…
GO:BP	regulation of cellular metabolic process	GO:0031323	FALSE	5.01512e-38	37.2997	6673	238	105	63187	JUN,ACVR2A,AHNAK,ANXA3,APAF1,APBB2,ARID2,ASH1L,ATAD2B,ATG5,ATP1B1,BMPR2,CAMTA1,CCBE1,CDK13,CDK6,CHD6,CHI3L1,CNOT2,CNOT6,COL1A1,CREB5,CREBL2,CTSH,DIS3L2,EAF2,EHMT1,EPHA2,EPHX2,ERBB4,EYA1,FTO,G3BP1,GOLGB1,GTF2A1,HDAC4,HK1,HMBOX1,HNRNPA2B1,HNRNPC,HPN,IL23R,JUP,KAT2B,L3MBTL3,LAPTM4B,LRP5,LSM14A,LTF,LY9,MAML2,MAPK9,MAPKAP1,MMP14,MTMR3,MTMR9,MYH9,NBAS,NDFIP2,NFIC,OPTN,ORC2,PAN3,PARL,PARN,PARP16,PDGFD,P…
GO:BP	positive regulation of metabolic process	GO:0009893	FALSE	8.85353e-36	35.0529	3711	238	79	63187	JUN,ACVR2A,ANXA3,APAF1,APBB2,ARID2,ASH1L,ATAD2B,BMPR2,CAMTA1,CCBE1,CDK13,CDK6,CHD6,CHI3L1,CNOT2,CNOT6,COL1A1,CREB5,CREBL2,CTSH,CYFIP2,DIS3L2,EAF2,EHMT1,EPHX2,ERBB4,EYA1,FTO,G3BP1,GTF2A1,HDAC4,HK1,HMBOX1,HNRNPA2B1,HNRNPC,HPN,IL23R,JUP,KAT2B,L3MBTL3,LRP5,LTF,LY9,MAML2,MAPK9,MAPKAP1,MMP14,MTMR9,MYH9,NBAS,NDFIP2,NFIC,OPTN,PAN3,PARN,PDGFD,PLCG2,PPP2R5A,PRSS22,RPL23,SBNO2,SLC8A2,SMARCA5,SMCHD1,SNX5,SRE…
GO:BP	positive regulation of macromolecule metabolic process	GO:0010604	FALSE	1.46078e-34	33.8354	3420	238	75	63187	JUN,ACVR2A,ANXA3,APAF1,APBB2,ARID2,ASH1L,ATAD2B,BMPR2,CAMTA1,CCBE1,CDK13,CDK6,CHD6,CHI3L1,CNOT2,CNOT6,COL1A1,CREB5,CREBL2,CTSH,CYFIP2,DIS3L2,EAF2,EPHX2,ERBB4,EYA1,FTO,G3BP1,GTF2A1,HDAC4,HK1,HMBOX1,HNRNPA2B1,HNRNPC,HPN,IL23R,JUP,KAT2B,L3MBTL3,LRP5,LTF,LY9,MAML2,MAPK9,MAPKAP1,MMP14,MYH9,NBAS,NDFIP2,NFIC,PAN3,PARN,PDGFD,PLCG2,PPP2R5A,PRSS22,RPL23,SBNO2,SLC8A2,SMARCA5,SMCHD1,SNX5,SREBF1,STAT3,SULF2,T…
GO:BP	anatomical structure development	GO:0048856	FALSE	1.35246e-33	32.8689	5899	238	94	63187	ACVR2A,ALCAM,ANO1,ANXA3,APAF1,APBB2,ARHGAP12,ARID2,ARL13B,ASH1L,ATG5,ATP9A,B4GALT1,BMPR2,CACNA1C,CCBE1,CD3G,CDK13,CDK6,CHI3L1,CKB,CMTM7,CNOT2,COL15A1,COL1A1,COL3A1,COL4A2,CTSH,CYFIP2,DCLRE1C,DHRS3,DMBT1,DUSP4,EAF2,EHMT1,EPHA2,EPN1,ERBB4,EYA1,FAP,FASN,FAT3,FGD4,FGL1,FTO,GOLGA4,HDAC4,HPN,HSPG2,IL23R,JUP,KAT2B,KIDINS220,KIF13B,L3MBTL3,LRP5,LTF,LY9,MAPKAP1,MMP14,MYH9,MYO10,NKIRAS1,NRG2,PAPPA2,PDGFD,P…
GO:BP	localization	GO:0051179	FALSE	1.91807e-33	32.7171	5520	238	91	63187	ABCA9,AHNAK,ANO1,ANXA3,APOBR,ARFGEF1,ARHGAP12,ARL13B,ATG5,ATP1B1,ATP9A,BBS9,BORA,CACNA1C,CD3G,CLCC1,COL1A1,CREBL2,DMBT1,DYNC1I1,EPHA2,EPN1,ERBB4,FAM149B1,FTH1,FTO,GOLGA4,GOLGB1,HK1,HNRNPA2B1,HPN,HSPG2,JUP,KAT2B,KIF13B,KPNA5,LAPTM4B,LRP5,LRPAP1,LTF,MAPK9,MCTP2,MMP14,MTMR9,MYH9,MYO10,NBAS,NDFIP2,OPTN,PARL,PARN,PLCE1,PLCG2,PPP2R5A,PPP3CC,PRKG1,PTPN3,RAB27B,RAP1B,RIC1,RIN2,RPL23,RRBP1,RYR2,SIDT1,SLC1…
GO:BP	organonitrogen compound metabolic process	GO:1901564	FALSE	4.08922e-33	32.3884	5986	238	94	63187	ACSS1,ACVR2A,APAF1,ARFGEF1,ATG5,ATP1B1,AUH,B4GALT1,BMPR2,CAMK1G,CAMTA1,CCBE1,CDC14A,CDK13,CDK6,CHI3L1,CKB,CNDP1,CNOT2,CNOT6,COL3A1,CREBL2,CTSH,CYFIP2,DUSP4,EHMT1,EPHA2,EPHB6,ERBB4,EYA1,FAH,FANCL,FAP,GANC,HDAC4,HK1,HPN,IL23R,KAT2B,L3MBTL3,LAPTM4B,LRP5,LSM14A,LTF,LVRN,MAPK9,MAPKAP1,MMP14,MTFMT,MTMR3,MYH9,NAA35,NAAA,NADK2,NDFIP2,PAN3,PAPPA2,PARL,PARP16,PDE7A,PDGFD,PLCG2,PPP1R8,PPP2R5A,PPP3CC,PRKAR2A…
GO:BP	positive regulation of cellular metabolic process	GO:0031325	FALSE	1.64316e-32	31.7843	3346	238	72	63187	JUN,ACVR2A,ANXA3,APBB2,ARID2,ASH1L,ATAD2B,BMPR2,CAMTA1,CCBE1,CDK13,CDK6,CHD6,CHI3L1,CNOT2,CNOT6,COL1A1,CREB5,CREBL2,CTSH,DIS3L2,EAF2,EPHX2,ERBB4,EYA1,FTO,G3BP1,GTF2A1,HDAC4,HK1,HMBOX1,HNRNPA2B1,HNRNPC,HPN,IL23R,JUP,KAT2B,LRP5,LTF,LY9,MAML2,MAPK9,MAPKAP1,MMP14,MTMR9,MYH9,NBAS,NFIC,OPTN,PAN3,PARN,PDGFD,PLCG2,PPP2R5A,RPL23,SBNO2,SLC8A2,SMARCA5,SMCHD1,SNX5,SREBF1,STAT3,SULF2,TANK,TGFB1,TNRC6C,VPS13D,…
GO:BP	regulation of gene expression	GO:0010468	FALSE	7.96198e-32	31.099	5526	238	89	63187	JUN,ACVR2A,AHNAK,ANXA3,APBB2,ARID2,ASH1L,ATAD2B,ATG5,ATP1B1,BMPR2,CAMTA1,CCBE1,CDK13,CDK6,CHD6,CHI3L1,CNOT2,CNOT6,COL1A1,CREB5,CREBL2,CTSH,DIS3L2,EAF2,EHMT1,EPHA2,EPHX2,ERBB4,EYA1,FTO,G3BP1,GOLGB1,GTF2A1,HDAC4,HK1,HMBOX1,HNRNPA2B1,HNRNPC,HPN,IL23R,JUP,KAT2B,L3MBTL3,LAPTM4B,LRP5,LSM14A,LTF,LY9,MAML2,MAPK9,MMP14,MYH9,NBAS,NDFIP2,NFIC,ORC2,PAN3,PARN,PARP16,PER3,PLCG2,RBBP8,ROR1,RPL23,RUNX1T1,SATB1,S…
GO:BP	cellular component organization or biogenesis	GO:0071840	FALSE	1.04008e-31	30.9829	8361	238	108	63187	AHNAK,ALCAM,ANO1,APAF1,APBB2,ARFGEF1,ARHGAP10,ARHGAP12,ARID2,ARL13B,ASH1L,ATG5,ATP1B1,ATP9A,B4GALT1,BBS9,BMPR2,BORA,CD3G,CDC14A,CHD6,CLDN7,CNOT2,CNOT6,COL15A1,COL1A1,COL3A1,COL4A2,CYFIP2,DAAM1,DCLRE1C,DIS3L2,EAF2,EHMT1,EPHA2,ERBB4,ERI3,EYA1,FAM149B1,FAP,FAT3,FGD4,G3BP1,GOLGA4,GOLGB1,GOLM1,GTF2A1,HDAC4,HMBOX1,HNRNPA2B1,HNRNPC,HPN,JUP,KAT2B,KATNAL1,KIDINS220,KIF13B,L3MBTL3,LAPTM4B,LRP5,LRPAP1,LSM14…
GO:BP	protein metabolic process	GO:0019538	FALSE	1.44532e-31	30.84	4912	238	84	63187	ACVR2A,APAF1,ARFGEF1,ATG5,B4GALT1,BMPR2,CAMK1G,CAMTA1,CCBE1,CDC14A,CDK13,CDK6,CHI3L1,CNDP1,CNOT2,CNOT6,COL3A1,CREBL2,CTSH,CYFIP2,DUSP4,EHMT1,EPHA2,EPHB6,ERBB4,EYA1,FANCL,FAP,GANC,HDAC4,HPN,IL23R,KAT2B,L3MBTL3,LAPTM4B,LRP5,LSM14A,LTF,LVRN,MAPK9,MAPKAP1,MMP14,MTFMT,MTMR3,MYH9,NAA35,NDFIP2,PAN3,PAPPA2,PARL,PARP16,PDGFD,PLCG2,PPP1R8,PPP2R5A,PPP3CC,PRKAR2A,PRKG1,PRSS22,PTPN3,RIC1,RNF130,RNF146,ROR1,RP…
GO:BP	regulation of cellular biosynthetic process	GO:0031326	FALSE	3.57719e-31	30.4465	5781	238	90	63187	JUN,ACVR2A,AHNAK,ANXA3,APBB2,ARID2,ASH1L,ATAD2B,ATG5,ATP1B1,BMPR2,CAMTA1,CCBE1,CDK13,CDK6,CHD6,CHI3L1,CNOT2,CNOT6,COL1A1,CREB5,CREBL2,CTSH,DIS3L2,EAF2,EHMT1,EPHA2,EPHX2,ERBB4,EYA1,FTO,G3BP1,GOLGB1,GTF2A1,HDAC4,HK1,HMBOX1,HNRNPA2B1,HNRNPC,HPN,IL23R,JUP,KAT2B,L3MBTL3,LAPTM4B,LRP5,LSM14A,LTF,LY9,MAML2,MAPK9,MMP14,MYH9,NBAS,NDFIP2,NFIC,ORC2,PAN3,PARN,PARP16,PER3,PLCG2,PRKG1,RBBP8,ROR1,RPL23,RUNX1T1,S…
GO:BP	regulation of macromolecule biosynthetic process	GO:0010556	FALSE	4.00806e-31	30.3971	5654	238	89	63187	JUN,ACVR2A,AHNAK,ANXA3,APBB2,ARID2,ASH1L,ATAD2B,ATG5,ATP1B1,BMPR2,CAMTA1,CCBE1,CDK13,CDK6,CHD6,CHI3L1,CNOT2,CNOT6,COL1A1,CREB5,CREBL2,CTSH,DIS3L2,EAF2,EHMT1,EPHA2,EPHX2,ERBB4,EYA1,FTO,G3BP1,GOLGB1,GTF2A1,HDAC4,HK1,HMBOX1,HNRNPA2B1,HNRNPC,HPN,IL23R,JUP,KAT2B,L3MBTL3,LAPTM4B,LRP5,LSM14A,LTF,LY9,MAML2,MAPK9,MMP14,MYH9,NBAS,NDFIP2,NFIC,ORC2,PAN3,PARN,PARP16,PER3,PLCG2,RBBP8,ROR1,RPL23,RUNX1T1,SATB1,S…
GO:BP	regulation of biosynthetic process	GO:0009889	FALSE	5.16111e-31	30.2873	5813	238	90	63187	JUN,ACVR2A,AHNAK,ANXA3,APBB2,ARID2,ASH1L,ATAD2B,ATG5,ATP1B1,BMPR2,CAMTA1,CCBE1,CDK13,CDK6,CHD6,CHI3L1,CNOT2,CNOT6,COL1A1,CREB5,CREBL2,CTSH,DIS3L2,EAF2,EHMT1,EPHA2,EPHX2,ERBB4,EYA1,FTO,G3BP1,GOLGB1,GTF2A1,HDAC4,HK1,HMBOX1,HNRNPA2B1,HNRNPC,HPN,IL23R,JUP,KAT2B,L3MBTL3,LAPTM4B,LRP5,LSM14A,LTF,LY9,MAML2,MAPK9,MMP14,MYH9,NBAS,NDFIP2,NFIC,ORC2,PAN3,PARN,PARP16,PER3,PLCG2,PRKG1,RBBP8,ROR1,RPL23,RUNX1T1,S…
GO:BP	cellular component organization	GO:0016043	FALSE	1.60321e-30	29.795	8151	238	105	63187	AHNAK,ALCAM,ANO1,APAF1,APBB2,ARFGEF1,ARHGAP10,ARHGAP12,ARID2,ARL13B,ASH1L,ATG5,ATP1B1,ATP9A,B4GALT1,BBS9,BMPR2,BORA,CD3G,CDC14A,CHD6,CLDN7,CNOT2,CNOT6,COL15A1,COL1A1,COL3A1,COL4A2,CYFIP2,DAAM1,DCLRE1C,DIS3L2,EAF2,EHMT1,EPHA2,ERBB4,EYA1,FAM149B1,FAP,FAT3,FGD4,G3BP1,GOLGA4,GOLGB1,GOLM1,GTF2A1,HDAC4,HMBOX1,HNRNPA2B1,HNRNPC,HPN,JUP,KAT2B,KATNAL1,KIDINS220,KIF13B,L3MBTL3,LAPTM4B,LRP5,LRPAP1,LSM14A,MAP…
GO:BP	positive regulation of nitrogen compound metabolic process	GO:0051173	FALSE	4.34349e-30	29.3622	3001	238	66	63187	JUN,ACVR2A,ANXA3,APAF1,APBB2,ARID2,ASH1L,ATAD2B,BMPR2,CAMTA1,CCBE1,CDK13,CHD6,CHI3L1,CNOT2,CNOT6,COL1A1,CREB5,CREBL2,CTSH,CYFIP2,DIS3L2,EAF2,ERBB4,EYA1,FTO,GTF2A1,HDAC4,HMBOX1,HNRNPA2B1,HPN,IL23R,JUP,KAT2B,L3MBTL3,LRP5,LTF,MAML2,MAPK9,MAPKAP1,MMP14,MYH9,NDFIP2,NFIC,PAN3,PARN,PDGFD,PLCG2,PPP2R5A,PRSS22,SBNO2,SLC8A2,SMARCA5,SMCHD1,SNX5,SREBF1,STAT3,TANK,TGFB1,TNRC6C,USP13,VPS72,WASL,WWP2,ZBTB16,ZNF…
GO:BP	regulation of response to stimulus	GO:0048583	FALSE	2.3804e-27	26.6234	3939	238	71	63187	ACVR2A,APAF1,ARFGEF1,ARHGAP10,ARHGAP12,ARID2,ASH1L,ATG5,BMPR2,CAMTA1,CCBE1,CD3G,CDK13,CHI3L1,CNOT2,COL1A1,COL3A1,CTSH,CYFIP2,DHRS3,DUSP4,EPHA2,ERBB4,EYA1,FAP,FGD4,FGL1,G3BP1,HDAC4,IL23R,JUP,KAT2B,LRPAP1,LSM14A,LTF,MAPK9,MAPKAP1,MMP14,NDFIP2,NKIRAS1,OPTN,PARL,PDGFD,PIK3AP1,PLCG2,PPP3CC,PREX2,PRKG1,PTPN3,RAP1B,RELL1,RNF146,ROR1,RPL23,RPS6KA6,SBNO2,SLC8A2,SMCHD1,SNX5,STAT3,STK38,STK39,SULF2,TANK,TGF…
GO:BP	organic substance biosynthetic process	GO:1901576	FALSE	2.75822e-27	26.5594	10646	238	115	63187	JUN,ACSS1,ACVR2A,AHNAK,ANXA3,APBB2,ARFGEF1,ARID2,ASH1L,ATAD2B,ATG5,ATP1B1,B4GALT1,BMPR2,CAMTA1,CCBE1,CDK13,CDK6,CHD6,CHI3L1,CKB,CNOT2,CNOT6,COL1A1,COL3A1,COL4A2,CREB5,CREBL2,CTSH,CYFIP2,DIS3L2,EAF2,EHMT1,EPHA2,EPHX2,ERBB4,ERI3,EYA1,FASN,FTO,G3BP1,GOLGB1,GTF2A1,HDAC4,HK1,HMBOX1,HNRNPA2B1,HNRNPC,HPN,IL23R,JUP,KAT2B,L3MBTL3,LAPTM4B,LRP5,LSM14A,LTF,LY9,MAML2,MAPK9,MMP14,MTFMT,MTMR3,MYH9,NAA35,NADK2,N…
GO:BP	system development	GO:0048731	FALSE	3.82706e-27	26.4171	3973	238	71	63187	ACVR2A,ALCAM,ANO1,ANXA3,APAF1,APBB2,ARID2,ARL13B,ASH1L,ATG5,ATP9A,B4GALT1,BMPR2,CACNA1C,CCBE1,CDK6,CHI3L1,CKB,COL15A1,COL1A1,COL3A1,COL4A2,CTSH,CYFIP2,DCLRE1C,DHRS3,EAF2,EPHA2,EPN1,ERBB4,EYA1,FAP,FAT3,FGL1,GOLGA4,HDAC4,HPN,HSPG2,JUP,KAT2B,KIDINS220,KIF13B,LRP5,LTF,MAPKAP1,MMP14,MYH9,NKIRAS1,NRG2,PAPPA2,PDGFD,PLCE1,PREX2,PRKG1,PTPN3,RIN2,ROR1,RPS6KA6,RRAS2,RYR2,SMCHD1,SREBF1,STAT3,SULF2,TGFB1,TRAK…
GO:BP	biosynthetic process	GO:0009058	FALSE	4.3192e-27	26.3646	10704	238	115	63187	JUN,ACSS1,ACVR2A,AHNAK,ANXA3,APBB2,ARFGEF1,ARID2,ASH1L,ATAD2B,ATG5,ATP1B1,B4GALT1,BMPR2,CAMTA1,CCBE1,CDK13,CDK6,CHD6,CHI3L1,CKB,CNOT2,CNOT6,COL1A1,COL3A1,COL4A2,CREB5,CREBL2,CTSH,CYFIP2,DIS3L2,EAF2,EHMT1,EPHA2,EPHX2,ERBB4,ERI3,EYA1,FASN,FTO,G3BP1,GOLGB1,GTF2A1,HDAC4,HK1,HMBOX1,HNRNPA2B1,HNRNPC,HPN,IL23R,JUP,KAT2B,L3MBTL3,LAPTM4B,LRP5,LSM14A,LTF,LY9,MAML2,MAPK9,MMP14,MTFMT,MTMR3,MYH9,NAA35,NADK2,N…
GO:BP	cellular biosynthetic process	GO:0044249	FALSE	6.01681e-27	26.2206	10565	238	114	63187	JUN,ACSS1,ACVR2A,AHNAK,ANXA3,APBB2,ARFGEF1,ARID2,ASH1L,ATAD2B,ATG5,ATP1B1,B4GALT1,BMPR2,CAMTA1,CCBE1,CDK13,CDK6,CHD6,CHI3L1,CNOT2,CNOT6,COL1A1,COL3A1,COL4A2,CREB5,CREBL2,CTSH,CYFIP2,DIS3L2,EAF2,EHMT1,EPHA2,EPHX2,ERBB4,ERI3,EYA1,FASN,FTO,G3BP1,GOLGB1,GTF2A1,HDAC4,HK1,HMBOX1,HNRNPA2B1,HNRNPC,HPN,IL23R,JUP,KAT2B,L3MBTL3,LAPTM4B,LRP5,LSM14A,LTF,LY9,MAML2,MAPK9,MMP14,MTFMT,MTMR3,MYH9,NAA35,NADK2,NBAS,…
GO:BP	multicellular organism development	GO:0007275	FALSE	6.14183e-27	26.2117	4643	238	76	63187	ACVR2A,ALCAM,ANO1,ANXA3,APAF1,APBB2,ARID2,ARL13B,ASH1L,ATG5,ATP9A,B4GALT1,BMPR2,CACNA1C,CCBE1,CDK6,CHI3L1,CKB,CNOT2,COL15A1,COL1A1,COL3A1,COL4A2,CTSH,CYFIP2,DCLRE1C,DHRS3,DUSP4,EAF2,EHMT1,EPHA2,EPN1,ERBB4,EYA1,FAP,FAT3,FGL1,GOLGA4,HDAC4,HPN,HSPG2,IL23R,JUP,KAT2B,KIDINS220,KIF13B,LRP5,LTF,MAPKAP1,MMP14,MYH9,NKIRAS1,NRG2,PAPPA2,PDGFD,PLCE1,PREX2,PRKG1,PTPN3,RBBP8,RIN2,ROR1,RPS6KA6,RRAS2,RYR2,SMCHD1…
GO:BP	intracellular signal transduction	GO:0035556	FALSE	1.00287e-26	25.9988	2668	238	59	63187	JUN,ACVR2A,APAF1,APBB2,ARFGEF1,ARHGAP10,ARHGAP12,ASH1L,ATP1B1,BMPR2,CACNA1C,CAMTA1,CHI3L1,COL3A1,CTSH,DOCK6,DUSP4,EPHA2,ERBB4,FGD4,G3BP1,HDAC4,LTF,MAPK9,MAPKAP1,MCTP2,NDFIP2,NKIRAS1,NRG2,OPTN,PARL,PDE7A,PDGFD,PIK3AP1,PLCE1,PLCG2,PPP3CC,PREX2,PRKAR2A,PRKG1,PTPN3,RAP1B,RBBP8,RELL1,RIN2,ROR1,RPL23,RPS6KA6,RRAS2,RYR2,SLC8A2,STAT3,STK38,STK39,TANK,TGFB1,TLK2,VWF,ZWILCH
GO:BP	transport	GO:0006810	FALSE	2.20801e-26	25.656	4350	238	73	63187	ABCA9,AHNAK,ANO1,ANXA3,APOBR,ARFGEF1,ARHGAP12,ATG5,ATP1B1,ATP9A,BBS9,CACNA1C,CD3G,CLCC1,COL1A1,CREBL2,DMBT1,DYNC1I1,EPN1,ERBB4,FTH1,GOLGA4,HNRNPA2B1,HPN,HSPG2,JUP,KIF13B,KPNA5,LAPTM4B,LRP5,LRPAP1,LTF,MCTP2,MTMR9,MYH9,MYO10,NBAS,NDFIP2,OPTN,PLCE1,PLCG2,PPP3CC,PRKG1,PTPN3,RAB27B,RAP1B,RIC1,RIN2,RPL23,RRBP1,RYR2,SIDT1,SLC16A10,SLC25A22,SLC8A2,SNX5,SORCS1,SREBF1,STAT3,STK39,SYTL3,TGFB1,TMEM87B,TRAK2,…
GO:BP	response to stress	GO:0006950	FALSE	2.31999e-26	25.6345	3855	238	69	63187	JUN,AHNAK,ANO1,ANXA3,APAF1,ARFGEF1,ARID2,ASH1L,ATG5,ATP1B1,B4GALT1,BMPR2,CDK6,CHI3L1,COL1A1,COL3A1,DCLRE1C,DMBT1,EPHA2,EPHB6,EYA1,FANCL,FAP,FASN,FGL1,FTO,G3BP1,HDAC4,HK1,HSPG2,IL23R,KAT2B,LSM14A,LTF,LY9,MAPK9,MAPKAP1,MMP14,MTMR3,MYH9,OPTN,PAPPA2,PARP16,PDGFD,PIK3AP1,PLCG2,PRKG1,RBBP8,RPS6KA6,RYR2,SBNO2,SLC8A2,SMARCA5,SMCHD1,SREBF1,STAT3,STK39,SULF2,TANK,TGFB1,TLK2,TXNIP,USP13,USP25,VPS13C,VPS72,V…
GO:BP	establishment of localization	GO:0051234	FALSE	2.35626e-26	25.6278	4881	238	77	63187	ABCA9,AHNAK,ANO1,ANXA3,APOBR,ARFGEF1,ARHGAP12,ATG5,ATP1B1,ATP9A,BBS9,CACNA1C,CD3G,CLCC1,COL1A1,CREBL2,DMBT1,DYNC1I1,EPN1,ERBB4,FTH1,GOLGA4,HK1,HNRNPA2B1,HPN,HSPG2,JUP,KAT2B,KIF13B,KPNA5,LAPTM4B,LRP5,LRPAP1,LTF,MCTP2,MTMR9,MYH9,MYO10,NBAS,NDFIP2,OPTN,PARL,PLCE1,PLCG2,PPP3CC,PRKG1,PTPN3,RAB27B,RAP1B,RIC1,RIN2,RPL23,RRBP1,RYR2,SIDT1,SLC16A10,SLC25A22,SLC8A2,SNX5,SORCS1,SREBF1,STAT3,STK39,SYTL3,TGFB1…
GO:BP	cellular localization	GO:0051641	FALSE	2.48901e-26	25.604	3621	238	67	63187	ANO1,ANXA3,ARFGEF1,ARL13B,ATG5,ATP1B1,ATP9A,BBS9,BORA,CACNA1C,CD3G,COL1A1,DMBT1,DYNC1I1,EPHA2,ERBB4,FAM149B1,FTH1,GOLGA4,GOLGB1,HK1,HNRNPA2B1,JUP,KAT2B,KIF13B,KPNA5,LAPTM4B,LRP5,MAPK9,MCTP2,MMP14,MYH9,MYO10,NBAS,NDFIP2,OPTN,PARL,PLCE1,PLCG2,PPP2R5A,PPP3CC,RAB27B,RAP1B,RIC1,RPL23,RRBP1,RYR2,SLC25A22,SNX5,SREBF1,STAT3,SYTL3,TBRG1,TGFB1,TMEM87B,TRAK2,TRAPPC11,TXNIP,VPS13C,VPS13D,VTI1A,WASL,WWP2,XPO7…
GO:BP	gene expression	GO:0010467	FALSE	3.92499e-26	25.4062	9214	238	105	63187	JUN,ACVR2A,AHNAK,ANXA3,APBB2,ARID2,ASH1L,ATAD2B,ATG5,ATP1B1,BMPR2,CAMTA1,CCBE1,CDK13,CDK6,CHD6,CHI3L1,CNOT2,CNOT6,COL1A1,COL3A1,COL4A2,CREB5,CREBL2,CTSH,CYFIP2,DIS3L2,EAF2,EHMT1,EPHA2,EPHX2,ERBB4,ERI3,EYA1,FTO,G3BP1,GOLGB1,GTF2A1,HDAC4,HK1,HMBOX1,HNRNPA2B1,HNRNPC,HPN,IL23R,JUP,KAT2B,L3MBTL3,LAPTM4B,LRP5,LSM14A,LTF,LY9,MAML2,MAPK9,MMP14,MTFMT,MYH9,NAA35,NBAS,NDFIP2,NFIC,ORC2,PAN3,PARL,PARN,PARP16,…
GO:BP	macromolecule biosynthetic process	GO:0009059	FALSE	1.22531e-25	24.9118	9691	238	107	63187	JUN,ACVR2A,AHNAK,ANXA3,APBB2,ARFGEF1,ARID2,ASH1L,ATAD2B,ATG5,ATP1B1,B4GALT1,BMPR2,CAMTA1,CCBE1,CDK13,CDK6,CHD6,CHI3L1,CNOT2,CNOT6,COL1A1,COL3A1,COL4A2,CREB5,CREBL2,CTSH,CYFIP2,DIS3L2,EAF2,EHMT1,EPHA2,EPHX2,ERBB4,ERI3,EYA1,FTO,G3BP1,GOLGB1,GTF2A1,HDAC4,HK1,HMBOX1,HNRNPA2B1,HNRNPC,HPN,IL23R,JUP,KAT2B,L3MBTL3,LAPTM4B,LRP5,LSM14A,LTF,LY9,MAML2,MAPK9,MMP14,MTFMT,MYH9,NAA35,NBAS,NDFIP2,NFIC,ORC2,PAN3,P…
GO:BP	intracellular signaling cassette	GO:0141124	FALSE	4.01145e-25	24.3967	1861	238	49	63187	JUN,ACVR2A,ARFGEF1,ARHGAP10,ARHGAP12,ASH1L,ATP1B1,BMPR2,CACNA1C,CAMTA1,CHI3L1,COL3A1,CTSH,DOCK6,DUSP4,EPHA2,ERBB4,FGD4,G3BP1,HDAC4,LTF,MAPK9,MAPKAP1,MCTP2,NDFIP2,NKIRAS1,OPTN,PDE7A,PDGFD,PIK3AP1,PLCE1,PLCG2,PPP3CC,PREX2,PRKG1,PTPN3,RAP1B,RELL1,RIN2,ROR1,RPS6KA6,RRAS2,RYR2,SLC8A2,STAT3,STK38,STK39,TANK,TGFB1
GO:BP	cellular developmental process	GO:0048869	FALSE	8.59941e-25	24.0655	4367	238	71	63187	ACVR2A,ALCAM,ANKRD26,ANO1,APAF1,APBB2,ARID2,ATG5,ATP9A,B4GALT1,BBS9,BMPR2,CD3G,CDK13,CDK6,CMTM7,CNOT2,COL15A1,COL1A1,COL3A1,COL4A2,CREBL2,CYFIP2,DCLRE1C,DMBT1,EPHA2,ERBB4,EYA1,FASN,FAT3,FTO,GOLGA4,HDAC4,HNRNPC,HPN,HSPG2,IL23R,KAT2B,KIDINS220,KIF13B,L3MBTL3,LRP5,LTF,LY9,MAPK9,MMP14,MYH9,PLCG2,PREX2,PRKG1,RAP1B,RIN2,ROR1,RRAS2,RRBP1,RUNX1T1,SBNO2,SMCHD1,SREBF1,ST7,STAT3,STRBP,SULF2,TANC1,TGFB1,TRAK…
GO:BP	cell differentiation	GO:0030154	FALSE	8.59941e-25	24.0655	4366	238	71	63187	ACVR2A,ALCAM,ANKRD26,ANO1,APAF1,APBB2,ARID2,ATG5,ATP9A,B4GALT1,BBS9,BMPR2,CD3G,CDK13,CDK6,CMTM7,CNOT2,COL15A1,COL1A1,COL3A1,COL4A2,CREBL2,CYFIP2,DCLRE1C,DMBT1,EPHA2,ERBB4,EYA1,FASN,FAT3,FTO,GOLGA4,HDAC4,HNRNPC,HPN,HSPG2,IL23R,KAT2B,KIDINS220,KIF13B,L3MBTL3,LRP5,LTF,LY9,MAPK9,MMP14,MYH9,PLCG2,PREX2,PRKG1,RAP1B,RIN2,ROR1,RRAS2,RRBP1,RUNX1T1,SBNO2,SMCHD1,SREBF1,ST7,STAT3,STRBP,SULF2,TANC1,TGFB1,TRAK…
GO:BP	regulation of cell communication	GO:0010646	FALSE	2.42701e-24	23.6149	3443	238	63	63187	ACVR2A,ANO1,APAF1,ARFGEF1,ARHGAP10,ARHGAP12,ASH1L,BMPR2,CAMTA1,CCBE1,CDK13,CHI3L1,CNOT2,COL1A1,COL3A1,CTSH,CYFIP2,DHRS3,DUSP4,EPHA2,ERBB4,EYA1,FGD4,G3BP1,IL23R,JUP,LRP5,LRPAP1,LSM14A,LTF,MAPK9,MAPKAP1,MCTP2,MMP14,NDFIP2,NKIRAS1,OPTN,PARL,PDGFD,PIK3AP1,PLCG2,PPP3CC,PREX2,PTPN3,RAP1B,RELL1,RNF146,ROR1,RPL23,RPS6KA6,RYR2,SLC25A22,SLC8A2,SNX5,SREBF1,STAT3,STK38,STK39,SULF2,TANK,TGFB1,VWF,WWP2
GO:BP	anatomical structure morphogenesis	GO:0009653	FALSE	4.47883e-24	23.3488	2684	238	56	63187	ACVR2A,ALCAM,ANO1,ANXA3,APAF1,APBB2,ARHGAP12,ARID2,ARL13B,ASH1L,ATP9A,B4GALT1,BMPR2,CACNA1C,CCBE1,CHI3L1,CNOT2,COL15A1,COL1A1,COL3A1,COL4A2,CTSH,CYFIP2,DHRS3,DUSP4,EPHA2,EPN1,ERBB4,EYA1,FAP,FAT3,FGD4,FGL1,GOLGA4,HPN,HSPG2,JUP,KIDINS220,KIF13B,LRP5,LTF,MMP14,MYH9,MYO10,PAPPA2,PREX2,PRKG1,RIN2,RYR2,SBNO2,STAT3,SULF2,TANC1,TGFB1,WASL,ZBTB16
GO:BP	macromolecule modification	GO:0043412	FALSE	5.60474e-24	23.2514	3262	238	61	63187	ACVR2A,ARFGEF1,ATG5,B4GALT1,BMPR2,CAMK1G,CAMTA1,CDC14A,CDK13,CDK6,CHI3L1,COL3A1,CREBL2,DUSP4,EHMT1,EPHA2,EPHB6,ERBB4,EYA1,FANCL,FTO,HDAC4,IL23R,KAT2B,LRP5,LTF,MAPK9,MAPKAP1,MTFMT,MTMR3,NAA35,NDFIP2,PAN3,PARN,PARP16,PDGFD,PLCG2,PPP1R8,PPP2R5A,PPP3CC,PRKAR2A,PRKG1,PTPN3,RNF130,RNF146,ROR1,RPL23,RPS6KA6,SLC8A2,SMARCA5,SMCHD1,STK38,STK39,TANK,TLK2,TRIM2,USP13,USP25,WWP1,WWP2,ZBTB16
GO:BP	positive regulation of macromolecule biosynthetic process	GO:0010557	FALSE	7.07001e-24	23.1506	2603	238	55	63187	JUN,ACVR2A,APBB2,ASH1L,ATAD2B,BMPR2,CAMTA1,CCBE1,CDK13,CDK6,CHD6,CHI3L1,CNOT6,COL1A1,CREB5,CREBL2,CTSH,EAF2,EPHX2,ERBB4,EYA1,G3BP1,GTF2A1,HDAC4,HK1,HMBOX1,HNRNPC,HPN,IL23R,JUP,KAT2B,LRP5,LY9,MAML2,MAPK9,MMP14,MYH9,NBAS,NFIC,PARN,PLCG2,RPL23,SBNO2,SMARCA5,SNX5,SREBF1,STAT3,SULF2,TANK,TGFB1,VPS72,WASL,WWP2,ZBTB16,ZNF521
GO:BP	regulation of RNA metabolic process	GO:0051252	FALSE	7.24237e-24	23.1401	3763	238	65	63187	JUN,ACVR2A,AHNAK,ANXA3,APBB2,ARID2,ASH1L,ATAD2B,BMPR2,CAMTA1,CDK13,CDK6,CHD6,CNOT2,CNOT6,COL1A1,CREB5,CREBL2,DIS3L2,EAF2,EHMT1,ERBB4,EYA1,FTO,GOLGB1,GTF2A1,HDAC4,HMBOX1,HNRNPA2B1,HNRNPC,JUP,KAT2B,L3MBTL3,LRP5,LTF,MAML2,NBAS,NFIC,ORC2,PAN3,PARN,PER3,PLCG2,RBBP8,ROR1,RPL23,RUNX1T1,SATB1,SBNO2,SMARCA5,SNX5,SREBF1,STAT3,TGFB1,TNRC6C,TXNIP,USP13,VPS72,WASL,WWP1,WWP2,ZBTB16,ZNF512,ZNF521,ZNF704
GO:BP	regulation of signaling	GO:0023051	FALSE	1.29077e-23	22.8892	3437	238	62	63187	ACVR2A,ANO1,APAF1,ARFGEF1,ARHGAP10,ARHGAP12,ASH1L,BMPR2,CAMTA1,CCBE1,CDK13,CHI3L1,CNOT2,COL1A1,COL3A1,CTSH,CYFIP2,DHRS3,DUSP4,EPHA2,ERBB4,EYA1,FGD4,G3BP1,IL23R,JUP,LRP5,LRPAP1,LSM14A,LTF,MAPK9,MAPKAP1,MCTP2,MMP14,NDFIP2,NKIRAS1,OPTN,PARL,PDGFD,PIK3AP1,PLCG2,PPP3CC,PREX2,PTPN3,RAP1B,RELL1,RNF146,ROR1,RPL23,RPS6KA6,SLC25A22,SLC8A2,SNX5,SREBF1,STAT3,STK38,STK39,SULF2,TANK,TGFB1,VWF,WWP2
GO:BP	regulation of nucleobase-containing compound metabolic process	GO:0019219	FALSE	1.38864e-23	22.8574	4063	238	67	63187	JUN,ACVR2A,AHNAK,ANXA3,APAF1,APBB2,ARID2,ASH1L,ATAD2B,BMPR2,CAMTA1,CDK13,CDK6,CHD6,CNOT2,CNOT6,COL1A1,CREB5,CREBL2,DIS3L2,EAF2,EHMT1,ERBB4,EYA1,FTO,GOLGB1,GTF2A1,HDAC4,HMBOX1,HNRNPA2B1,HNRNPC,JUP,KAT2B,L3MBTL3,LRP5,LTF,MAML2,NBAS,NFIC,ORC2,PAN3,PARN,PER3,PLCG2,RBBP8,ROR1,RPL23,RUNX1T1,SATB1,SBNO2,SMARCA5,SMCHD1,SNX5,SREBF1,STAT3,TGFB1,TNRC6C,TXNIP,USP13,VPS72,WASL,WWP1,WWP2,ZBTB16,ZNF512,ZNF521,Z…
GO:BP	catabolic process	GO:0009056	FALSE	2.00749e-23	22.6973	2556	238	54	63187	APAF1,ATG5,AUH,CHI3L1,CNOT2,CNOT6,CTSH,DIS3L2,EPHX2,FAH,FAP,FTO,HADHA,HDAC4,HK1,HNRNPC,KAT2B,L3MBTL3,LAPTM4B,LRP5,LVRN,MAPK9,MMP14,MTMR3,MTMR9,NAAA,NBAS,NDFIP2,OPTN,PAN3,PARL,PARN,PDE7A,PLCE1,PLCG2,PPP1R8,PTPN3,RIC1,RNF130,RNF146,RPL23,SNX5,SREBF1,STAT3,TLK2,TNRC6C,TRIM2,USP13,USP25,VPS13C,VPS13D,VTI1A,WWP1,WWP2
GO:BP	positive regulation of cellular biosynthetic process	GO:0031328	FALSE	2.87242e-23	22.5418	2685	238	55	63187	JUN,ACVR2A,APBB2,ASH1L,ATAD2B,BMPR2,CAMTA1,CCBE1,CDK13,CDK6,CHD6,CHI3L1,CNOT6,COL1A1,CREB5,CREBL2,CTSH,EAF2,EPHX2,ERBB4,EYA1,G3BP1,GTF2A1,HDAC4,HK1,HMBOX1,HNRNPC,HPN,IL23R,JUP,KAT2B,LRP5,LY9,MAML2,MAPK9,MMP14,MYH9,NBAS,NFIC,PARN,PLCG2,RPL23,SBNO2,SMARCA5,SNX5,SREBF1,STAT3,SULF2,TANK,TGFB1,VPS72,WASL,WWP2,ZBTB16,ZNF521
GO:BP	positive regulation of biosynthetic process	GO:0009891	FALSE	4.09887e-23	22.3873	2706	238	55	63187	JUN,ACVR2A,APBB2,ASH1L,ATAD2B,BMPR2,CAMTA1,CCBE1,CDK13,CDK6,CHD6,CHI3L1,CNOT6,COL1A1,CREB5,CREBL2,CTSH,EAF2,EPHX2,ERBB4,EYA1,G3BP1,GTF2A1,HDAC4,HK1,HMBOX1,HNRNPC,HPN,IL23R,JUP,KAT2B,LRP5,LY9,MAML2,MAPK9,MMP14,MYH9,NBAS,NFIC,PARN,PLCG2,RPL23,SBNO2,SMARCA5,SNX5,SREBF1,STAT3,SULF2,TANK,TGFB1,VPS72,WASL,WWP2,ZBTB16,ZNF521
GO:BP	regulation of cellular component organization	GO:0051128	FALSE	8.7559e-23	22.0577	2425	238	52	63187	AHNAK,ARFGEF1,ARID2,ATG5,BMPR2,BORA,CLDN7,CNOT2,CNOT6,CYFIP2,EAF2,EPHA2,FAP,FAT3,G3BP1,GOLGA4,HMBOX1,HNRNPA2B1,HNRNPC,HPN,KAT2B,KIDINS220,KIF13B,L3MBTL3,LAPTM4B,LRP5,LRPAP1,MAPK9,MAPKAP1,MMP14,MTMR3,MYH9,MYO10,PAN3,PAPPA2,PARL,PARN,PLCE1,PLCG2,PPP3CC,RAP1B,RIC1,ROR1,SMARCA5,SREBF1,TANC1,TGFB1,TLK2,VPS13C,VPS13D,WASL,ZWILCH
GO:BP	regulation of signal transduction	GO:0009966	FALSE	1.49461e-22	21.8255	3010	238	57	63187	ACVR2A,APAF1,ARFGEF1,ARHGAP10,ARHGAP12,ASH1L,BMPR2,CAMTA1,CCBE1,CDK13,CHI3L1,CNOT2,COL1A1,COL3A1,CTSH,CYFIP2,DHRS3,DUSP4,EPHA2,ERBB4,EYA1,FGD4,G3BP1,IL23R,JUP,LRPAP1,LSM14A,LTF,MAPK9,MAPKAP1,MMP14,NDFIP2,NKIRAS1,OPTN,PARL,PDGFD,PIK3AP1,PLCG2,PPP3CC,PREX2,PTPN3,RAP1B,RELL1,RNF146,ROR1,RPL23,RPS6KA6,SLC8A2,SNX5,STAT3,STK38,STK39,SULF2,TANK,TGFB1,VWF,WWP2
GO:BP	nucleobase-containing compound biosynthetic process	GO:0034654	FALSE	2.56216e-22	21.5914	4027	238	65	63187	JUN,ACSS1,ACVR2A,ANXA3,APBB2,ARID2,ASH1L,ATAD2B,ATG5,BMPR2,CAMTA1,CDK13,CDK6,CHD6,CNOT2,CNOT6,COL1A1,COL4A2,CREB5,CREBL2,EAF2,EHMT1,ERBB4,EYA1,GOLGB1,GTF2A1,HDAC4,HMBOX1,HNRNPA2B1,HNRNPC,JUP,KAT2B,L3MBTL3,LRP5,LTF,MAML2,NADK2,NFIC,ORC2,PARN,PARP16,PER3,PLCG2,RBBP8,ROR1,RPAP1,RPL23,RUNX1T1,SATB1,SBNO2,SMARCA5,SNX5,SREBF1,STAT3,TGFB1,TXNIP,USP13,VPS72,WASL,WWP1,WWP2,ZBTB16,ZNF512,ZNF521,ZNF704
GO:BP	cellular nitrogen compound biosynthetic process	GO:0044271	FALSE	2.74096e-22	21.5621	4836	238	71	63187	JUN,ACSS1,ACVR2A,ANXA3,APBB2,ARID2,ASH1L,ATAD2B,ATG5,BMPR2,CAMTA1,CDK13,CDK6,CHD6,CNOT2,CNOT6,COL1A1,COL4A2,CREB5,CREBL2,EAF2,EHMT1,ERBB4,EYA1,GOLGB1,GTF2A1,HDAC4,HMBOX1,HNRNPA2B1,HNRNPC,JUP,KAT2B,L3MBTL3,LRP5,LSM14A,LTF,MAML2,MTFMT,NADK2,NFIC,ORC2,PARN,PARP16,PER3,PLCG2,RBBP8,ROR1,RPAP1,RPL15,RPL23,RRBP1,RUNX1T1,SATB1,SBNO2,SMARCA5,SNX5,SREBF1,STAT3,TGFB1,TNRC6C,TRIM2,TXNIP,USP13,VPS72,WASL,WWP1…
GO:BP	regulation of biological quality	GO:0065008	FALSE	4.14691e-22	21.3823	2846	238	55	63187	ANO1,ARFGEF1,ATG5,ATP1B1,ATP9A,BMPR2,CACNA1C,CNOT2,CNOT6,COL3A1,CREBL2,CTSH,CYFIP2,DHRS3,DIS3L2,DMXL1,ERBB4,FAP,FGD4,FGL1,FTO,GOLGA4,HNRNPC,HPN,JUP,KAT2B,LAPTM4B,LRP5,MTMR9,MYH9,MYO10,PAN3,PARN,PER3,PLCG2,PRKG1,PTPN3,RETSAT,RPL23,RYR2,SCPEP1,SLC16A10,SLC25A22,SLC8A2,SREBF1,STK39,TANC1,TBRG1,TNRC6C,TRAPPC11,USP13,USP25,VWF,WASL,WWP2
GO:BP	heterocycle biosynthetic process	GO:0018130	FALSE	6.90088e-22	21.1611	4105	238	65	63187	JUN,ACSS1,ACVR2A,ANXA3,APBB2,ARID2,ASH1L,ATAD2B,ATG5,BMPR2,CAMTA1,CDK13,CDK6,CHD6,CNOT2,CNOT6,COL1A1,COL4A2,CREB5,CREBL2,EAF2,EHMT1,ERBB4,EYA1,GOLGB1,GTF2A1,HDAC4,HMBOX1,HNRNPA2B1,HNRNPC,JUP,KAT2B,L3MBTL3,LRP5,LTF,MAML2,NADK2,NFIC,ORC2,PARN,PARP16,PER3,PLCG2,RBBP8,ROR1,RPAP1,RPL23,RUNX1T1,SATB1,SBNO2,SMARCA5,SNX5,SREBF1,STAT3,TGFB1,TXNIP,USP13,VPS72,WASL,WWP1,WWP2,ZBTB16,ZNF512,ZNF521,ZNF704
GO:BP	aromatic compound biosynthetic process	GO:0019438	FALSE	7.85954e-22	21.1046	4116	238	65	63187	JUN,ACSS1,ACVR2A,ANXA3,APBB2,ARID2,ASH1L,ATAD2B,ATG5,BMPR2,CAMTA1,CDK13,CDK6,CHD6,CNOT2,CNOT6,COL1A1,COL4A2,CREB5,CREBL2,EAF2,EHMT1,ERBB4,EYA1,GOLGB1,GTF2A1,HDAC4,HMBOX1,HNRNPA2B1,HNRNPC,JUP,KAT2B,L3MBTL3,LRP5,LTF,MAML2,NADK2,NFIC,ORC2,PARN,PARP16,PER3,PLCG2,RBBP8,ROR1,RPAP1,RPL23,RUNX1T1,SATB1,SBNO2,SMARCA5,SNX5,SREBF1,STAT3,TGFB1,TXNIP,USP13,VPS72,WASL,WWP1,WWP2,ZBTB16,ZNF512,ZNF521,ZNF704
GO:BP	organic cyclic compound biosynthetic process	GO:1901362	FALSE	9.55033e-22	21.02	4264	238	66	63187	JUN,ACSS1,ACVR2A,ANXA3,APBB2,ARID2,ASH1L,ATAD2B,ATG5,BMPR2,CAMTA1,CDK13,CDK6,CHD6,CNOT2,CNOT6,COL1A1,COL4A2,CREB5,CREBL2,EAF2,EHMT1,ERBB4,EYA1,GOLGB1,GTF2A1,HDAC4,HMBOX1,HNRNPA2B1,HNRNPC,JUP,KAT2B,L3MBTL3,LRP5,LTF,MAML2,NADK2,NFIC,ORC2,PARN,PARP16,PER3,PLCG2,PRKG1,RBBP8,ROR1,RPAP1,RPL23,RUNX1T1,SATB1,SBNO2,SMARCA5,SNX5,SREBF1,STAT3,TGFB1,TXNIP,USP13,VPS72,WASL,WWP1,WWP2,ZBTB16,ZNF512,ZNF521,ZNF704
GO:BP	protein modification process	GO:0036211	FALSE	1.20651e-21	20.9185	3031	238	56	63187	ACVR2A,ARFGEF1,ATG5,B4GALT1,BMPR2,CAMK1G,CAMTA1,CDC14A,CDK13,CDK6,CHI3L1,COL3A1,CREBL2,DUSP4,EHMT1,EPHA2,EPHB6,ERBB4,EYA1,FANCL,HDAC4,IL23R,KAT2B,LRP5,LTF,MAPK9,MAPKAP1,MTMR3,NAA35,NDFIP2,PAN3,PARP16,PDGFD,PLCG2,PPP1R8,PPP2R5A,PPP3CC,PRKAR2A,PRKG1,PTPN3,RNF130,RNF146,ROR1,RPL23,RPS6KA6,SLC8A2,STK38,STK39,TANK,TLK2,TRIM2,USP13,USP25,WWP1,WWP2,ZBTB16
GO:BP	macromolecule localization	GO:0033036	FALSE	3.0021e-21	20.5226	3210	238	57	63187	ABCA9,ANO1,APOBR,ARFGEF1,ARL13B,ATP1B1,ATP9A,BBS9,BORA,CD3G,COL1A1,DMBT1,EPHA2,ERBB4,FAM149B1,FTO,GOLGA4,GOLGB1,HK1,HNRNPA2B1,JUP,KIF13B,KPNA5,LRP5,MAPK9,MMP14,MYH9,NBAS,NDFIP2,OPTN,PARL,PARN,PPP2R5A,RAB27B,RIC1,RPL23,RRBP1,RYR2,SIDT1,SLC25A22,SNX5,SREBF1,STAT3,SYTL3,TBRG1,TGFB1,TRAK2,TXNIP,VPS13C,VPS13D,VTI1A,WASL,WWP2,XPO7,XRCC4,ZBTB16,ZWILCH
GO:BP	regulation of protein metabolic process	GO:0051246	FALSE	3.29327e-21	20.4824	2102	238	47	63187	ACVR2A,APAF1,ATG5,CAMTA1,CCBE1,CHI3L1,CNDP1,CNOT2,CNOT6,CREBL2,CTSH,CYFIP2,ERBB4,HDAC4,HPN,IL23R,KAT2B,L3MBTL3,LAPTM4B,LRP5,LSM14A,LTF,MAPK9,MAPKAP1,MMP14,MYH9,NDFIP2,PARL,PARP16,PDGFD,PLCG2,PPP1R8,PPP2R5A,PRKAR2A,PRSS22,PTPN3,RIC1,RPL23,SLC8A2,STAT3,STK38,TANK,TLK2,TNRC6C,TRIM2,USP13,USP25
GO:BP	organic cyclic compound metabolic process	GO:1901360	FALSE	3.73404e-21	20.4278	8525	238	93	63187	JUN,ACSS1,ACVR2A,AHNAK,ANXA3,APAF1,APBB2,APOBR,ARID2,ASH1L,ATAD2B,ATG5,ATP1B1,BMPR2,CAMTA1,CDK13,CDK6,CHD6,CNOT2,CNOT6,COL1A1,COL4A2,CREB5,CREBL2,DCLRE1C,DIS3L2,EAF2,EHMT1,EPHA2,EPHX2,ERBB4,ERI3,EYA1,FAH,FANCL,FTO,GOLGB1,GTF2A1,HDAC4,HK1,HMBOX1,HNRNPA2B1,HNRNPC,HPN,JUP,KAT2B,L3MBTL3,LRP5,LTF,MAML2,MTFMT,NADK2,NBAS,NFIC,ORC2,PAN3,PARN,PARP16,PDE7A,PER3,PLCG2,PPP1R8,PRKG1,RBBP8,RBM41,ROR1,RPAP1,RPL…
GO:BP	RNA biosynthetic process	GO:0032774	FALSE	3.9792e-21	20.4002	3601	238	60	63187	JUN,ACVR2A,ANXA3,APBB2,ARID2,ASH1L,ATAD2B,ATG5,BMPR2,CAMTA1,CDK13,CDK6,CHD6,CNOT2,CNOT6,COL1A1,COL4A2,CREB5,CREBL2,EAF2,EHMT1,ERBB4,EYA1,GOLGB1,GTF2A1,HDAC4,HMBOX1,HNRNPA2B1,JUP,KAT2B,L3MBTL3,LRP5,LTF,MAML2,NFIC,ORC2,PER3,PLCG2,RBBP8,ROR1,RPAP1,RPL23,RUNX1T1,SATB1,SBNO2,SMARCA5,SNX5,SREBF1,STAT3,TGFB1,TXNIP,USP13,VPS72,WASL,WWP1,WWP2,ZBTB16,ZNF512,ZNF521,ZNF704
GO:BP	cellular aromatic compound metabolic process	GO:0006725	FALSE	8.13576e-21	20.0896	8280	238	91	63187	JUN,ACSS1,ACVR2A,AHNAK,ANXA3,APAF1,APBB2,ARID2,ASH1L,ATAD2B,ATG5,ATP1B1,BMPR2,CAMTA1,CDK13,CDK6,CHD6,CNOT2,CNOT6,COL1A1,COL4A2,CREB5,CREBL2,DCLRE1C,DIS3L2,EAF2,EHMT1,EPHA2,EPHX2,ERBB4,ERI3,EYA1,FAH,FANCL,FTO,GOLGB1,GTF2A1,HDAC4,HK1,HMBOX1,HNRNPA2B1,HNRNPC,HPN,JUP,KAT2B,L3MBTL3,LRP5,LTF,MAML2,MTFMT,NADK2,NBAS,NFIC,ORC2,PAN3,PARN,PARP16,PDE7A,PER3,PLCG2,PPP1R8,RBBP8,RBM41,ROR1,RPAP1,RPL23,RUNX1T1,S…
GO:BP	DNA-templated transcription	GO:0006351	FALSE	1.41691e-20	19.8487	3569	238	59	63187	JUN,ACVR2A,ANXA3,APBB2,ARID2,ASH1L,ATAD2B,BMPR2,CAMTA1,CDK13,CDK6,CHD6,CNOT2,CNOT6,COL1A1,COL4A2,CREB5,CREBL2,EAF2,EHMT1,ERBB4,EYA1,GOLGB1,GTF2A1,HDAC4,HMBOX1,HNRNPA2B1,JUP,KAT2B,L3MBTL3,LRP5,LTF,MAML2,NFIC,ORC2,PER3,PLCG2,RBBP8,ROR1,RPAP1,RPL23,RUNX1T1,SATB1,SBNO2,SMARCA5,SNX5,SREBF1,STAT3,TGFB1,TXNIP,USP13,VPS72,WASL,WWP1,WWP2,ZBTB16,ZNF512,ZNF521,ZNF704
GO:BP	cell population proliferation	GO:0008283	FALSE	2.55944e-20	19.5919	2006	238	45	63187	JUN,ACVR2A,ARID2,B4GALT1,BMPR2,CDK6,CLDN7,CNOT6,COL3A1,CTSH,DIS3L2,EAF2,EPHA2,EPHB6,ERBB4,EYA1,FANCL,FAP,FGL1,FTH1,FTO,GOLGB1,HDAC4,HPN,HSPG2,IL23R,JUP,KAT2B,LRP5,LTF,MMP14,NAA35,PDGFD,PPP1R8,PRKG1,RAP1B,RPL23,STAT3,SULF2,TBRG1,TGFB1,TXNIP,USP13,UTP20,ZBTB16
GO:BP	positive regulation of nucleobase-containing compound metabolic process	GO:0045935	FALSE	6.15735e-20	19.2106	2052	238	45	63187	JUN,ACVR2A,ANXA3,APBB2,ARID2,ASH1L,ATAD2B,BMPR2,CAMTA1,CDK13,CHD6,CNOT2,CNOT6,COL1A1,CREB5,CREBL2,DIS3L2,EAF2,ERBB4,EYA1,FTO,GTF2A1,HDAC4,HMBOX1,HNRNPA2B1,JUP,KAT2B,LRP5,MAML2,NFIC,PAN3,PARN,SBNO2,SMARCA5,SMCHD1,SNX5,SREBF1,STAT3,TGFB1,TNRC6C,VPS72,WASL,WWP2,ZBTB16,ZNF521
GO:BP	regulation of multicellular organismal process	GO:0051239	FALSE	7.71938e-20	19.1124	2955	238	53	63187	ACVR2A,ANXA3,ARID2,ATG5,ATP1B1,BMPR2,CACNA1C,CCBE1,CDK6,CHI3L1,CNOT2,COL1A1,COL4A2,CTSH,DHRS3,EAF2,EHMT1,EPHA2,EPHB6,EPN1,ERBB4,FAP,FGL1,FTO,G3BP1,GOLGA4,HDAC4,HK1,HPN,HSPG2,IL23R,JUP,KAT2B,LAPTM4B,LRPAP1,LTF,LY9,MAPK9,MMP14,PER3,PLCG2,PRKG1,RIN2,RPS6KA6,RYR2,SLC8A2,SREBF1,STAT3,STK39,SULF2,TANK,TGFB1,ZBTB16
GO:BP	regulation of DNA-templated transcription	GO:0006355	FALSE	7.88715e-20	19.1031	3446	238	57	63187	JUN,ACVR2A,ANXA3,APBB2,ARID2,ASH1L,ATAD2B,BMPR2,CAMTA1,CDK13,CDK6,CHD6,CNOT2,CNOT6,COL1A1,CREB5,CREBL2,EAF2,EHMT1,ERBB4,EYA1,GOLGB1,GTF2A1,HDAC4,HMBOX1,HNRNPA2B1,JUP,KAT2B,L3MBTL3,LRP5,LTF,MAML2,NFIC,ORC2,PER3,PLCG2,RBBP8,ROR1,RPL23,RUNX1T1,SATB1,SBNO2,SMARCA5,SNX5,SREBF1,STAT3,TGFB1,TXNIP,USP13,VPS72,WASL,WWP1,WWP2,ZBTB16,ZNF512,ZNF521,ZNF704
GO:BP	negative regulation of metabolic process	GO:0009892	FALSE	8.81854e-20	19.0546	3455	238	57	63187	JUN,APBB2,ATG5,CDK6,CNOT2,CNOT6,DIS3L2,EHMT1,EPHA2,FTO,HDAC4,HMBOX1,HNRNPA2B1,HNRNPC,IL23R,KAT2B,L3MBTL3,LAPTM4B,LRP5,LSM14A,LTF,MTMR9,NBAS,NDFIP2,NFIC,OPTN,ORC2,PAN3,PARN,PARP16,PER3,PPP1R8,PPP2R5A,PRKAR2A,PRKG1,PTPN3,RBBP8,RIC1,RPL23,RUNX1T1,SATB1,SBNO2,SMARCA5,SMCHD1,SREBF1,STAT3,STK38,TGFB1,TLK2,TNRC6C,TRIM2,TXNIP,USP25,VPS72,WWP1,WWP2,ZBTB16
GO:BP	regulation of RNA biosynthetic process	GO:2001141	FALSE	9.85731e-20	19.0062	3464	238	57	63187	JUN,ACVR2A,ANXA3,APBB2,ARID2,ASH1L,ATAD2B,BMPR2,CAMTA1,CDK13,CDK6,CHD6,CNOT2,CNOT6,COL1A1,CREB5,CREBL2,EAF2,EHMT1,ERBB4,EYA1,GOLGB1,GTF2A1,HDAC4,HMBOX1,HNRNPA2B1,JUP,KAT2B,L3MBTL3,LRP5,LTF,MAML2,NFIC,ORC2,PER3,PLCG2,RBBP8,ROR1,RPL23,RUNX1T1,SATB1,SBNO2,SMARCA5,SNX5,SREBF1,STAT3,TGFB1,TXNIP,USP13,VPS72,WASL,WWP1,WWP2,ZBTB16,ZNF512,ZNF521,ZNF704
GO:BP	negative regulation of nitrogen compound metabolic process	GO:0051172	FALSE	1.34116e-19	18.8725	2202	238	46	63187	JUN,APBB2,ATG5,CDK6,CNOT2,EHMT1,HDAC4,HMBOX1,HNRNPA2B1,HNRNPC,KAT2B,L3MBTL3,LAPTM4B,LRP5,LSM14A,LTF,NBAS,NFIC,ORC2,PARN,PARP16,PER3,PPP1R8,PRKAR2A,PTPN3,RBBP8,RIC1,RPL23,RUNX1T1,SATB1,SBNO2,SMARCA5,SMCHD1,SREBF1,STAT3,STK38,TGFB1,TLK2,TNRC6C,TRIM2,TXNIP,USP25,VPS72,WWP1,WWP2,ZBTB16
GO:BP	cellular nitrogen compound metabolic process	GO:0034641	FALSE	2.09142e-19	18.6796	8692	238	91	63187	JUN,ACSS1,ACVR2A,AHNAK,ANXA3,APAF1,APBB2,ARID2,ASH1L,ATAD2B,ATG5,ATP1B1,BMPR2,CAMTA1,CDK13,CDK6,CHD6,CNOT2,CNOT6,COL1A1,COL4A2,CREB5,CREBL2,DCLRE1C,DIS3L2,EAF2,EHMT1,EPHA2,ERBB4,ERI3,EYA1,FANCL,FTO,GOLGB1,GTF2A1,HDAC4,HK1,HMBOX1,HNRNPA2B1,HNRNPC,JUP,KAT2B,L3MBTL3,LRP5,LSM14A,LTF,MAML2,MTFMT,NADK2,NBAS,NFIC,ORC2,PAN3,PARN,PARP16,PDE7A,PER3,PLCG2,PPP1R8,RBBP8,RBM41,ROR1,RPAP1,RPL15,RPL23,RRBP1,RUNX…
GO:BP	cell surface receptor signaling pathway	GO:0007166	FALSE	2.43119e-19	18.6142	2799	238	51	63187	JUN,ACVR2A,ADGRA3,ADGRL2,ARL13B,BMPR2,CCBE1,CD3G,CDK6,COL1A1,COL3A1,COL4A2,CYFIP2,DAAM1,EPHA2,EPHB6,EPN1,ERBB4,EYA1,G3BP1,HDAC4,HSPG2,IL23R,JUP,KIDINS220,LRP5,LSM14A,LTF,MAML2,MAPK9,MMP14,MYH9,NKIRAS1,PAPPA2,PDGFD,PIK3AP1,PLCE1,PLCG2,PTPN3,RNF146,ROR1,SLC8A2,SNX5,SREBF1,STAT3,STK39,SULF2,TANK,TGFB1,TXNIP,WWP2
GO:BP	phosphate-containing compound metabolic process	GO:0006796	FALSE	2.51008e-19	18.6003	2571	238	49	63187	ACSS1,ACVR2A,ATP1B1,BMPR2,CAMK1G,CAMTA1,CDC14A,CDK13,CDK6,CHI3L1,CKB,CREBL2,DUSP4,EPHA2,EPHB6,EPHX2,ERBB4,HADHA,HDAC4,HK1,IL23R,KAT2B,LRP5,LTF,MAPK9,MAPKAP1,MTMR3,MTMR9,NAAA,NADK2,PAN3,PARP16,PDE7A,PDGFD,PLCG2,PPP1R8,PPP2R5A,PPP3CC,PRKAR2A,PRKG1,PTPN3,ROR1,RPS6KA6,SACM1L,SLC8A2,STAT3,STK38,STK39,TLK2
GO:BP	nucleobase-containing compound metabolic process	GO:0006139	FALSE	3.06885e-19	18.513	8055	238	87	63187	JUN,ACSS1,ACVR2A,AHNAK,ANXA3,APAF1,APBB2,ARID2,ASH1L,ATAD2B,ATG5,ATP1B1,BMPR2,CAMTA1,CDK13,CDK6,CHD6,CNOT2,CNOT6,COL1A1,COL4A2,CREB5,CREBL2,DCLRE1C,DIS3L2,EAF2,EHMT1,EPHA2,ERBB4,ERI3,EYA1,FANCL,FTO,GOLGB1,GTF2A1,HDAC4,HK1,HMBOX1,HNRNPA2B1,HNRNPC,JUP,KAT2B,L3MBTL3,LRP5,LTF,MAML2,MTFMT,NADK2,NBAS,NFIC,ORC2,PAN3,PARN,PARP16,PDE7A,PER3,PLCG2,PPP1R8,RBBP8,RBM41,ROR1,RPAP1,RPL23,RUNX1T1,SATB1,SBNO2,SMA…
GO:BP	heterocycle metabolic process	GO:0046483	FALSE	3.09295e-19	18.5096	8228	238	88	63187	JUN,ACSS1,ACVR2A,AHNAK,ANXA3,APAF1,APBB2,ARID2,ASH1L,ATAD2B,ATG5,ATP1B1,BMPR2,CAMTA1,CDK13,CDK6,CHD6,CNOT2,CNOT6,COL1A1,COL4A2,CREB5,CREBL2,DCLRE1C,DIS3L2,EAF2,EHMT1,EPHA2,EPHX2,ERBB4,ERI3,EYA1,FANCL,FTO,GOLGB1,GTF2A1,HDAC4,HK1,HMBOX1,HNRNPA2B1,HNRNPC,JUP,KAT2B,L3MBTL3,LRP5,LTF,MAML2,MTFMT,NADK2,NBAS,NFIC,ORC2,PAN3,PARN,PARP16,PDE7A,PER3,PLCG2,PPP1R8,RBBP8,RBM41,ROR1,RPAP1,RPL23,RUNX1T1,SATB1,SBN…
GO:BP	phosphorus metabolic process	GO:0006793	FALSE	3.63527e-19	18.4395	2596	238	49	63187	ACSS1,ACVR2A,ATP1B1,BMPR2,CAMK1G,CAMTA1,CDC14A,CDK13,CDK6,CHI3L1,CKB,CREBL2,DUSP4,EPHA2,EPHB6,EPHX2,ERBB4,HADHA,HDAC4,HK1,IL23R,KAT2B,LRP5,LTF,MAPK9,MAPKAP1,MTMR3,MTMR9,NAAA,NADK2,PAN3,PARP16,PDE7A,PDGFD,PLCG2,PPP1R8,PPP2R5A,PPP3CC,PRKAR2A,PRKG1,PTPN3,ROR1,RPS6KA6,SACM1L,SLC8A2,STAT3,STK38,STK39,TLK2
GO:BP	protein localization	GO:0008104	FALSE	4.89235e-19	18.3105	2731	238	50	63187	ANO1,ARFGEF1,ARL13B,ATP1B1,BBS9,BORA,CD3G,COL1A1,DMBT1,EPHA2,ERBB4,FAM149B1,GOLGA4,GOLGB1,HK1,JUP,KIF13B,KPNA5,LRP5,MAPK9,MMP14,MYH9,NBAS,NDFIP2,OPTN,PARL,PPP2R5A,RAB27B,RIC1,RPL23,RRBP1,RYR2,SLC25A22,SNX5,SREBF1,STAT3,SYTL3,TBRG1,TGFB1,TRAK2,TXNIP,VPS13C,VPS13D,VTI1A,WASL,WWP2,XPO7,XRCC4,ZBTB16,ZWILCH
GO:BP	organic substance catabolic process	GO:1901575	FALSE	5.65936e-19	18.2472	2074	238	44	63187	APAF1,ATG5,AUH,CHI3L1,CNOT2,CNOT6,CTSH,DIS3L2,EPHX2,FAH,FAP,FTO,HADHA,HDAC4,HK1,HNRNPC,KAT2B,L3MBTL3,LAPTM4B,LRP5,LVRN,MAPK9,NAAA,NBAS,NDFIP2,PAN3,PARN,PDE7A,PLCE1,PLCG2,PPP1R8,PTPN3,RIC1,RNF130,RNF146,RPL23,STAT3,TLK2,TNRC6C,TRIM2,USP13,USP25,WWP1,WWP2
GO:BP	cellular macromolecule localization	GO:0070727	FALSE	5.67704e-19	18.2459	2742	238	50	63187	ANO1,ARFGEF1,ARL13B,ATP1B1,BBS9,BORA,CD3G,COL1A1,DMBT1,EPHA2,ERBB4,FAM149B1,GOLGA4,GOLGB1,HK1,JUP,KIF13B,KPNA5,LRP5,MAPK9,MMP14,MYH9,NBAS,NDFIP2,OPTN,PARL,PPP2R5A,RAB27B,RIC1,RPL23,RRBP1,RYR2,SLC25A22,SNX5,SREBF1,STAT3,SYTL3,TBRG1,TGFB1,TRAK2,TXNIP,VPS13C,VPS13D,VTI1A,WASL,WWP2,XPO7,XRCC4,ZBTB16,ZWILCH
GO:BP	negative regulation of cellular metabolic process	GO:0031324	FALSE	5.77151e-19	18.2387	3226	238	54	63187	JUN,APBB2,ATG5,CDK6,CNOT2,CNOT6,DIS3L2,EHMT1,EPHA2,FTO,HDAC4,HMBOX1,HNRNPA2B1,HNRNPC,IL23R,KAT2B,L3MBTL3,LAPTM4B,LRP5,LSM14A,LTF,MTMR9,NBAS,NDFIP2,NFIC,ORC2,PAN3,PARN,PARP16,PER3,PPP1R8,PPP2R5A,PRKAR2A,PRKG1,PTPN3,RBBP8,RPL23,RUNX1T1,SATB1,SBNO2,SMARCA5,SMCHD1,SREBF1,STAT3,STK38,TGFB1,TLK2,TNRC6C,TRIM2,TXNIP,VPS72,WWP1,WWP2,ZBTB16
GO:BP	negative regulation of macromolecule metabolic process	GO:0010605	FALSE	6.93528e-19	18.1589	3240	238	54	63187	JUN,APBB2,ATG5,CDK6,CNOT2,CNOT6,DIS3L2,EHMT1,EPHA2,FTO,HDAC4,HMBOX1,HNRNPA2B1,HNRNPC,IL23R,KAT2B,L3MBTL3,LAPTM4B,LRP5,LSM14A,LTF,NBAS,NDFIP2,NFIC,OPTN,ORC2,PAN3,PARN,PARP16,PER3,PPP1R8,PRKAR2A,PTPN3,RBBP8,RIC1,RPL23,RUNX1T1,SATB1,SBNO2,SMARCA5,SMCHD1,SREBF1,STAT3,STK38,TGFB1,TLK2,TNRC6C,TRIM2,TXNIP,USP25,VPS72,WWP1,WWP2,ZBTB16
GO:BP	regulation of molecular function	GO:0065009	FALSE	1.023e-18	17.9901	1799	238	41	63187	JUN,AHNAK,ANXA3,APAF1,ARFGEF1,ATP1B1,CACNA1C,CHI3L1,CTSH,CYFIP2,EPHA2,FGD4,HDAC4,HMBOX1,HNRNPA2B1,IL23R,JUP,KAT2B,LRP5,LRPAP1,LTF,MTMR9,NDFIP2,PARN,PLCG2,PPP2R5A,PRKAR2A,PRKG1,PRSS22,PTPN3,RIC1,ROR1,RPL23,RYR2,SLC8A2,STAT3,STK38,STK39,TANK,WWP2,XRCC4
GO:BP	animal organ development	GO:0048513	FALSE	1.2857e-18	17.8909	3039	238	52	63187	ACVR2A,ANXA3,APAF1,ARID2,ARL13B,ASH1L,ATG5,BMPR2,CACNA1C,CCBE1,CDK6,CHI3L1,CKB,COL1A1,COL3A1,CTSH,DHRS3,EAF2,EPHA2,EPN1,ERBB4,EYA1,FASN,FAT3,FGL1,FTO,HDAC4,HPN,HSPG2,JUP,KAT2B,LRP5,LTF,MAPKAP1,MMP14,NKIRAS1,NRG2,PAPPA2,PDGFD,PLCE1,PRKG1,PTPN3,ROR1,RYR2,SBNO2,SMCHD1,SREBF1,STAT3,SULF2,TGFB1,TXNIP,ZBTB16
GO:BP	regulation of catabolic process	GO:0009894	FALSE	2.69104e-18	17.5701	1026	238	32	63187	APAF1,ATG5,CNOT2,CNOT6,DIS3L2,FAP,FTO,HDAC4,HNRNPC,KAT2B,L3MBTL3,LAPTM4B,MAPK9,MTMR3,MTMR9,NBAS,OPTN,PAN3,PARL,PARN,PTPN3,RIC1,RPL23,SNX5,SREBF1,STAT3,TLK2,TNRC6C,USP13,USP25,VPS13C,VPS13D
GO:BP	positive regulation of RNA metabolic process	GO:0051254	FALSE	2.80532e-18	17.552	1852	238	41	63187	JUN,ACVR2A,APBB2,ASH1L,ATAD2B,BMPR2,CAMTA1,CDK13,CHD6,CNOT2,CNOT6,COL1A1,CREB5,CREBL2,DIS3L2,EAF2,ERBB4,EYA1,FTO,GTF2A1,HDAC4,HMBOX1,JUP,KAT2B,LRP5,MAML2,NFIC,PAN3,PARN,SBNO2,SMARCA5,SNX5,SREBF1,STAT3,TGFB1,TNRC6C,VPS72,WASL,WWP2,ZBTB16,ZNF521
GO:BP	circulatory system development	GO:0072359	FALSE	4.32679e-17	16.3638	1130	238	32	63187	ANXA3,ARID2,ARL13B,ATG5,B4GALT1,BMPR2,CACNA1C,CCBE1,CHI3L1,COL15A1,COL1A1,COL3A1,COL4A2,CTSH,DHRS3,EPHA2,EPN1,ERBB4,EYA1,FAP,HSPG2,JUP,KAT2B,LRP5,MMP14,MYH9,PDGFD,PRKG1,RIN2,RYR2,STAT3,TGFB1
GO:BP	nucleic acid metabolic process	GO:0090304	FALSE	4.32679e-17	16.3638	7499	238	80	63187	JUN,ACVR2A,AHNAK,ANXA3,APAF1,APBB2,ARID2,ASH1L,ATAD2B,ATG5,BMPR2,CAMTA1,CDK13,CDK6,CHD6,CNOT2,CNOT6,COL1A1,COL4A2,CREB5,CREBL2,DCLRE1C,DIS3L2,EAF2,EHMT1,ERBB4,ERI3,EYA1,FANCL,FTO,GOLGB1,GTF2A1,HDAC4,HMBOX1,HNRNPA2B1,HNRNPC,JUP,KAT2B,L3MBTL3,LRP5,LTF,MAML2,MTFMT,NBAS,NFIC,ORC2,PAN3,PARN,PER3,PLCG2,PPP1R8,RBBP8,RBM41,ROR1,RPAP1,RPL23,RUNX1T1,SATB1,SBNO2,SMARCA5,SMCHD1,SNX5,SREBF1,STAT3,TBRG1,TGFB1,…
GO:BP	regulation of developmental process	GO:0050793	FALSE	2.82179e-16	15.5495	2455	238	44	63187	ACVR2A,ANKRD26,ANXA3,ARID2,BMPR2,CCBE1,CDK13,CDK6,CHI3L1,CNOT2,COL1A1,COL4A2,CREBL2,CTSH,EAF2,EHMT1,EPHA2,EPN1,ERBB4,EYA1,FAT3,FGD4,FTO,GOLGA4,HDAC4,HPN,HSPG2,IL23R,JUP,KAT2B,KIF13B,LRP5,LTF,MAPK9,MMP14,MYH9,MYO10,RIN2,RPS6KA6,RUNX1T1,ST7,STAT3,TGFB1,ZBTB16
GO:BP	cellular catabolic process	GO:0044248	FALSE	3.70402e-16	15.4313	1600	238	36	63187	APAF1,ATG5,AUH,CNOT2,CNOT6,CTSH,DIS3L2,EPHX2,FAH,FTO,HADHA,HDAC4,HK1,HNRNPC,KAT2B,LVRN,MTMR3,MTMR9,NBAS,OPTN,PAN3,PARL,PARN,PDE7A,PLCG2,PPP1R8,PTPN3,SNX5,SREBF1,STAT3,TLK2,TNRC6C,USP13,VPS13C,VPS13D,VTI1A
GO:BP	regulation of cellular catabolic process	GO:0031329	FALSE	1.02084e-15	14.991	687	238	25	63187	APAF1,ATG5,CNOT2,CNOT6,DIS3L2,FTO,HDAC4,HNRNPC,KAT2B,MTMR3,MTMR9,NBAS,OPTN,PAN3,PARL,PARN,PTPN3,SNX5,SREBF1,STAT3,TLK2,TNRC6C,USP13,VPS13C,VPS13D
GO:BP	RNA metabolic process	GO:0016070	FALSE	1.5302e-15	14.8153	6946	238	74	63187	JUN,ACVR2A,AHNAK,ANXA3,APBB2,ARID2,ASH1L,ATAD2B,ATG5,BMPR2,CAMTA1,CDK13,CDK6,CHD6,CNOT2,CNOT6,COL1A1,COL4A2,CREB5,CREBL2,DIS3L2,EAF2,EHMT1,ERBB4,ERI3,EYA1,FTO,GOLGB1,GTF2A1,HDAC4,HMBOX1,HNRNPA2B1,HNRNPC,JUP,KAT2B,L3MBTL3,LRP5,LTF,MAML2,MTFMT,NBAS,NFIC,ORC2,PAN3,PARN,PER3,PLCG2,PPP1R8,RBBP8,RBM41,ROR1,RPAP1,RPL23,RUNX1T1,SATB1,SBNO2,SMARCA5,SNX5,SREBF1,STAT3,TGFB1,TNRC6C,TXNIP,URB1,USP13,UTP20,VPS…
GO:BP	negative regulation of cellular biosynthetic process	GO:0031327	FALSE	1.63527e-15	14.7864	2824	238	46	63187	JUN,APBB2,ATG5,CDK6,CNOT2,CNOT6,DIS3L2,EHMT1,EPHA2,FTO,HDAC4,HMBOX1,HNRNPA2B1,HNRNPC,IL23R,KAT2B,L3MBTL3,LAPTM4B,LSM14A,LTF,NBAS,NDFIP2,NFIC,ORC2,PAN3,PARN,PARP16,PER3,PRKG1,RBBP8,RPL23,RUNX1T1,SATB1,SBNO2,SMARCA5,SMCHD1,SREBF1,STAT3,TGFB1,TNRC6C,TRIM2,TXNIP,VPS72,WWP1,WWP2,ZBTB16
GO:BP	negative regulation of biosynthetic process	GO:0009890	FALSE	1.9518e-15	14.7096	2838	238	46	63187	JUN,APBB2,ATG5,CDK6,CNOT2,CNOT6,DIS3L2,EHMT1,EPHA2,FTO,HDAC4,HMBOX1,HNRNPA2B1,HNRNPC,IL23R,KAT2B,L3MBTL3,LAPTM4B,LSM14A,LTF,NBAS,NDFIP2,NFIC,ORC2,PAN3,PARN,PARP16,PER3,PRKG1,RBBP8,RPL23,RUNX1T1,SATB1,SBNO2,SMARCA5,SMCHD1,SREBF1,STAT3,TGFB1,TNRC6C,TRIM2,TXNIP,VPS72,WWP1,WWP2,ZBTB16
GO:BP	negative regulation of macromolecule biosynthetic process	GO:0010558	FALSE	4.27757e-15	14.3688	2773	238	45	63187	JUN,APBB2,ATG5,CDK6,CNOT2,CNOT6,DIS3L2,EHMT1,EPHA2,FTO,HDAC4,HMBOX1,HNRNPA2B1,HNRNPC,IL23R,KAT2B,L3MBTL3,LAPTM4B,LSM14A,LTF,NBAS,NDFIP2,NFIC,ORC2,PAN3,PARN,PARP16,PER3,RBBP8,RPL23,RUNX1T1,SATB1,SBNO2,SMARCA5,SMCHD1,SREBF1,STAT3,TGFB1,TNRC6C,TRIM2,TXNIP,VPS72,WWP1,WWP2,ZBTB16
GO:BP	regulation of transcription by RNA polymerase II	GO:0006357	FALSE	7.3559e-15	14.1334	2567	238	43	63187	JUN,ACVR2A,APBB2,ARID2,ASH1L,ATAD2B,BMPR2,CAMTA1,CDK13,CDK6,CHD6,CNOT2,CREB5,CREBL2,EAF2,EHMT1,EYA1,GTF2A1,HDAC4,HMBOX1,HNRNPA2B1,JUP,KAT2B,LRP5,MAML2,NFIC,ORC2,PER3,RBBP8,RPL23,SATB1,SBNO2,SMARCA5,SREBF1,STAT3,TGFB1,TXNIP,VPS72,WASL,WWP2,ZBTB16,ZNF521,ZNF704
GO:BP	transcription by RNA polymerase II	GO:0006366	FALSE	7.38917e-15	14.1314	2691	238	44	63187	JUN,ACVR2A,APBB2,ARID2,ASH1L,ATAD2B,BMPR2,CAMTA1,CDK13,CDK6,CHD6,CNOT2,CREB5,CREBL2,EAF2,EHMT1,EYA1,GTF2A1,HDAC4,HMBOX1,HNRNPA2B1,JUP,KAT2B,LRP5,MAML2,NFIC,ORC2,PER3,RBBP8,RPAP1,RPL23,SATB1,SBNO2,SMARCA5,SREBF1,STAT3,TGFB1,TXNIP,VPS72,WASL,WWP2,ZBTB16,ZNF521,ZNF704
GO:BP	organelle organization	GO:0006996	FALSE	7.99774e-15	14.097	3613	238	51	63187	ARFGEF1,ARHGAP10,ARHGAP12,ARID2,ARL13B,ATG5,BBS9,BORA,CDC14A,CNOT2,CNOT6,CYFIP2,DAAM1,DCLRE1C,DIS3L2,ERBB4,FAM149B1,FGD4,G3BP1,GOLGB1,GOLM1,HMBOX1,HNRNPA2B1,HNRNPC,KAT2B,KATNAL1,LAPTM4B,LRP5,LSM14A,MAPK9,MAPKAP1,MTMR3,MYH9,OPTN,PAN3,PARL,PARN,PRKG1,SMARCA5,SMCHD1,SREBF1,SYNM,TEKT3,TGFB1,TRAK2,TRAPPC11,VPS13C,VPS13D,VTI1A,WASL,ZWILCH
GO:BP	tissue development	GO:0009888	FALSE	1.10491e-14	13.9567	2010	238	38	63187	ACVR2A,APAF1,ARHGAP12,ARID2,ARL13B,ASH1L,ATG5,B4GALT1,BMPR2,CDK6,CHI3L1,COL1A1,COL3A1,COL4A2,CTSH,DMBT1,DUSP4,EPHA2,ERBB4,EYA1,FASN,FTO,HDAC4,HPN,LRP5,LTF,MMP14,MYH9,PDGFD,PRKG1,RAP1B,RPS6KA6,RYR2,SBNO2,SULF2,TGFB1,TXNIP,ZBTB16
GO:BP	positive regulation of DNA-templated transcription	GO:0045893	FALSE	1.54952e-14	13.8098	1703	238	35	63187	JUN,ACVR2A,APBB2,ASH1L,ATAD2B,BMPR2,CAMTA1,CDK13,CHD6,CNOT6,COL1A1,CREB5,CREBL2,EAF2,ERBB4,EYA1,GTF2A1,HDAC4,HMBOX1,JUP,KAT2B,LRP5,MAML2,NFIC,SBNO2,SMARCA5,SNX5,SREBF1,STAT3,TGFB1,VPS72,WASL,WWP2,ZBTB16,ZNF521
GO:BP	response to chemical	GO:0042221	FALSE	1.5729e-14	13.8033	3957	238	53	63187	JUN,ANO1,ANXA3,APAF1,ATG5,BMPR2,CDK6,CHI3L1,CLDN7,CMTM7,CNOT2,COL1A1,COL3A1,CTSH,EHMT1,EPHA2,EPHX2,FASN,HADHA,HDAC4,HPN,HSPG2,IL23R,JUP,KAT2B,LRP5,LSM14A,LTF,MAPK9,MAPKAP1,MMP14,NKIRAS1,OPTN,PARP16,PDGFD,PLCG2,RAP1B,RPL15,RPL23,RYR2,SBNO2,SMARCA5,SNX5,SREBF1,STAT3,STK39,TANK,TGFB1,TXNIP,USP13,USP25,VPS13C,XRCC4
GO:BP	positive regulation of RNA biosynthetic process	GO:1902680	FALSE	1.60604e-14	13.7942	1706	238	35	63187	JUN,ACVR2A,APBB2,ASH1L,ATAD2B,BMPR2,CAMTA1,CDK13,CHD6,CNOT6,COL1A1,CREB5,CREBL2,EAF2,ERBB4,EYA1,GTF2A1,HDAC4,HMBOX1,JUP,KAT2B,LRP5,MAML2,NFIC,SBNO2,SMARCA5,SNX5,SREBF1,STAT3,TGFB1,VPS72,WASL,WWP2,ZBTB16,ZNF521
GO:BP	positive regulation of response to stimulus	GO:0048584	FALSE	1.78638e-14	13.748	2274	238	40	63187	ACVR2A,APAF1,ARFGEF1,ARID2,BMPR2,CAMTA1,CCBE1,CD3G,CHI3L1,COL1A1,COL3A1,CTSH,CYFIP2,ERBB4,EYA1,IL23R,JUP,LSM14A,LTF,MAPK9,NDFIP2,OPTN,PDGFD,PIK3AP1,PLCG2,PPP3CC,RAP1B,RELL1,RNF146,ROR1,RPL23,SMCHD1,SNX5,STAT3,STK39,SULF2,TGFB1,USP13,VPS72,VWF
GO:BP	immune system process	GO:0002376	FALSE	2.1214e-14	13.6734	2776	238	44	63187	ACVR2A,ALCAM,ANXA3,ARID2,ATG5,ATP1B1,B4GALT1,CACNA1C,CD3G,CDK6,CMTM7,COL3A1,CTSH,DCLRE1C,DMBT1,EPHB6,FGL1,FTH1,G3BP1,HDAC4,HK1,IL23R,KIF13B,L3MBTL3,LRP5,LSM14A,LTF,LY9,MAPK9,MMP14,MYH9,OPTN,PDGFD,PIK3AP1,PKHD1L1,PLCG2,SBNO2,STAT3,STK39,TANK,TGFB1,WASL,XRCC4,ZBTB16
GO:BP	blood vessel development	GO:0001568	FALSE	2.89921e-14	13.5377	721	238	24	63187	ANXA3,ARID2,B4GALT1,BMPR2,CCBE1,CHI3L1,COL15A1,COL1A1,COL3A1,COL4A2,CTSH,EPHA2,EPN1,EYA1,FAP,HSPG2,JUP,LRP5,MMP14,MYH9,PDGFD,RIN2,STAT3,TGFB1
GO:BP	establishment of localization in cell	GO:0051649	FALSE	3.39213e-14	13.4695	1972	238	37	63187	ANO1,ANXA3,ATG5,ATP1B1,ATP9A,DYNC1I1,HNRNPA2B1,JUP,KAT2B,KIF13B,KPNA5,LAPTM4B,LRP5,MCTP2,MYH9,MYO10,NDFIP2,PPP3CC,RAB27B,RAP1B,RIC1,RPL23,RYR2,SNX5,STAT3,SYTL3,TGFB1,TMEM87B,TRAK2,TRAPPC11,TXNIP,VPS13C,VPS13D,VTI1A,WASL,XPO7,ZWILCH
GO:BP	cell development	GO:0048468	FALSE	3.57856e-14	13.4463	2819	238	44	63187	ACVR2A,ALCAM,ANO1,APBB2,ARID2,ATG5,ATP9A,B4GALT1,BMPR2,CD3G,CDK13,CDK6,CMTM7,CYFIP2,DCLRE1C,EPHA2,ERBB4,FASN,FAT3,GOLGA4,HDAC4,IL23R,KAT2B,KIDINS220,KIF13B,L3MBTL3,LRP5,LTF,LY9,MMP14,MYH9,PLCG2,PREX2,PRKG1,RAP1B,ROR1,SBNO2,SMCHD1,STAT3,STRBP,SULF2,TGFB1,WASL,ZBTB16
GO:BP	response to external stimulus	GO:0009605	FALSE	5.26628e-14	13.2785	2723	238	43	63187	ANO1,ANXA3,APAF1,ASH1L,ATG5,ATP1B1,BMPR2,CDK6,CHI3L1,CMTM7,COL1A1,DMBT1,EPHA2,FAP,G3BP1,HDAC4,HK1,HPN,IL23R,JUP,KAT2B,LSM14A,LTF,LY9,MAPKAP1,MMP14,MTMR3,OPTN,PDGFD,PER3,PIK3AP1,PLCG2,PRKG1,RYR2,SBNO2,SREBF1,STAT3,STK39,STRBP,TANK,TGFB1,TXNIP,WASL
GO:BP	response to endogenous stimulus	GO:0009719	FALSE	5.9504e-14	13.2255	1678	238	34	63187	JUN,ACVR2A,ANO1,ANXA3,APAF1,BMPR2,CCBE1,CNOT2,COL1A1,COL3A1,COL4A2,CTSH,CYFIP2,EPHA2,ERBB4,HADHA,HPN,JUP,KAT2B,KIDINS220,LRP5,MMP14,PDGFD,RAP1B,RPL23,RYR2,SNX5,SREBF1,STAT3,STK39,SULF2,TGFB1,TXNIP,VPS13C
GO:BP	regulation of cell population proliferation	GO:0042127	FALSE	6.43494e-14	13.1915	1683	238	34	63187	JUN,ARID2,B4GALT1,BMPR2,CDK6,CLDN7,CNOT6,CTSH,DIS3L2,EAF2,ERBB4,EYA1,FANCL,FAP,FTH1,FTO,HDAC4,HPN,HSPG2,IL23R,JUP,KAT2B,LRP5,LTF,PDGFD,PRKG1,RPL23,STAT3,SULF2,TBRG1,TGFB1,TXNIP,UTP20,ZBTB16
GO:BP	vasculature development	GO:0001944	FALSE	6.96981e-14	13.1568	752	238	24	63187	ANXA3,ARID2,B4GALT1,BMPR2,CCBE1,CHI3L1,COL15A1,COL1A1,COL3A1,COL4A2,CTSH,EPHA2,EPN1,EYA1,FAP,HSPG2,JUP,LRP5,MMP14,MYH9,PDGFD,RIN2,STAT3,TGFB1
GO:BP	establishment of protein localization	GO:0045184	FALSE	8.95287e-14	13.048	1924	238	36	63187	ANO1,ARFGEF1,ATP1B1,BBS9,CD3G,COL1A1,DMBT1,GOLGA4,HK1,JUP,KIF13B,KPNA5,LRP5,MYH9,NBAS,NDFIP2,OPTN,PARL,RAB27B,RIC1,RPL23,RRBP1,RYR2,SLC25A22,SNX5,SREBF1,STAT3,SYTL3,TGFB1,TRAK2,TXNIP,VPS13C,VPS13D,VTI1A,WWP2,XPO7
GO:BP	embryo development	GO:0009790	FALSE	1.55083e-13	12.8094	1128	238	28	63187	ACVR2A,APAF1,ARID2,ARL13B,BMPR2,CACNA1C,CNOT2,COL1A1,COL3A1,COL4A2,DUSP4,EHMT1,EPHA2,EPN1,ERBB4,EYA1,HPN,KAT2B,KIDINS220,LRP5,MMP14,MYH9,RBBP8,RPS6KA6,RYR2,SULF2,TGFB1,ZBTB16
GO:BP	protein transport	GO:0015031	FALSE	1.65601e-13	12.7809	1424	238	31	63187	ANO1,ARFGEF1,ATP1B1,BBS9,CD3G,COL1A1,DMBT1,GOLGA4,JUP,KPNA5,LRP5,MYH9,NBAS,NDFIP2,OPTN,RAB27B,RIC1,RPL23,RRBP1,SLC25A22,SNX5,SREBF1,STAT3,SYTL3,TGFB1,TXNIP,VPS13C,VPS13D,VTI1A,WWP2,XPO7
GO:BP	macromolecule catabolic process	GO:0009057	FALSE	2.17626e-13	12.6623	1338	238	30	63187	APAF1,ATG5,CHI3L1,CNOT2,CNOT6,CTSH,DIS3L2,FAP,FTO,HNRNPC,L3MBTL3,LAPTM4B,MAPK9,NBAS,NDFIP2,PAN3,PARN,PPP1R8,PTPN3,RIC1,RNF130,RNF146,RPL23,TLK2,TNRC6C,TRIM2,USP13,USP25,WWP1,WWP2
GO:BP	vesicle-mediated transport	GO:0016192	FALSE	2.32688e-13	12.6332	1547	238	32	63187	ANXA3,APOBR,ARFGEF1,ARHGAP12,ATG5,ATP9A,DMBT1,EPN1,GOLGA4,HSPG2,LAPTM4B,LRP5,LRPAP1,MTMR9,MYH9,NBAS,OPTN,PLCG2,PPP3CC,RAB27B,RAP1B,RIC1,RIN2,SNX5,SORCS1,SYTL3,TGFB1,TMEM87B,TRAPPC11,VPS13C,VTI1A,WASL
GO:BP	regulation of intracellular signal transduction	GO:1902531	FALSE	2.44027e-13	12.6126	1766	238	34	63187	ACVR2A,ARFGEF1,ARHGAP10,ARHGAP12,ASH1L,BMPR2,CAMTA1,CHI3L1,COL3A1,DUSP4,EPHA2,ERBB4,FGD4,LTF,MAPKAP1,NDFIP2,OPTN,PARL,PDGFD,PIK3AP1,PLCG2,PPP3CC,PREX2,RAP1B,RELL1,ROR1,RPL23,RPS6KA6,SLC8A2,STK38,STK39,TANK,TGFB1,VWF
GO:BP	organic substance transport	GO:0071702	FALSE	2.78645e-13	12.5549	2358	238	39	63187	ABCA9,ANO1,APOBR,ARFGEF1,ATP1B1,ATP9A,BBS9,CD3G,COL1A1,CREBL2,DMBT1,GOLGA4,HNRNPA2B1,JUP,KPNA5,LRP5,MYH9,NBAS,NDFIP2,OPTN,PRKG1,RAB27B,RIC1,RPL23,RRBP1,SIDT1,SLC16A10,SLC25A22,SNX5,SREBF1,STAT3,SYTL3,TGFB1,TXNIP,VPS13C,VPS13D,VTI1A,WWP2,XPO7
GO:BP	positive regulation of cell communication	GO:0010647	FALSE	2.87251e-13	12.5417	1777	238	34	63187	ACVR2A,ANO1,APAF1,BMPR2,CAMTA1,CCBE1,CHI3L1,COL1A1,COL3A1,CTSH,CYFIP2,ERBB4,IL23R,JUP,LSM14A,LTF,MAPK9,NDFIP2,PDGFD,PIK3AP1,PLCG2,PPP3CC,RAP1B,RELL1,RNF146,ROR1,RPL23,SLC8A2,SNX5,STAT3,STK39,SULF2,TGFB1,VWF
GO:BP	positive regulation of signal transduction	GO:0009967	FALSE	2.87712e-13	12.541	1561	238	32	63187	ACVR2A,APAF1,BMPR2,CAMTA1,CCBE1,CHI3L1,COL1A1,COL3A1,CTSH,CYFIP2,ERBB4,IL23R,JUP,LSM14A,LTF,MAPK9,NDFIP2,PDGFD,PIK3AP1,PLCG2,PPP3CC,RAP1B,RELL1,RNF146,ROR1,RPL23,SNX5,STAT3,STK39,SULF2,TGFB1,VWF
GO:BP	positive regulation of signaling	GO:0023056	FALSE	2.87712e-13	12.541	1778	238	34	63187	ACVR2A,ANO1,APAF1,BMPR2,CAMTA1,CCBE1,CHI3L1,COL1A1,COL3A1,CTSH,CYFIP2,ERBB4,IL23R,JUP,LSM14A,LTF,MAPK9,NDFIP2,PDGFD,PIK3AP1,PLCG2,PPP3CC,RAP1B,RELL1,RNF146,ROR1,RPL23,SLC8A2,SNX5,STAT3,STK39,SULF2,TGFB1,VWF
GO:BP	regulation of localization	GO:0032879	FALSE	3.48192e-13	12.4582	2018	238	36	63187	AHNAK,ANO1,ATG5,ATP1B1,ATP9A,BORA,CACNA1C,CREBL2,EPHA2,ERBB4,FTO,JUP,KAT2B,LRP5,LRPAP1,MCTP2,MMP14,NDFIP2,PARL,PARN,PLCE1,PLCG2,PPP2R5A,PPP3CC,PRKG1,PTPN3,RAB27B,RAP1B,RIC1,RYR2,SLC25A22,SREBF1,STK39,TGFB1,WASL,WWP2
GO:BP	nitrogen compound transport	GO:0071705	FALSE	3.90421e-13	12.4085	1911	238	35	63187	ANO1,ARFGEF1,ATP1B1,BBS9,CD3G,COL1A1,DMBT1,GOLGA4,HNRNPA2B1,JUP,KPNA5,LRP5,MYH9,NBAS,NDFIP2,OPTN,PRKG1,RAB27B,RIC1,RPL23,RRBP1,SIDT1,SLC16A10,SLC25A22,SNX5,SREBF1,STAT3,SYTL3,TGFB1,TXNIP,VPS13C,VPS13D,VTI1A,WWP2,XPO7
GO:BP	response to organic substance	GO:0010033	FALSE	3.90421e-13	12.4085	2637	238	41	63187	ANO1,ANXA3,CDK6,CHI3L1,CLDN7,CNOT2,COL1A1,COL3A1,CTSH,FASN,HADHA,HDAC4,HPN,IL23R,JUP,KAT2B,LRP5,LSM14A,LTF,MMP14,NKIRAS1,OPTN,PARP16,PDGFD,PLCG2,RAP1B,RPL15,RPL23,RYR2,SBNO2,SMARCA5,SNX5,SREBF1,STAT3,STK39,TANK,TGFB1,TXNIP,USP13,USP25,VPS13C
GO:BP	tube development	GO:0035295	FALSE	4.83355e-13	12.3157	1091	238	27	63187	ANXA3,APAF1,ARID2,ARL13B,B4GALT1,BMPR2,CCBE1,CHI3L1,COL15A1,COL3A1,COL4A2,CTSH,EPHA2,EPN1,EYA1,FAP,HSPG2,JUP,LRP5,MMP14,MYH9,NKIRAS1,RIN2,RYR2,SREBF1,STAT3,TGFB1
GO:BP	blood vessel morphogenesis	GO:0048514	FALSE	1.39849e-12	11.8543	625	238	21	63187	ANXA3,ARID2,B4GALT1,CCBE1,CHI3L1,COL15A1,COL3A1,COL4A2,CTSH,EPHA2,EPN1,EYA1,FAP,HSPG2,JUP,LRP5,MMP14,MYH9,RIN2,STAT3,TGFB1
GO:BP	tube morphogenesis	GO:0035239	FALSE	1.53791e-12	11.8131	872	238	24	63187	ANXA3,APAF1,ARID2,ARL13B,B4GALT1,CCBE1,CHI3L1,COL15A1,COL3A1,COL4A2,CTSH,EPHA2,EPN1,EYA1,FAP,HSPG2,JUP,LRP5,MMP14,MYH9,RIN2,RYR2,STAT3,TGFB1
GO:BP	negative regulation of RNA metabolic process	GO:0051253	FALSE	1.9817e-12	11.703	1463	238	30	63187	JUN,APBB2,CDK6,CNOT2,EHMT1,HDAC4,HMBOX1,HNRNPA2B1,HNRNPC,KAT2B,L3MBTL3,NBAS,NFIC,ORC2,PARN,PER3,RBBP8,RPL23,RUNX1T1,SATB1,SBNO2,SMARCA5,SREBF1,STAT3,TGFB1,TXNIP,VPS72,WWP1,WWP2,ZBTB16
GO:BP	proteolysis	GO:0006508	FALSE	2.07177e-12	11.6837	1573	238	31	63187	APAF1,CCBE1,CNDP1,CTSH,CYFIP2,FAP,HPN,L3MBTL3,LTF,LVRN,MAPK9,MMP14,MYH9,NDFIP2,PAPPA2,PARL,PRSS22,PTPN3,RNF130,RNF146,RPL23,SCPEP1,STAT3,TANK,TLK2,TMPRSS2,TRIM2,USP13,USP25,WWP1,WWP2
GO:BP	phosphorylation	GO:0016310	FALSE	2.27357e-12	11.6433	1579	238	31	63187	ACVR2A,BMPR2,CAMK1G,CDK13,CDK6,CHI3L1,CKB,CREBL2,EPHA2,EPHB6,ERBB4,HK1,IL23R,LRP5,LTF,MAPK9,MAPKAP1,NADK2,PAN3,PDGFD,PLCG2,PPP2R5A,PRKAR2A,PRKG1,ROR1,RPS6KA6,SLC8A2,STAT3,STK38,STK39,TLK2
GO:BP	nervous system development	GO:0007399	FALSE	2.37319e-12	11.6247	2531	238	39	63187	ALCAM,ANO1,ANXA3,APAF1,APBB2,ARL13B,ATP9A,BMPR2,CDK6,CKB,COL3A1,CYFIP2,EPHA2,ERBB4,EYA1,FAT3,GOLGA4,HDAC4,HSPG2,KAT2B,KIDINS220,KIF13B,LRP5,MAPKAP1,MMP14,NRG2,PREX2,PRKG1,ROR1,RPS6KA6,RRAS2,STAT3,SULF2,TGFB1,TRAK2,WASL,WWP1,ZBTB16,ZNF521
GO:BP	negative regulation of nucleobase-containing compound metabolic process	GO:0045934	FALSE	2.60299e-12	11.5845	1588	238	31	63187	JUN,APBB2,CDK6,CNOT2,EHMT1,HDAC4,HMBOX1,HNRNPA2B1,HNRNPC,KAT2B,L3MBTL3,NBAS,NFIC,ORC2,PARN,PER3,RBBP8,RPL23,RUNX1T1,SATB1,SBNO2,SMARCA5,SMCHD1,SREBF1,STAT3,TGFB1,TXNIP,VPS72,WWP1,WWP2,ZBTB16
GO:BP	cell motility	GO:0048870	FALSE	3.05587e-12	11.5149	1709	238	32	63187	ANXA3,APBB2,ARID2,ARL13B,ASH1L,B4GALT1,BMPR2,CCBE1,CDK6,CLDN7,COL1A1,COL3A1,CTSH,EPHA2,ERBB4,FAP,FAT3,JUP,LRP5,MMP14,MYH9,PDGFD,PLCG2,PRKG1,RIN2,RRAS2,STAT3,STK39,STRBP,TEKT3,TGFB1,WASL
GO:BP	positive regulation of molecular function	GO:0044093	FALSE	3.83598e-12	11.4161	1097	238	26	63187	ANXA3,APAF1,ATP1B1,CACNA1C,CHI3L1,CTSH,CYFIP2,EPHA2,HDAC4,HMBOX1,HNRNPA2B1,IL23R,JUP,LTF,MTMR9,PARN,PLCG2,PRSS22,RIC1,ROR1,RYR2,SLC8A2,STAT3,STK39,TANK,XRCC4
GO:BP	regulation of catalytic activity	GO:0050790	FALSE	7.16639e-12	11.1447	1227	238	27	63187	APAF1,ARFGEF1,CACNA1C,CHI3L1,CTSH,CYFIP2,EPHA2,FGD4,HMBOX1,HNRNPA2B1,IL23R,KAT2B,LRP5,LTF,MTMR9,PARN,PPP2R5A,PRKAR2A,PRKG1,PRSS22,RIC1,RPL23,SLC8A2,STAT3,STK38,TANK,XRCC4
GO:BP	cellular response to stress	GO:0033554	FALSE	7.63358e-12	11.1173	1770	238	32	63187	JUN,ANO1,APAF1,ARID2,ATG5,BMPR2,CDK6,DCLRE1C,EPHA2,EYA1,FANCL,FTO,KAT2B,MAPK9,MAPKAP1,MTMR3,OPTN,PARP16,PDGFD,RBBP8,RPS6KA6,SMARCA5,SMCHD1,SREBF1,STK39,TANK,TLK2,USP13,USP25,VPS13C,VPS72,XRCC4
GO:BP	positive regulation of protein metabolic process	GO:0051247	FALSE	1.14408e-11	10.9415	1253	238	27	63187	ACVR2A,APAF1,CAMTA1,CCBE1,CHI3L1,CREBL2,CTSH,CYFIP2,ERBB4,HDAC4,HPN,IL23R,L3MBTL3,LTF,MAPK9,MAPKAP1,MMP14,MYH9,NDFIP2,PDGFD,PLCG2,PPP2R5A,PRSS22,SLC8A2,STAT3,TANK,USP13
GO:BP	positive regulation of transcription by RNA polymerase II	GO:0045944	FALSE	1.14408e-11	10.9415	1253	238	27	63187	JUN,ACVR2A,APBB2,ASH1L,ATAD2B,BMPR2,CAMTA1,CDK13,CHD6,EAF2,EYA1,GTF2A1,HDAC4,JUP,KAT2B,LRP5,MAML2,NFIC,SBNO2,SMARCA5,SREBF1,STAT3,TGFB1,WASL,WWP2,ZBTB16,ZNF521
GO:BP	leukocyte differentiation	GO:0002521	FALSE	1.35736e-11	10.8673	627	238	20	63187	ARID2,ATG5,CD3G,CDK6,CMTM7,DCLRE1C,EPHA2,FASN,HDAC4,IL23R,L3MBTL3,LTF,LY9,MMP14,MYH9,PLCG2,SBNO2,STAT3,TGFB1,ZBTB16
GO:BP	regulation of proteolysis	GO:0030162	FALSE	1.53258e-11	10.8146	555	238	19	63187	APAF1,CCBE1,CTSH,CYFIP2,HPN,L3MBTL3,LTF,MAPK9,MMP14,MYH9,PARL,PRSS22,PTPN3,RPL23,STAT3,TANK,TLK2,USP13,USP25
GO:BP	anatomical structure formation involved in morphogenesis	GO:0048646	FALSE	2.0126e-11	10.6962	1183	238	26	63187	ANXA3,APAF1,B4GALT1,BMPR2,CCBE1,CHI3L1,CNOT2,COL15A1,COL1A1,COL3A1,COL4A2,CTSH,DUSP4,EPHA2,EPN1,EYA1,FAP,FAT3,HSPG2,JUP,MMP14,MYH9,SBNO2,STAT3,TANC1,TGFB1
GO:BP	ossification	GO:0001503	FALSE	2.05795e-11	10.6866	423	238	17	63187	ACVR2A,BMPR2,CDK6,COL1A1,DHRS3,EPHA2,FASN,HDAC4,HNRNPC,LRP5,LTF,MMP14,RRAS2,RRBP1,SBNO2,TGFB1,ZBTB16
GO:BP	cell death	GO:0008219	FALSE	3.03585e-11	10.5177	1988	238	33	63187	JUN,APAF1,APBB2,ARHGAP10,ATG5,B4GALT1,BMPR2,CD3G,CHI3L1,CLDN7,CTSH,CYFIP2,EAF2,EPHA2,ERBB4,EYA1,FAP,HPN,LRP5,LTF,MAPK9,MAPKAP1,NAA35,OPTN,PARL,PLCG2,RNF130,RYR2,TGFB1,TRIM2,TXNIP,VPS72,ZBTB16
GO:BP	negative regulation of DNA-templated transcription	GO:0045892	FALSE	4.58775e-11	10.3384	1333	238	27	63187	JUN,APBB2,CDK6,CNOT2,EHMT1,HDAC4,HMBOX1,HNRNPA2B1,KAT2B,L3MBTL3,NFIC,ORC2,PER3,RBBP8,RPL23,RUNX1T1,SATB1,SBNO2,SMARCA5,SREBF1,STAT3,TGFB1,TXNIP,VPS72,WWP1,WWP2,ZBTB16
GO:BP	negative regulation of RNA biosynthetic process	GO:1902679	FALSE	5.79099e-11	10.2372	1347	238	27	63187	JUN,APBB2,CDK6,CNOT2,EHMT1,HDAC4,HMBOX1,HNRNPA2B1,KAT2B,L3MBTL3,NFIC,ORC2,PER3,RBBP8,RPL23,RUNX1T1,SATB1,SBNO2,SMARCA5,SREBF1,STAT3,TGFB1,TXNIP,VPS72,WWP1,WWP2,ZBTB16
GO:BP	regulation of organelle organization	GO:0033043	FALSE	1.06789e-10	9.97147	1173	238	25	63187	ARFGEF1,ARID2,ATG5,BORA,CNOT2,CNOT6,CYFIP2,G3BP1,HMBOX1,HNRNPA2B1,HNRNPC,KAT2B,LAPTM4B,LRP5,MAPK9,MTMR3,PAN3,PARL,PARN,SMARCA5,SREBF1,TGFB1,VPS13C,VPS13D,ZWILCH
GO:BP	organonitrogen compound catabolic process	GO:1901565	FALSE	1.3551e-10	9.86803	1399	238	27	63187	ATG5,AUH,CHI3L1,CTSH,FAH,FAP,HDAC4,HK1,KAT2B,L3MBTL3,LAPTM4B,LVRN,MAPK9,NDFIP2,PDE7A,PTPN3,RIC1,RNF130,RNF146,RPL23,STAT3,TLK2,TRIM2,USP13,USP25,WWP1,WWP2
GO:BP	cell adhesion	GO:0007155	FALSE	1.39378e-10	9.85581	1512	238	28	63187	ALCAM,ARID2,ATP1B1,B4GALT1,CDK6,CLDN7,COL15A1,COL1A1,COL3A1,CYFIP2,EPHA2,EPHB6,FAP,FAT3,FGL1,HSPG2,IL23R,JUP,LRP5,LY9,MMP14,MYH9,MYO10,PRKG1,RIN2,TGFB1,VWF,ZBTB16
GO:BP	programmed cell death	GO:0012501	FALSE	1.39968e-10	9.85397	1984	238	32	63187	JUN,APAF1,APBB2,ARHGAP10,ATG5,B4GALT1,BMPR2,CD3G,CHI3L1,CLDN7,CTSH,CYFIP2,EAF2,EPHA2,ERBB4,EYA1,FAP,HPN,LRP5,LTF,MAPK9,MAPKAP1,NAA35,PARL,PLCG2,RNF130,RYR2,TGFB1,TRIM2,TXNIP,VPS72,ZBTB16
GO:BP	cell activation	GO:0001775	FALSE	1.52069e-10	9.81796	1092	238	24	63187	ANXA3,ARID2,ATG5,CD3G,CDK6,CMTM7,COL3A1,DCLRE1C,EPHB6,FGL1,HDAC4,IL23R,KIF13B,LY9,MMP14,MYH9,PLCG2,PRKG1,SBNO2,STAT3,STK39,TGFB1,VWF,ZBTB16
GO:BP	positive regulation of multicellular organismal process	GO:0051240	FALSE	1.61457e-10	9.79194	1637	238	29	63187	ACVR2A,ANXA3,ARID2,ATG5,BMPR2,CCBE1,CHI3L1,COL1A1,CTSH,EHMT1,EPHB6,ERBB4,G3BP1,GOLGA4,HK1,IL23R,JUP,LRPAP1,LTF,LY9,MAPK9,MMP14,PLCG2,RYR2,STAT3,SULF2,TANK,TGFB1,ZBTB16
GO:BP	import into cell	GO:0098657	FALSE	2.52859e-10	9.59712	923	238	22	63187	ANXA3,APOBR,ARHGAP12,ATG5,ATP1B1,ATP9A,CACNA1C,DMBT1,EPN1,HSPG2,LRP5,LRPAP1,MTMR9,MYH9,PLCG2,PPP3CC,RAB27B,RIN2,SLC8A2,SNX5,TGFB1,WASL
GO:BP	apoptotic process	GO:0006915	FALSE	2.68692e-10	9.57074	1913	238	31	63187	JUN,APAF1,APBB2,ARHGAP10,ATG5,B4GALT1,BMPR2,CD3G,CHI3L1,CLDN7,CTSH,CYFIP2,EAF2,EPHA2,ERBB4,EYA1,FAP,HPN,LRP5,LTF,MAPK9,MAPKAP1,NAA35,PARL,RNF130,RYR2,TGFB1,TRIM2,TXNIP,VPS72,ZBTB16
GO:BP	protein phosphorylation	GO:0006468	FALSE	3.23435e-10	9.49021	1346	238	26	63187	ACVR2A,BMPR2,CAMK1G,CDK13,CDK6,CHI3L1,CREBL2,EPHA2,EPHB6,ERBB4,IL23R,LRP5,LTF,MAPK9,MAPKAP1,PAN3,PDGFD,PLCG2,PRKAR2A,PRKG1,ROR1,RPS6KA6,SLC8A2,STK38,STK39,TLK2
GO:BP	animal organ morphogenesis	GO:0009887	FALSE	3.33934e-10	9.47634	1035	238	23	63187	ACVR2A,ARID2,ARL13B,ASH1L,BMPR2,COL1A1,COL3A1,CTSH,DHRS3,EPHA2,ERBB4,EYA1,FAT3,FGL1,HPN,LRP5,LTF,MMP14,PAPPA2,RYR2,STAT3,SULF2,TGFB1
GO:BP	aromatic compound catabolic process	GO:0019439	FALSE	3.52068e-10	9.45337	587	238	18	63187	APAF1,CNOT2,CNOT6,DIS3L2,EPHX2,FAH,FTO,HDAC4,HK1,HNRNPC,KAT2B,NBAS,PAN3,PARN,PDE7A,PPP1R8,STAT3,TNRC6C
GO:BP	intracellular transport	GO:0046907	FALSE	4.74672e-10	9.32361	1371	238	26	63187	ATP1B1,ATP9A,DYNC1I1,HNRNPA2B1,JUP,KIF13B,KPNA5,LAPTM4B,MYO10,NDFIP2,RAB27B,RIC1,RPL23,SNX5,STAT3,SYTL3,TGFB1,TMEM87B,TRAK2,TRAPPC11,TXNIP,VPS13C,VPS13D,VTI1A,WASL,XPO7
GO:BP	hemopoiesis	GO:0030097	FALSE	5.71164e-10	9.24324	965	238	22	63187	ACVR2A,ARID2,ATG5,CD3G,CDK13,CDK6,CMTM7,DCLRE1C,EPHA2,FASN,HDAC4,IL23R,L3MBTL3,LTF,LY9,MMP14,MYH9,PLCG2,SBNO2,STAT3,TGFB1,ZBTB16
GO:BP	cell migration	GO:0016477	FALSE	5.71164e-10	9.24324	1496	238	27	63187	ANXA3,APBB2,ARID2,ARL13B,B4GALT1,BMPR2,CCBE1,COL1A1,COL3A1,CTSH,EPHA2,ERBB4,FAP,FAT3,JUP,LRP5,MMP14,MYH9,PDGFD,PLCG2,PRKG1,RIN2,RRAS2,STAT3,STK39,TGFB1,WASL
GO:BP	skeletal system development	GO:0001501	FALSE	7.41355e-10	9.12997	535	238	17	63187	ACVR2A,ASH1L,BMPR2,CHI3L1,COL1A1,COL3A1,DHRS3,EPHA2,EYA1,HDAC4,LRP5,LTF,MMP14,PAPPA2,SULF2,TGFB1,ZBTB16
GO:BP	organic cyclic compound catabolic process	GO:1901361	FALSE	7.48834e-10	9.12561	616	238	18	63187	APAF1,CNOT2,CNOT6,DIS3L2,EPHX2,FAH,FTO,HDAC4,HK1,HNRNPC,KAT2B,NBAS,PAN3,PARN,PDE7A,PPP1R8,STAT3,TNRC6C
GO:BP	negative regulation of cell population proliferation	GO:0008285	FALSE	7.48834e-10	9.12561	701	238	19	63187	ARID2,B4GALT1,BMPR2,CDK6,DIS3L2,EAF2,ERBB4,FAP,FTH1,HDAC4,HPN,HSPG2,KAT2B,PRKG1,STAT3,TBRG1,TGFB1,UTP20,ZBTB16
GO:BP	extracellular matrix organization	GO:0030198	FALSE	7.63196e-10	9.11736	324	238	14	63187	APBB2,B4GALT1,COL15A1,COL1A1,COL3A1,COL4A2,FAP,HPN,MMP14,RIC1,ST7,SULF2,TGFB1,VWA1
GO:BP	extracellular structure organization	GO:0043062	FALSE	7.90546e-10	9.10207	325	238	14	63187	APBB2,B4GALT1,COL15A1,COL1A1,COL3A1,COL4A2,FAP,HPN,MMP14,RIC1,ST7,SULF2,TGFB1,VWA1
GO:BP	endocytosis	GO:0006897	FALSE	7.91753e-10	9.10141	704	238	19	63187	ANXA3,APOBR,ARHGAP12,ATG5,ATP9A,DMBT1,EPN1,HSPG2,LRP5,LRPAP1,MTMR9,MYH9,PLCG2,PPP3CC,RAB27B,RIN2,SNX5,TGFB1,WASL
GO:BP	positive regulation of gene expression	GO:0010628	FALSE	7.94299e-10	9.10002	1189	238	24	63187	BMPR2,CCBE1,CDK6,CHI3L1,CTSH,EPHX2,G3BP1,HK1,HNRNPC,HPN,IL23R,KAT2B,LY9,MAPK9,MMP14,MYH9,NBAS,PLCG2,RPL23,STAT3,SULF2,TANK,TGFB1,VPS72
GO:BP	external encapsulating structure organization	GO:0045229	FALSE	8.09936e-10	9.09155	326	238	14	63187	APBB2,B4GALT1,COL15A1,COL1A1,COL3A1,COL4A2,FAP,HPN,MMP14,RIC1,ST7,SULF2,TGFB1,VWA1
GO:BP	negative regulation of gene expression	GO:0010629	FALSE	8.23861e-10	9.08415	1641	238	28	63187	ATG5,CNOT2,CNOT6,DIS3L2,EHMT1,EPHA2,FTO,HDAC4,HNRNPA2B1,HNRNPC,IL23R,KAT2B,L3MBTL3,LAPTM4B,LSM14A,LTF,NBAS,NDFIP2,PAN3,PARN,PARP16,SMARCA5,SMCHD1,STAT3,TGFB1,TNRC6C,TRIM2,WWP2
GO:BP	negative regulation of response to stimulus	GO:0048585	FALSE	9.03173e-10	9.04423	1648	238	28	63187	ARHGAP12,ASH1L,ATG5,CNOT2,COL3A1,DHRS3,DUSP4,EPHA2,EYA1,FAP,G3BP1,LRPAP1,LTF,MAPKAP1,MMP14,OPTN,PARL,PRKG1,PTPN3,RPS6KA6,SMCHD1,STAT3,STK38,SULF2,TANK,USP25,VPS13C,WWP2
GO:BP	cellular response to chemical stimulus	GO:0070887	FALSE	9.41523e-10	9.02617	2683	238	36	63187	JUN,ANO1,ATG5,CHI3L1,CNOT2,COL1A1,COL3A1,CTSH,EPHA2,FASN,HDAC4,IL23R,JUP,KAT2B,LRP5,LSM14A,LTF,MAPK9,MAPKAP1,NKIRAS1,OPTN,PARP16,PDGFD,PLCG2,RAP1B,RPL23,RYR2,SBNO2,SMARCA5,SNX5,SREBF1,STAT3,STK39,TANK,TGFB1,XRCC4
GO:BP	regulation of cell motility	GO:2000145	FALSE	9.71775e-10	9.01243	996	238	22	63187	ANXA3,ARID2,BMPR2,CCBE1,CDK6,CLDN7,COL1A1,COL3A1,CTSH,EPHA2,ERBB4,JUP,MMP14,PDGFD,PLCG2,PRKG1,RIN2,RRAS2,STAT3,STK39,TGFB1,WASL
GO:BP	positive regulation of cellular component organization	GO:0051130	FALSE	1.34102e-09	8.87257	1116	238	23	63187	AHNAK,BMPR2,CNOT2,CNOT6,EPHA2,G3BP1,GOLGA4,HMBOX1,HNRNPA2B1,KAT2B,KIDINS220,LRP5,MAPK9,PAN3,PARN,PLCE1,PLCG2,PPP3CC,RAP1B,ROR1,TGFB1,VPS13D,WASL
GO:BP	mononuclear cell differentiation	GO:1903131	FALSE	1.49201e-09	8.82623	484	238	16	63187	ARID2,ATG5,CD3G,CDK6,CMTM7,DCLRE1C,FASN,HDAC4,IL23R,LY9,MMP14,MYH9,PLCG2,STAT3,TGFB1,ZBTB16
GO:BP	regulation of locomotion	GO:0040012	FALSE	2.08574e-09	8.68074	1038	238	22	63187	ANXA3,ARID2,BMPR2,CCBE1,CDK6,CLDN7,COL1A1,COL3A1,CTSH,EPHA2,ERBB4,JUP,MMP14,PDGFD,PLCG2,PRKG1,RIN2,RRAS2,STAT3,STK39,TGFB1,WASL
GO:BP	osteoblast differentiation	GO:0001649	FALSE	2.26307e-09	8.6453	231	238	12	63187	ACVR2A,BMPR2,CDK6,COL1A1,EPHA2,FASN,HDAC4,HNRNPC,LRP5,LTF,RRAS2,RRBP1
GO:BP	cellular response to organic substance	GO:0071310	FALSE	2.35844e-09	8.62737	1971	238	30	63187	ANO1,CHI3L1,CNOT2,COL1A1,COL3A1,CTSH,FASN,HDAC4,IL23R,JUP,KAT2B,LRP5,LSM14A,LTF,NKIRAS1,OPTN,PARP16,PDGFD,PLCG2,RAP1B,RPL23,RYR2,SBNO2,SMARCA5,SNX5,SREBF1,STAT3,STK39,TANK,TGFB1
GO:BP	leukocyte activation	GO:0045321	FALSE	2.42174e-09	8.61587	946	238	21	63187	ANXA3,ARID2,ATG5,CD3G,CDK6,CMTM7,DCLRE1C,EPHB6,FGL1,HDAC4,IL23R,KIF13B,LY9,MMP14,MYH9,PLCG2,SBNO2,STAT3,STK39,TGFB1,ZBTB16
GO:BP	cell projection organization	GO:0030030	FALSE	2.73131e-09	8.56363	1613	238	27	63187	ALCAM,ANO1,APBB2,ARL13B,ATG5,ATP9A,BBS9,BMPR2,CDC14A,CYFIP2,EPHA2,FAM149B1,FAT3,FGD4,GOLGA4,KAT2B,KIDINS220,KIF13B,MYH9,MYO10,PLCE1,PREX2,PRKG1,ROR1,TANC1,TEKT3,WASL
GO:BP	lipid metabolic process	GO:0006629	FALSE	3.06686e-09	8.51331	1388	238	25	63187	ACSS1,APOBR,AUH,B4GALT1,CREBL2,DHRS3,EPHX2,FAH,FASN,GOLM1,HADHA,HSPG2,KAT2B,LRP5,MTMR3,MTMR9,NAAA,PLCE1,PLCG2,PPP2R5A,PRKG1,RETSAT,SACM1L,SCPEP1,SREBF1
GO:BP	enzyme-linked receptor protein signaling pathway	GO:0007167	FALSE	3.54571e-09	8.4503	967	238	21	63187	JUN,ACVR2A,BMPR2,CCBE1,COL1A1,COL3A1,COL4A2,CYFIP2,EPHA2,EPHB6,ERBB4,PDGFD,PLCE1,PTPN3,ROR1,SNX5,SREBF1,STAT3,SULF2,TGFB1,TXNIP
GO:BP	epithelial cell proliferation	GO:0050673	FALSE	3.8548e-09	8.414	441	238	15	63187	ACVR2A,B4GALT1,BMPR2,CDK6,EAF2,EPHA2,EYA1,FAP,FGL1,HPN,HSPG2,MMP14,STAT3,SULF2,TGFB1
GO:BP	protein localization to organelle	GO:0033365	FALSE	4.02049e-09	8.39572	1184	238	23	63187	ARL13B,BBS9,COL1A1,ERBB4,FAM149B1,GOLGB1,HK1,JUP,KPNA5,OPTN,PARL,RPL23,RYR2,SREBF1,STAT3,TBRG1,TGFB1,TXNIP,VPS13C,VPS13D,XRCC4,ZBTB16,ZWILCH
GO:BP	nucleobase-containing compound catabolic process	GO:0034655	FALSE	4.76581e-09	8.32186	526	238	16	63187	APAF1,CNOT2,CNOT6,DIS3L2,FTO,HDAC4,HK1,HNRNPC,KAT2B,NBAS,PAN3,PARN,PDE7A,PPP1R8,STAT3,TNRC6C
GO:BP	negative regulation of transcription by RNA polymerase II	GO:0000122	FALSE	4.93205e-09	8.30697	986	238	21	63187	JUN,APBB2,CDK6,CNOT2,EHMT1,HDAC4,HMBOX1,HNRNPA2B1,KAT2B,NFIC,ORC2,PER3,RPL23,SATB1,SREBF1,STAT3,TGFB1,TXNIP,VPS72,WWP2,ZBTB16
GO:BP	bone morphogenesis	GO:0060349	FALSE	5.27799e-09	8.27753	104	238	9	63187	BMPR2,COL1A1,COL3A1,DHRS3,LRP5,LTF,MMP14,PAPPA2,TGFB1
GO:BP	defense response	GO:0006952	FALSE	5.42722e-09	8.26542	1791	238	28	63187	ANXA3,ASH1L,ATG5,ATP1B1,B4GALT1,CHI3L1,DMBT1,EPHA2,EPHB6,FASN,G3BP1,HDAC4,HK1,HSPG2,IL23R,LSM14A,LTF,LY9,MAPK9,OPTN,PIK3AP1,PLCG2,SBNO2,STAT3,STK39,TANK,TGFB1,TXNIP
GO:BP	cellular response to endogenous stimulus	GO:0071495	FALSE	5.6012e-09	8.25172	1432	238	25	63187	JUN,ACVR2A,ANO1,APAF1,BMPR2,CCBE1,CNOT2,COL1A1,COL3A1,COL4A2,CTSH,CYFIP2,ERBB4,JUP,KAT2B,KIDINS220,PDGFD,RAP1B,RPL23,RYR2,SNX5,SREBF1,STAT3,SULF2,TGFB1
GO:BP	positive regulation of proteolysis	GO:0045862	FALSE	7.26898e-09	8.13853	320	238	13	63187	APAF1,CCBE1,CTSH,CYFIP2,HPN,L3MBTL3,MAPK9,MMP14,MYH9,PRSS22,STAT3,TANK,USP13
GO:BP	plasma membrane bounded cell projection organization	GO:0120036	FALSE	7.29878e-09	8.13675	1570	238	26	63187	ALCAM,APBB2,ARL13B,ATG5,ATP9A,BBS9,BMPR2,CDC14A,CYFIP2,EPHA2,FAM149B1,FAT3,FGD4,GOLGA4,KAT2B,KIDINS220,KIF13B,MYH9,MYO10,PLCE1,PREX2,PRKG1,ROR1,TANC1,TEKT3,WASL
GO:BP	regulation of protein modification process	GO:0031399	FALSE	7.92127e-09	8.10121	1229	238	23	63187	ACVR2A,ATG5,CAMTA1,CHI3L1,CREBL2,ERBB4,HDAC4,IL23R,KAT2B,LRP5,LTF,MAPK9,MAPKAP1,NDFIP2,PDGFD,PLCG2,PPP1R8,PPP2R5A,PRKAR2A,RPL23,SLC8A2,STK38,TANK
GO:BP	locomotion	GO:0040011	FALSE	8.52052e-09	8.06953	1234	238	23	63187	ANXA3,ARID2,BMPR2,CCBE1,CDK6,CLDN7,CMTM7,COL1A1,COL3A1,CTSH,EPHA2,ERBB4,JUP,MMP14,PDGFD,PLCG2,PRKG1,RIN2,RRAS2,STAT3,STK39,TGFB1,WASL
GO:BP	response to abiotic stimulus	GO:0009628	FALSE	8.98424e-09	8.04652	1128	238	22	63187	ANO1,APAF1,CHI3L1,COL1A1,COL3A1,DCLRE1C,EYA1,HPN,HSPG2,JUP,MMP14,PAPPA2,PER3,RYR2,STK39,STRBP,TANC1,TANK,TGFB1,TLK2,TXNIP,XRCC4
GO:BP	homeostatic process	GO:0042592	FALSE	9.27404e-09	8.03273	1712	238	27	63187	ACVR2A,ANO1,APBB2,ARID2,ATG5,ATP1B1,CACNA1C,CDK6,CHD6,COL3A1,CTSH,DMXL1,EHMT1,EPHX2,FTH1,FTO,HK1,L3MBTL3,LRP5,NKIRAS1,PLCE1,PLCG2,RYR2,SLC8A2,STAT3,STK39,TGFB1
GO:BP	regulation of phosphate metabolic process	GO:0019220	FALSE	9.50086e-09	8.02224	1132	238	22	63187	ACVR2A,CAMTA1,CHI3L1,CREBL2,ERBB4,HDAC4,IL23R,KAT2B,LRP5,LTF,MAPKAP1,MTMR3,MTMR9,PDGFD,PLCG2,PPP1R8,PPP2R5A,PRKAR2A,PRKG1,SLC8A2,STAT3,STK38
GO:BP	regulation of phosphorus metabolic process	GO:0051174	FALSE	9.61169e-09	8.0172	1133	238	22	63187	ACVR2A,CAMTA1,CHI3L1,CREBL2,ERBB4,HDAC4,IL23R,KAT2B,LRP5,LTF,MAPKAP1,MTMR3,MTMR9,PDGFD,PLCG2,PPP1R8,PPP2R5A,PRKAR2A,PRKG1,SLC8A2,STAT3,STK38
GO:BP	regulation of transport	GO:0051049	FALSE	9.70993e-09	8.01278	1594	238	26	63187	AHNAK,ANO1,ATG5,ATP1B1,ATP9A,CACNA1C,CREBL2,JUP,LRP5,LRPAP1,MCTP2,NDFIP2,PLCG2,PPP3CC,PRKG1,PTPN3,RAB27B,RAP1B,RIC1,RYR2,SLC25A22,SREBF1,STK39,TGFB1,WASL,WWP2
GO:BP	regulation of cell migration	GO:0030334	FALSE	1.14975e-08	7.9394	934	238	20	63187	ANXA3,ARID2,BMPR2,CCBE1,COL1A1,COL3A1,CTSH,EPHA2,ERBB4,JUP,MMP14,PDGFD,PLCG2,PRKG1,RIN2,RRAS2,STAT3,STK39,TGFB1,WASL
GO:BP	DNA metabolic process	GO:0006259	FALSE	1.19536e-08	7.9225	1040	238	21	63187	ANXA3,APAF1,ARID2,DCLRE1C,EHMT1,EYA1,FANCL,FTO,HMBOX1,HNRNPA2B1,HNRNPC,KAT2B,NFIC,ORC2,PARN,RBBP8,SMARCA5,SMCHD1,TBRG1,VPS72,XRCC4
GO:BP	system process	GO:0003008	FALSE	1.22026e-08	7.91355	2258	238	31	63187	ANO1,APBB2,ATG5,ATP1B1,BBS9,BMPR2,CACNA1C,CAMTA1,CCBE1,CDC14A,COL1A1,DHRS3,EYA1,FTO,HDAC4,HPN,JUP,KAT2B,LRP5,PKHD1L1,PRKG1,ROR1,RYR2,SCPEP1,SLC8A2,SREBF1,STK39,SULF2,SYNM,TANC1,VTI1A
GO:BP	cellular nitrogen compound catabolic process	GO:0044270	FALSE	1.29621e-08	7.88732	567	238	16	63187	APAF1,CNOT2,CNOT6,DIS3L2,FTO,HDAC4,HK1,HNRNPC,KAT2B,NBAS,PAN3,PARN,PDE7A,PPP1R8,STAT3,TNRC6C
GO:BP	heterocycle catabolic process	GO:0046700	FALSE	1.3233e-08	7.87834	568	238	16	63187	APAF1,CNOT2,CNOT6,DIS3L2,FTO,HDAC4,HK1,HNRNPC,KAT2B,NBAS,PAN3,PARN,PDE7A,PPP1R8,STAT3,TNRC6C
GO:BP	regulation of programmed cell death	GO:0043067	FALSE	1.45672e-08	7.83662	1506	238	25	63187	JUN,APAF1,APBB2,ARHGAP10,ATG5,B4GALT1,CD3G,CLDN7,CTSH,ERBB4,EYA1,FAP,HPN,LRP5,LTF,MAPK9,MAPKAP1,NAA35,PARL,PLCG2,TGFB1,TRIM2,TXNIP,VPS72,ZBTB16
GO:BP	bone development	GO:0060348	FALSE	1.71046e-08	7.76689	219	238	11	63187	BMPR2,COL1A1,COL3A1,DHRS3,LRP5,LTF,MMP14,PAPPA2,SULF2,TGFB1,ZBTB16
GO:BP	regulation of multicellular organismal development	GO:2000026	FALSE	2.00018e-08	7.69893	1411	238	24	63187	ACVR2A,ANXA3,ARID2,BMPR2,CCBE1,CDK6,CHI3L1,COL4A2,CTSH,EHMT1,EPHA2,EPN1,ERBB4,GOLGA4,HSPG2,IL23R,JUP,KAT2B,LTF,MMP14,RPS6KA6,STAT3,TGFB1,ZBTB16
GO:BP	positive regulation of catalytic activity	GO:0043085	FALSE	2.24154e-08	7.64945	773	238	18	63187	APAF1,CACNA1C,CHI3L1,CTSH,CYFIP2,EPHA2,HMBOX1,HNRNPA2B1,IL23R,LTF,MTMR9,PARN,PRSS22,RIC1,SLC8A2,STAT3,TANK,XRCC4
GO:BP	response to oxygen-containing compound	GO:1901700	FALSE	2.24413e-08	7.64895	1663	238	26	63187	JUN,ANO1,CLDN7,COL1A1,COL3A1,CTSH,HADHA,IL23R,JUP,KAT2B,LRP5,LTF,MAPK9,PDGFD,PLCG2,RAP1B,RPL15,RPL23,SBNO2,SNX5,SREBF1,STAT3,STK39,TGFB1,TXNIP,VPS13C
GO:BP	lymphocyte activation	GO:0046649	FALSE	2.71558e-08	7.56614	783	238	18	63187	ARID2,ATG5,CD3G,CDK6,CMTM7,DCLRE1C,EPHB6,FGL1,HDAC4,IL23R,KIF13B,LY9,MMP14,MYH9,PLCG2,STAT3,TGFB1,ZBTB16
GO:BP	lymphocyte differentiation	GO:0030098	FALSE	2.73418e-08	7.56317	434	238	14	63187	ARID2,ATG5,CD3G,CDK6,CMTM7,DCLRE1C,HDAC4,IL23R,LY9,MMP14,PLCG2,STAT3,TGFB1,ZBTB16
GO:BP	cell morphogenesis	GO:0000902	FALSE	2.73869e-08	7.56246	986	238	20	63187	ALCAM,ANO1,APBB2,ARL13B,ATP9A,BMPR2,CYFIP2,EPHA2,FAT3,FGD4,GOLGA4,HPN,KIDINS220,KIF13B,MYH9,MYO10,PREX2,PRKG1,TGFB1,WASL
GO:BP	cell cycle	GO:0007049	FALSE	3.14177e-08	7.50283	1819	238	27	63187	JUN,APBB2,ARID2,BORA,CDC14A,CDK13,CDK6,CREBL2,DIS3L2,FAP,KAT2B,LRP5,LSM14A,MYH9,PLCG2,PTPN3,RBBP8,RPL23,SMARCA5,STAT3,TBRG1,TGFB1,TLK2,TXNIP,VPS72,WASL,ZWILCH
GO:BP	regulation of response to stress	GO:0080134	FALSE	3.70727e-08	7.43095	1340	238	23	63187	ARFGEF1,ARID2,ASH1L,ATG5,EYA1,FAP,IL23R,KAT2B,LSM14A,LTF,MAPKAP1,OPTN,PIK3AP1,PLCG2,PRKG1,SBNO2,SMCHD1,STAT3,STK39,USP13,USP25,VPS13C,VPS72
GO:BP	regulation of apoptotic process	GO:0042981	FALSE	3.90358e-08	7.40854	1463	238	24	63187	JUN,APAF1,APBB2,ARHGAP10,ATG5,B4GALT1,CD3G,CLDN7,CTSH,ERBB4,EYA1,FAP,HPN,LRP5,LTF,MAPK9,MAPKAP1,NAA35,PARL,TGFB1,TRIM2,TXNIP,VPS72,ZBTB16
GO:BP	transmembrane receptor protein tyrosine kinase signaling pathway	GO:0007169	FALSE	3.98418e-08	7.39966	616	238	16	63187	CCBE1,COL1A1,COL4A2,CYFIP2,EPHA2,EPHB6,ERBB4,PDGFD,PLCE1,PTPN3,ROR1,SNX5,SREBF1,STAT3,SULF2,TXNIP
GO:BP	embryonic morphogenesis	GO:0048598	FALSE	4.05913e-08	7.39157	617	238	16	63187	ACVR2A,APAF1,ARL13B,BMPR2,CACNA1C,COL4A2,DUSP4,EPHA2,EYA1,HPN,LRP5,MMP14,MYH9,RYR2,TGFB1,ZBTB16
GO:BP	response to growth factor	GO:0070848	FALSE	4.23819e-08	7.37282	711	238	17	63187	JUN,ACVR2A,ANXA3,APAF1,BMPR2,CCBE1,COL1A1,COL3A1,COL4A2,CYFIP2,EPHA2,ERBB4,KIDINS220,PDGFD,STAT3,SULF2,TGFB1
GO:BP	biological process involved in interspecies interaction between organisms	GO:0044419	FALSE	4.51558e-08	7.34529	1724	238	26	63187	JUN,ANXA3,ATG5,ATP1B1,CDK6,DMBT1,EPHA2,FASN,G3BP1,HDAC4,HK1,HPN,IL23R,LSM14A,LTF,LY9,OPTN,PIK3AP1,PLCG2,SBNO2,TANK,TGFB1,TMPRSS2,WASL,WWP1,WWP2
GO:BP	immune response	GO:0006955	FALSE	4.68542e-08	7.32925	1988	238	28	63187	ALCAM,ANXA3,ATG5,ATP1B1,CD3G,COL3A1,CTSH,DCLRE1C,DMBT1,EPHB6,FGL1,FTH1,G3BP1,HDAC4,HK1,IL23R,LSM14A,LTF,LY9,MAPK9,OPTN,PIK3AP1,PKHD1L1,PLCG2,SBNO2,STAT3,TANK,TGFB1
GO:BP	angiogenesis	GO:0001525	FALSE	4.85781e-08	7.31356	538	238	15	63187	ANXA3,B4GALT1,CCBE1,CHI3L1,COL15A1,COL4A2,CTSH,EPHA2,EPN1,FAP,HSPG2,JUP,MMP14,MYH9,STAT3
GO:BP	neurogenesis	GO:0022008	FALSE	5.51553e-08	7.25841	1742	238	26	63187	ALCAM,ANO1,APBB2,ATP9A,BMPR2,CDK6,COL3A1,CYFIP2,EPHA2,ERBB4,EYA1,FAT3,GOLGA4,KAT2B,KIDINS220,KIF13B,MMP14,PREX2,PRKG1,ROR1,RRAS2,STAT3,TGFB1,TRAK2,WASL,ZNF521
GO:BP	negative regulation of developmental process	GO:0051093	FALSE	5.85451e-08	7.23251	928	238	19	63187	ANKRD26,BMPR2,CDK13,CDK6,COL4A2,EAF2,EPHA2,EPN1,FAT3,HDAC4,HPN,HSPG2,LRP5,LTF,RPS6KA6,RUNX1T1,STAT3,TGFB1,ZBTB16
GO:BP	inflammatory response	GO:0006954	FALSE	6.20068e-08	7.20756	829	238	18	63187	ASH1L,B4GALT1,CHI3L1,EPHA2,EPHB6,FASN,HDAC4,HK1,HSPG2,IL23R,MAPK9,PIK3AP1,PLCG2,SBNO2,STAT3,STK39,TGFB1,TXNIP
GO:BP	regulation of anatomical structure morphogenesis	GO:0022603	FALSE	7.29367e-08	7.13705	838	238	18	63187	ANXA3,BMPR2,CCBE1,CHI3L1,COL4A2,CTSH,EPHA2,EPN1,FGD4,GOLGA4,HPN,HSPG2,JUP,KIF13B,MYH9,MYO10,STAT3,TGFB1
GO:BP	positive regulation of cell motility	GO:2000147	FALSE	9.82168e-08	7.00781	568	238	15	63187	ANXA3,BMPR2,CCBE1,CLDN7,COL1A1,CTSH,EPHA2,MMP14,PDGFD,PLCG2,RIN2,RRAS2,STAT3,STK39,TGFB1
GO:BP	secretion	GO:0046903	FALSE	1.04302e-07	6.98171	963	238	19	63187	ANO1,ANXA3,ARFGEF1,ATG5,ATP9A,ERBB4,LRP5,MCTP2,MYH9,PRKG1,RAB27B,RAP1B,RIC1,SLC16A10,SLC25A22,SREBF1,STK39,SYTL3,TRAPPC11
GO:BP	response to organonitrogen compound	GO:0010243	FALSE	1.0561e-07	6.97629	964	238	19	63187	ANO1,COL1A1,COL3A1,HADHA,JUP,KAT2B,LRP5,PDGFD,RAP1B,RPL23,RYR2,SNX5,SREBF1,STAT3,TGFB1,TXNIP,USP13,USP25,VPS13C
GO:BP	regulation of cellular component biogenesis	GO:0044087	FALSE	1.18061e-07	6.92789	971	238	19	63187	ARFGEF1,ATG5,CLDN7,CNOT2,CNOT6,CYFIP2,EPHA2,G3BP1,KAT2B,MAPK9,MMP14,MTMR3,MYO10,PAN3,PLCE1,PLCG2,RAP1B,TGFB1,WASL
GO:BP	positive regulation of locomotion	GO:0040017	FALSE	1.36566e-07	6.86466	583	238	15	63187	ANXA3,BMPR2,CCBE1,CLDN7,COL1A1,CTSH,EPHA2,MMP14,PDGFD,PLCG2,RIN2,RRAS2,STAT3,STK39,TGFB1
GO:BP	maintenance of location	GO:0051235	FALSE	1.45368e-07	6.83753	341	238	12	63187	ATG5,CACNA1C,FTH1,FTO,HK1,PLCE1,PLCG2,RYR2,SREBF1,TGFB1,VPS13C,VPS13D
GO:BP	regulation of cell differentiation	GO:0045595	FALSE	1.5133e-07	6.82007	1576	238	24	63187	ACVR2A,ANKRD26,ARID2,BMPR2,CDK13,CDK6,COL1A1,CREBL2,EYA1,FTO,GOLGA4,HDAC4,HPN,IL23R,LRP5,LTF,MAPK9,MMP14,RIN2,RUNX1T1,ST7,STAT3,TGFB1,ZBTB16
GO:BP	cytokine production	GO:0001816	FALSE	1.52697e-07	6.81617	779	238	17	63187	ATG5,CCBE1,CHI3L1,COL3A1,EPHA2,G3BP1,HK1,IL23R,LAPTM4B,LTF,LY9,MAPK9,PLCG2,STAT3,SULF2,TANK,TGFB1
GO:BP	regulation of cell cycle	GO:0051726	FALSE	1.67867e-07	6.77503	1105	238	20	63187	JUN,APBB2,ARID2,BORA,CDC14A,CDK13,CDK6,FAP,KAT2B,LRP5,PLCG2,PTPN3,RBBP8,RPL23,SMARCA5,STAT3,TBRG1,TGFB1,VPS72,ZWILCH
GO:BP	small GTPase-mediated signal transduction	GO:0007264	FALSE	1.72138e-07	6.76412	506	238	14	63187	ARFGEF1,ARHGAP10,ARHGAP12,COL3A1,DOCK6,FGD4,G3BP1,MAPKAP1,NKIRAS1,PLCE1,PREX2,RAP1B,RIN2,RRAS2
GO:BP	negative regulation of catabolic process	GO:0009895	FALSE	1.7279e-07	6.76248	347	238	12	63187	HDAC4,HNRNPC,LAPTM4B,MTMR9,NBAS,PARN,PTPN3,RIC1,RPL23,STAT3,TLK2,USP25
GO:BP	blood circulation	GO:0008015	FALSE	1.7504e-07	6.75686	507	238	14	63187	ATG5,ATP1B1,BMPR2,CACNA1C,HDAC4,JUP,KAT2B,LRP5,PRKG1,RYR2,SCPEP1,SLC8A2,SREBF1,STK39
GO:BP	negative regulation of multicellular organismal process	GO:0051241	FALSE	1.77993e-07	6.7496	1110	238	20	63187	ATG5,BMPR2,CDK6,COL4A2,EAF2,EPHA2,EPN1,FAP,FGL1,HPN,HSPG2,IL23R,JUP,LAPTM4B,LRPAP1,LTF,PRKG1,RPS6KA6,STK39,TGFB1
GO:BP	export from cell	GO:0140352	FALSE	1.85511e-07	6.73163	894	238	18	63187	ANO1,ANXA3,ARFGEF1,ATP1B1,ATP9A,LRP5,MCTP2,MYH9,PRKG1,RAB27B,RAP1B,RIC1,SLC16A10,SLC25A22,SLC8A2,SREBF1,SYTL3,TRAPPC11
GO:BP	ameboidal-type cell migration	GO:0001667	FALSE	1.91773e-07	6.71721	428	238	13	63187	ANXA3,BMPR2,CCBE1,CTSH,EPHA2,ERBB4,FAP,JUP,LRP5,MYH9,PLCG2,RIN2,TGFB1
GO:BP	respiratory system development	GO:0060541	FALSE	2.24804e-07	6.6482	220	238	10	63187	BMPR2,CCBE1,CHI3L1,COL3A1,CTSH,MMP14,NKIRAS1,SMCHD1,SREBF1,TGFB1
GO:BP	regulation of autophagy	GO:0010506	FALSE	2.30864e-07	6.63664	357	238	12	63187	ATG5,MTMR3,MTMR9,OPTN,PARL,SNX5,SREBF1,STAT3,TLK2,USP13,VPS13C,VPS13D
GO:BP	calcium-mediated signaling	GO:0019722	FALSE	2.53634e-07	6.59579	223	238	10	63187	ATP1B1,CACNA1C,CAMTA1,HDAC4,MCTP2,PLCE1,PLCG2,PPP3CC,RYR2,SLC8A2
GO:BP	monoatomic ion transport	GO:0006811	FALSE	2.65728e-07	6.57556	1256	238	21	63187	AHNAK,ANO1,ATG5,ATP1B1,CACNA1C,CLCC1,FTH1,HPN,LTF,NDFIP2,PLCE1,PLCG2,PPP3CC,PTPN3,RYR2,SLC25A22,SLC8A2,STK39,TGFB1,WWP1,WWP2
GO:BP	monoatomic cation transport	GO:0006812	FALSE	2.94411e-07	6.53105	1033	238	19	63187	AHNAK,ANO1,ATG5,ATP1B1,CACNA1C,FTH1,HPN,LTF,NDFIP2,PLCE1,PLCG2,PPP3CC,PTPN3,RYR2,SLC25A22,SLC8A2,STK39,TGFB1,WWP2
GO:BP	positive regulation of intracellular signal transduction	GO:1902533	FALSE	2.94411e-07	6.53105	1033	238	19	63187	ACVR2A,BMPR2,CAMTA1,CHI3L1,COL3A1,ERBB4,LTF,NDFIP2,PDGFD,PIK3AP1,PLCG2,PPP3CC,RAP1B,RELL1,ROR1,RPL23,STK39,TGFB1,VWF
GO:BP	regulation of immune system process	GO:0002682	FALSE	3.01582e-07	6.52059	1512	238	23	63187	ACVR2A,ARID2,ATG5,CD3G,CDK6,COL3A1,CTSH,EPHB6,FGL1,HK1,IL23R,LSM14A,LTF,MAPK9,MMP14,PDGFD,PIK3AP1,PLCG2,STAT3,STK39,TGFB1,WASL,ZBTB16
GO:BP	dephosphorylation	GO:0016311	FALSE	3.51459e-07	6.45413	298	238	11	63187	CAMTA1,CDC14A,DUSP4,EPHX2,MTMR3,MTMR9,PPP1R8,PPP2R5A,PPP3CC,PTPN3,SACM1L
GO:BP	positive regulation of cell migration	GO:0030335	FALSE	3.66199e-07	6.43628	540	238	14	63187	ANXA3,BMPR2,CCBE1,COL1A1,CTSH,EPHA2,MMP14,PDGFD,PLCG2,RIN2,RRAS2,STAT3,STK39,TGFB1
GO:BP	maintenance of location in cell	GO:0051651	FALSE	3.73882e-07	6.42727	233	238	10	63187	ATG5,CACNA1C,FTH1,HK1,PLCE1,PLCG2,RYR2,TGFB1,VPS13C,VPS13D
GO:BP	skeletal system morphogenesis	GO:0048705	FALSE	3.87832e-07	6.41136	234	238	10	63187	BMPR2,COL1A1,COL3A1,DHRS3,EYA1,LRP5,LTF,MMP14,PAPPA2,TGFB1
GO:BP	response to nitrogen compound	GO:1901698	FALSE	4.3147e-07	6.36505	1060	238	19	63187	ANO1,COL1A1,COL3A1,HADHA,JUP,KAT2B,LRP5,PDGFD,RAP1B,RPL23,RYR2,SNX5,SREBF1,STAT3,TGFB1,TXNIP,USP13,USP25,VPS13C
GO:BP	small molecule metabolic process	GO:0044281	FALSE	4.64698e-07	6.33283	1813	238	25	63187	ACSS1,APOBR,ATP1B1,AUH,B4GALT1,DHRS3,EPHA2,EPHX2,FAH,FASN,HADHA,HDAC4,HK1,KAT2B,LRP5,NAAA,NADK2,PARP16,PDE7A,PLCG2,PRKG1,RETSAT,SCPEP1,SREBF1,STAT3
GO:BP	positive regulation of cell population proliferation	GO:0008284	FALSE	5.29512e-07	6.27612	962	238	18	63187	JUN,B4GALT1,CDK6,CLDN7,CNOT6,CTSH,ERBB4,EYA1,HDAC4,HPN,HSPG2,IL23R,LRP5,LTF,PDGFD,RPL23,STAT3,TGFB1
GO:BP	protein catabolic process	GO:0030163	FALSE	5.78972e-07	6.23734	968	238	18	63187	ATG5,CTSH,FAP,L3MBTL3,LAPTM4B,MAPK9,NDFIP2,PTPN3,RIC1,RNF130,RNF146,RPL23,TLK2,TRIM2,USP13,USP25,WWP1,WWP2
GO:BP	positive regulation of developmental process	GO:0051094	FALSE	6.50918e-07	6.18647	1328	238	21	63187	ACVR2A,ANXA3,ARID2,BMPR2,CCBE1,CHI3L1,COL1A1,CREBL2,CTSH,ERBB4,GOLGA4,IL23R,JUP,LRP5,LTF,MAPK9,MMP14,RIN2,STAT3,TGFB1,ZBTB16
GO:BP	response to biotic stimulus	GO:0009607	FALSE	6.87923e-07	6.16246	1586	238	23	63187	ANXA3,APAF1,ATG5,ATP1B1,CDK6,DMBT1,EPHA2,FAP,G3BP1,HDAC4,HK1,IL23R,LSM14A,LTF,LY9,OPTN,PIK3AP1,PLCG2,SBNO2,TANK,TGFB1,TXNIP,WASL
GO:BP	negative regulation of protein metabolic process	GO:0051248	FALSE	6.96459e-07	6.1571	766	238	16	63187	ATG5,LAPTM4B,LRP5,LSM14A,LTF,PARP16,PPP1R8,PRKAR2A,PTPN3,RIC1,RPL23,STK38,TLK2,TNRC6C,TRIM2,USP25
GO:BP	response to hormone	GO:0009725	FALSE	7.27041e-07	6.13844	874	238	17	63187	ANXA3,CNOT2,COL1A1,COL3A1,CTSH,HADHA,HPN,KAT2B,LRP5,MMP14,SNX5,SREBF1,STAT3,STK39,TGFB1,TXNIP,VPS13C
GO:BP	chordate embryonic development	GO:0043009	FALSE	7.52193e-07	6.12367	670	238	15	63187	ACVR2A,APAF1,ARL13B,CNOT2,COL1A1,COL3A1,EPHA2,EPN1,EYA1,KIDINS220,MMP14,MYH9,RBBP8,SULF2,TGFB1
GO:BP	metal ion transport	GO:0030001	FALSE	7.57897e-07	6.12039	877	238	17	63187	AHNAK,ATG5,ATP1B1,CACNA1C,FTH1,HPN,LTF,NDFIP2,PLCE1,PLCG2,PPP3CC,PTPN3,RYR2,SLC8A2,STK39,TGFB1,WWP2
GO:BP	regulation of cytokine production	GO:0001817	FALSE	7.76839e-07	6.10967	773	238	16	63187	ATG5,CCBE1,CHI3L1,EPHA2,G3BP1,HK1,IL23R,LAPTM4B,LTF,LY9,MAPK9,PLCG2,STAT3,SULF2,TANK,TGFB1
GO:BP	regulation of mRNA catabolic process	GO:0061013	FALSE	8.13406e-07	6.08969	191	238	9	63187	CNOT2,CNOT6,DIS3L2,FTO,HNRNPC,NBAS,PAN3,PARN,TNRC6C
GO:BP	regulation of cell adhesion	GO:0030155	FALSE	8.41869e-07	6.07476	778	238	16	63187	ARID2,CDK6,CLDN7,COL1A1,EPHA2,EPHB6,FGL1,HSPG2,IL23R,JUP,MMP14,MYO10,PRKG1,RIN2,TGFB1,ZBTB16
GO:BP	lung development	GO:0030324	FALSE	8.82991e-07	6.05404	193	238	9	63187	BMPR2,CCBE1,CHI3L1,COL3A1,CTSH,MMP14,NKIRAS1,SREBF1,TGFB1
GO:BP	cellular response to growth factor stimulus	GO:0071363	FALSE	9.08489e-07	6.04168	681	238	15	63187	JUN,ACVR2A,APAF1,BMPR2,CCBE1,COL1A1,COL3A1,COL4A2,CYFIP2,ERBB4,KIDINS220,PDGFD,STAT3,SULF2,TGFB1
GO:BP	gastrulation	GO:0007369	FALSE	9.16392e-07	6.03792	194	238	9	63187	ACVR2A,BMPR2,COL4A2,DUSP4,EPHA2,EYA1,LRP5,MMP14,MYH9
GO:BP	positive regulation of protein modification process	GO:0031401	FALSE	9.70055e-07	6.0132	787	238	16	63187	ACVR2A,CAMTA1,CHI3L1,CREBL2,ERBB4,HDAC4,IL23R,LTF,MAPK9,MAPKAP1,NDFIP2,PDGFD,PLCG2,PPP2R5A,SLC8A2,TANK
GO:BP	intracellular protein transport	GO:0006886	FALSE	9.8778e-07	6.00534	686	238	15	63187	ATP1B1,JUP,KPNA5,RAB27B,RIC1,RPL23,SNX5,STAT3,SYTL3,TGFB1,TXNIP,VPS13C,VPS13D,VTI1A,XPO7
GO:BP	respiratory tube development	GO:0030323	FALSE	1.03392e-06	5.98551	197	238	9	63187	BMPR2,CCBE1,CHI3L1,COL3A1,CTSH,MMP14,NKIRAS1,SREBF1,TGFB1
GO:BP	circulatory system process	GO:0003013	FALSE	1.04639e-06	5.98031	592	238	14	63187	ATG5,ATP1B1,BMPR2,CACNA1C,HDAC4,JUP,KAT2B,LRP5,PRKG1,RYR2,SCPEP1,SLC8A2,SREBF1,STK39
GO:BP	inorganic ion transmembrane transport	GO:0098660	FALSE	1.05285e-06	5.97763	900	238	17	63187	AHNAK,ANO1,ATG5,ATP1B1,CACNA1C,CLCC1,HPN,PLCE1,PLCG2,PPP3CC,PTPN3,RYR2,SLC25A22,SLC8A2,STK39,TGFB1,WWP2
GO:BP	monoatomic ion transmembrane transport	GO:0034220	FALSE	1.06581e-06	5.97232	1013	238	18	63187	AHNAK,ANO1,ATG5,ATP1B1,CACNA1C,CLCC1,HPN,PLCE1,PLCG2,PPP3CC,PTPN3,RYR2,SLC25A22,SLC8A2,STK39,TGFB1,WWP1,WWP2
GO:BP	embryo development ending in birth or egg hatching	GO:0009792	FALSE	1.06581e-06	5.97232	691	238	15	63187	ACVR2A,APAF1,ARL13B,CNOT2,COL1A1,COL3A1,EPHA2,EPN1,EYA1,KIDINS220,MMP14,MYH9,RBBP8,SULF2,TGFB1
GO:BP	generation of neurons	GO:0048699	FALSE	1.24034e-06	5.90646	1514	238	22	63187	ALCAM,APBB2,ATP9A,BMPR2,CDK6,COL3A1,CYFIP2,EPHA2,ERBB4,EYA1,FAT3,GOLGA4,KAT2B,KIDINS220,KIF13B,PREX2,PRKG1,ROR1,STAT3,TGFB1,WASL,ZNF521
GO:BP	protein-DNA complex organization	GO:0071824	FALSE	1.3118e-06	5.88213	915	238	17	63187	ARID2,ASH1L,ATG5,CHD6,EHMT1,EYA1,GTF2A1,HDAC4,HNRNPC,KAT2B,L3MBTL3,RPL23,SATB1,SMARCA5,SMCHD1,TLK2,VPS72
GO:BP	chemical homeostasis	GO:0048878	FALSE	1.36458e-06	5.865	1031	238	18	63187	ANO1,ATG5,ATP1B1,CACNA1C,CTSH,DMXL1,EPHX2,FTH1,HK1,LRP5,NKIRAS1,PLCE1,PLCG2,RYR2,SLC8A2,STAT3,STK39,TGFB1
GO:BP	organophosphate metabolic process	GO:0019637	FALSE	1.40974e-06	5.85086	1034	238	18	63187	ACSS1,ATP1B1,CKB,EPHA2,HADHA,HDAC4,HK1,KAT2B,MTMR3,MTMR9,NAAA,NADK2,PARP16,PDE7A,PLCG2,PRKG1,SACM1L,STAT3
GO:BP	negative regulation of signaling	GO:0023057	FALSE	1.40974e-06	5.85086	1398	238	21	63187	ARHGAP12,ASH1L,CNOT2,DHRS3,DUSP4,EPHA2,EYA1,G3BP1,LRPAP1,LTF,MAPKAP1,MMP14,OPTN,PARL,PTPN3,RPS6KA6,SREBF1,STK38,SULF2,TANK,WWP2
GO:BP	negative regulation of cell communication	GO:0010648	FALSE	1.40974e-06	5.85086	1398	238	21	63187	ARHGAP12,ASH1L,CNOT2,DHRS3,DUSP4,EPHA2,EYA1,G3BP1,LRPAP1,LTF,MAPKAP1,MMP14,OPTN,PARL,PTPN3,RPS6KA6,SREBF1,STK38,SULF2,TANK,WWP2
GO:BP	mRNA destabilization	GO:0061157	FALSE	1.60462e-06	5.79463	100	238	7	63187	CNOT2,CNOT6,DIS3L2,FTO,PAN3,PARN,TNRC6C
GO:BP	negative regulation of signal transduction	GO:0009968	FALSE	1.72744e-06	5.7626	1290	238	20	63187	ARHGAP12,ASH1L,CNOT2,DHRS3,DUSP4,EPHA2,EYA1,G3BP1,LRPAP1,LTF,MAPKAP1,MMP14,OPTN,PARL,PTPN3,RPS6KA6,STK38,SULF2,TANK,WWP2
GO:BP	secretion by cell	GO:0032940	FALSE	1.79073e-06	5.74697	827	238	16	63187	ANO1,ANXA3,ARFGEF1,ATP9A,LRP5,MCTP2,MYH9,PRKG1,RAB27B,RAP1B,RIC1,SLC16A10,SLC25A22,SREBF1,SYTL3,TRAPPC11
GO:BP	myeloid cell differentiation	GO:0030099	FALSE	1.79073e-06	5.74697	437	238	12	63187	ACVR2A,CDK6,EPHA2,FASN,IL23R,L3MBTL3,LTF,MYH9,SBNO2,STAT3,TGFB1,ZBTB16
GO:BP	monoatomic cation transmembrane transport	GO:0098655	FALSE	1.87348e-06	5.72735	830	238	16	63187	AHNAK,ANO1,ATG5,ATP1B1,CACNA1C,HPN,PLCE1,PLCG2,PPP3CC,PTPN3,RYR2,SLC25A22,SLC8A2,STK39,TGFB1,WWP2
GO:BP	regulation of monoatomic cation transmembrane transport	GO:1904062	FALSE	2.02217e-06	5.69418	283	238	10	63187	AHNAK,ATG5,ATP1B1,CACNA1C,PPP3CC,PTPN3,RYR2,STK39,TGFB1,WWP2
GO:BP	RNA destabilization	GO:0050779	FALSE	2.05387e-06	5.68743	104	238	7	63187	CNOT2,CNOT6,DIS3L2,FTO,PAN3,PARN,TNRC6C
GO:BP	positive regulation of catabolic process	GO:0009896	FALSE	2.05387e-06	5.68743	533	238	13	63187	CNOT2,CNOT6,DIS3L2,FTO,KAT2B,L3MBTL3,MAPK9,OPTN,PAN3,PARN,TNRC6C,USP13,VPS13D
GO:BP	positive regulation of mRNA catabolic process	GO:0061014	FALSE	2.18635e-06	5.66028	105	238	7	63187	CNOT2,CNOT6,DIS3L2,FTO,PAN3,PARN,TNRC6C
GO:BP	response to mechanical stimulus	GO:0009612	FALSE	2.19903e-06	5.65777	217	238	9	63187	CHI3L1,COL1A1,HPN,JUP,MMP14,RYR2,STRBP,TGFB1,TXNIP
GO:BP	regulation of angiogenesis	GO:0045765	FALSE	2.33799e-06	5.63116	288	238	10	63187	ANXA3,CCBE1,CHI3L1,COL4A2,CTSH,EPHA2,EPN1,HSPG2,JUP,STAT3
GO:BP	nuclear-transcribed mRNA poly(A) tail shortening	GO:0000289	FALSE	2.44598e-06	5.61155	34	238	5	63187	CNOT2,CNOT6,PAN3,PARN,TNRC6C
GO:BP	connective tissue development	GO:0061448	FALSE	2.55547e-06	5.59253	291	238	10	63187	BMPR2,CHI3L1,COL1A1,COL3A1,FTO,LRP5,PDGFD,SULF2,TGFB1,ZBTB16
GO:BP	MAPK cascade	GO:0000165	FALSE	2.60562e-06	5.58409	745	238	15	63187	ASH1L,CHI3L1,CTSH,DUSP4,EPHA2,ERBB4,MAPK9,PDGFD,PLCG2,PTPN3,RAP1B,RELL1,RPS6KA6,STK38,STK39
GO:BP	peptidyl-amino acid modification	GO:0018193	FALSE	2.68695e-06	5.57074	747	238	15	63187	CHI3L1,CREBL2,EHMT1,ERBB4,EYA1,HDAC4,IL23R,KAT2B,MAPK9,MAPKAP1,NAA35,PDGFD,PLCG2,STK39,TLK2
GO:BP	regulation of body fluid levels	GO:0050878	FALSE	2.69329e-06	5.56972	371	238	11	63187	ANO1,ATG5,COL3A1,ERBB4,FAP,FGL1,MYH9,PLCG2,PRKG1,STK39,VWF
GO:BP	regulation of vasculature development	GO:1901342	FALSE	2.69329e-06	5.56972	293	238	10	63187	ANXA3,CCBE1,CHI3L1,COL4A2,CTSH,EPHA2,EPN1,HSPG2,JUP,STAT3
GO:BP	T cell activation	GO:0042110	FALSE	3.13985e-06	5.50309	555	238	13	63187	ARID2,ATG5,CD3G,CDK6,EPHB6,FGL1,IL23R,KIF13B,LY9,MYH9,STAT3,TGFB1,ZBTB16
GO:BP	response to wounding	GO:0009611	FALSE	3.25976e-06	5.48682	557	238	13	63187	AHNAK,ARFGEF1,B4GALT1,COL3A1,FAP,FGL1,MAPK9,MYH9,PLCG2,PRKG1,STAT3,SULF2,VWF
GO:BP	regulation of mRNA metabolic process	GO:1903311	FALSE	3.51333e-06	5.45428	302	238	10	63187	CNOT2,CNOT6,DIS3L2,FTO,HNRNPA2B1,HNRNPC,NBAS,PAN3,PARN,TNRC6C
GO:BP	epithelial cell migration	GO:0010631	FALSE	3.72051e-06	5.4294	304	238	10	63187	ANXA3,BMPR2,CCBE1,CTSH,EPHA2,FAP,JUP,MYH9,PLCG2,RIN2
GO:BP	RNA catabolic process	GO:0006401	FALSE	3.93818e-06	5.4047	306	238	10	63187	CNOT2,CNOT6,DIS3L2,FTO,HNRNPC,NBAS,PAN3,PARN,PPP1R8,TNRC6C
GO:BP	organic hydroxy compound metabolic process	GO:1901615	FALSE	4.01336e-06	5.39649	568	238	13	63187	ACSS1,APOBR,DHRS3,EPHX2,FAH,HPN,LRP5,NAAA,PLCG2,PRKG1,RETSAT,SLC16A10,SREBF1
GO:BP	epithelium migration	GO:0090132	FALSE	4.03205e-06	5.39447	307	238	10	63187	ANXA3,BMPR2,CCBE1,CTSH,EPHA2,FAP,JUP,MYH9,PLCG2,RIN2
GO:BP	regulation of lipid metabolic process	GO:0019216	FALSE	4.39305e-06	5.35723	310	238	10	63187	CREBL2,EPHX2,GOLM1,KAT2B,MTMR3,MTMR9,PLCG2,PPP2R5A,PRKG1,SREBF1
GO:BP	cellular lipid metabolic process	GO:0044255	FALSE	4.40633e-06	5.35592	1005	238	17	63187	ACSS1,APOBR,AUH,DHRS3,EPHX2,FASN,HADHA,KAT2B,MTMR3,MTMR9,NAAA,PLCE1,PLCG2,RETSAT,SACM1L,SCPEP1,SREBF1
GO:BP	myeloid leukocyte differentiation	GO:0002573	FALSE	4.53508e-06	5.34341	238	238	9	63187	CDK6,EPHA2,FASN,IL23R,L3MBTL3,LTF,MYH9,SBNO2,TGFB1
GO:BP	regulation of mRNA stability	GO:0043488	FALSE	4.67941e-06	5.32981	174	238	8	63187	CNOT2,CNOT6,DIS3L2,FTO,HNRNPC,PAN3,PARN,TNRC6C
GO:BP	autophagy	GO:0006914	FALSE	4.68638e-06	5.32916	577	238	13	63187	ATG5,MTMR3,MTMR9,OPTN,PARL,SNX5,SREBF1,STAT3,TLK2,USP13,VPS13C,VPS13D,VTI1A
GO:BP	process utilizing autophagic mechanism	GO:0061919	FALSE	4.68638e-06	5.32916	577	238	13	63187	ATG5,MTMR3,MTMR9,OPTN,PARL,SNX5,SREBF1,STAT3,TLK2,USP13,VPS13C,VPS13D,VTI1A
GO:BP	tissue migration	GO:0090130	FALSE	4.70847e-06	5.32712	313	238	10	63187	ANXA3,BMPR2,CCBE1,CTSH,EPHA2,FAP,JUP,MYH9,PLCG2,RIN2
GO:BP	post-translational protein modification	GO:0043687	FALSE	5.3768e-06	5.26948	1021	238	17	63187	ATG5,EYA1,FANCL,HDAC4,MAPK9,NDFIP2,PARP16,RNF130,RNF146,RPL23,TANK,TRIM2,USP13,USP25,WWP1,WWP2,ZBTB16
GO:BP	positive regulation of cytokine production	GO:0001819	FALSE	5.48859e-06	5.26054	490	238	12	63187	CCBE1,CHI3L1,G3BP1,HK1,IL23R,LY9,MAPK9,PLCG2,STAT3,SULF2,TANK,TGFB1
GO:BP	transmembrane transport	GO:0055085	FALSE	5.7173e-06	5.24281	1534	238	21	63187	ABCA9,AHNAK,ANO1,ATG5,ATP1B1,CACNA1C,CLCC1,CREBL2,HPN,PLCE1,PLCG2,PPP3CC,PTPN3,RYR2,SLC16A10,SLC25A22,SLC8A2,STK39,TGFB1,WWP1,WWP2
GO:BP	regulation of monoatomic ion transmembrane transport	GO:0034765	FALSE	6.19346e-06	5.20807	323	238	10	63187	AHNAK,ATG5,ATP1B1,CACNA1C,PPP3CC,PTPN3,RYR2,STK39,TGFB1,WWP2
GO:BP	regulation of protein stability	GO:0031647	FALSE	6.35059e-06	5.19719	324	238	10	63187	ATP1B1,CREBL2,CTSH,MTMR9,PER3,RPL23,SREBF1,TBRG1,USP13,USP25
GO:BP	regulation of transferase activity	GO:0051338	FALSE	6.35087e-06	5.19717	594	238	13	63187	CHI3L1,HMBOX1,HNRNPA2B1,IL23R,KAT2B,LRP5,LTF,PARN,PPP2R5A,PRKAR2A,RPL23,SLC8A2,STK38
GO:BP	central nervous system development	GO:0007417	FALSE	6.36491e-06	5.19621	1035	238	17	63187	ANXA3,APAF1,ARL13B,CDK6,CKB,COL3A1,ERBB4,HSPG2,LRP5,MAPKAP1,PRKG1,ROR1,RPS6KA6,STAT3,TGFB1,WWP1,ZBTB16
GO:BP	inorganic cation transmembrane transport	GO:0098662	FALSE	6.68514e-06	5.17489	808	238	15	63187	AHNAK,ATG5,ATP1B1,CACNA1C,HPN,PLCE1,PLCG2,PPP3CC,PTPN3,RYR2,SLC25A22,SLC8A2,STK39,TGFB1,WWP2
GO:BP	reproduction	GO:0000003	FALSE	6.76867e-06	5.1695	1552	238	21	63187	ACVR2A,ASH1L,B4GALT1,BMPR2,EAF2,EPN1,FANCL,HSPG2,KATNAL1,MMP14,MYH9,PARN,PRKAR2A,PRKG1,RBBP8,SMCHD1,STAT3,STRBP,TEKT3,TGFB1,ZBTB16
GO:BP	mRNA catabolic process	GO:0006402	FALSE	6.77796e-06	5.1689	251	238	9	63187	CNOT2,CNOT6,DIS3L2,FTO,HNRNPC,NBAS,PAN3,PARN,TNRC6C
GO:BP	heart development	GO:0007507	FALSE	6.8703e-06	5.16302	599	238	13	63187	ARID2,ARL13B,ATG5,BMPR2,CACNA1C,COL3A1,DHRS3,ERBB4,EYA1,KAT2B,PRKG1,RYR2,TGFB1
GO:BP	positive regulation of phosphate metabolic process	GO:0045937	FALSE	7.18462e-06	5.1436	705	238	14	63187	ACVR2A,CAMTA1,CHI3L1,CREBL2,ERBB4,IL23R,KAT2B,LTF,MAPKAP1,MTMR9,PDGFD,PLCG2,PPP2R5A,SLC8A2
GO:BP	positive regulation of phosphorus metabolic process	GO:0010562	FALSE	7.18462e-06	5.1436	705	238	14	63187	ACVR2A,CAMTA1,CHI3L1,CREBL2,ERBB4,IL23R,KAT2B,LTF,MAPKAP1,MTMR9,PDGFD,PLCG2,PPP2R5A,SLC8A2
GO:BP	chromatin organization	GO:0006325	FALSE	7.42348e-06	5.12939	816	238	15	63187	ARID2,ASH1L,ATG5,CHD6,EHMT1,EYA1,HDAC4,HNRNPC,KAT2B,L3MBTL3,SATB1,SMARCA5,SMCHD1,TLK2,VPS72
GO:BP	negative regulation of transport	GO:0051051	FALSE	7.42698e-06	5.12919	415	238	11	63187	ATG5,ATP9A,LRPAP1,NDFIP2,PPP3CC,PRKG1,RAP1B,SREBF1,STK39,TGFB1,WWP2
GO:BP	regulation of hydrolase activity	GO:0051336	FALSE	7.42698e-06	5.12919	604	238	13	63187	APAF1,ARFGEF1,CTSH,CYFIP2,EPHA2,FGD4,LTF,MTMR9,PRKG1,PRSS22,RIC1,STAT3,TANK
GO:BP	formation of primary germ layer	GO:0001704	FALSE	7.47809e-06	5.12621	128	238	7	63187	BMPR2,COL4A2,DUSP4,EPHA2,EYA1,MMP14,MYH9
GO:BP	regulation of RNA stability	GO:0043487	FALSE	7.58512e-06	5.12004	187	238	8	63187	CNOT2,CNOT6,DIS3L2,FTO,HNRNPC,PAN3,PARN,TNRC6C
GO:BP	positive regulation of cellular catabolic process	GO:0031331	FALSE	7.60106e-06	5.11913	332	238	10	63187	CNOT2,CNOT6,DIS3L2,FTO,KAT2B,OPTN,PAN3,PARN,TNRC6C,VPS13D
GO:BP	cellular response to oxygen-containing compound	GO:1901701	FALSE	8.03108e-06	5.09523	1179	238	18	63187	JUN,ANO1,COL1A1,COL3A1,JUP,KAT2B,LRP5,LTF,MAPK9,PDGFD,PLCG2,RAP1B,RPL23,SBNO2,SNX5,SREBF1,STAT3,TGFB1
GO:BP	response to peptide	GO:1901652	FALSE	8.05542e-06	5.09391	511	238	12	63187	ANO1,COL1A1,COL3A1,HADHA,KAT2B,LRP5,RPL23,SNX5,SREBF1,STAT3,TGFB1,VPS13C
GO:BP	cellular response to organonitrogen compound	GO:0071417	FALSE	8.14739e-06	5.08898	610	238	13	63187	ANO1,COL1A1,COL3A1,JUP,KAT2B,PDGFD,RAP1B,RPL23,RYR2,SNX5,SREBF1,STAT3,TGFB1
GO:BP	growth	GO:0040007	FALSE	8.21714e-06	5.08528	939	238	16	63187	ALCAM,ARID2,BMPR2,COL3A1,CYFIP2,EAF2,ERBB4,FTO,GOLGA4,HPN,MAPKAP1,MMP14,PAPPA2,PRKG1,STAT3,TGFB1
GO:BP	tissue morphogenesis	GO:0048729	FALSE	8.24964e-06	5.08356	611	238	13	63187	APAF1,ARHGAP12,ARL13B,BMPR2,COL3A1,CTSH,EPHA2,ERBB4,EYA1,LRP5,MMP14,RYR2,TGFB1
GO:BP	nuclear-transcribed mRNA catabolic process	GO:0000956	FALSE	8.54556e-06	5.06826	131	238	7	63187	CNOT2,CNOT6,DIS3L2,NBAS,PAN3,PARN,TNRC6C
GO:BP	negative regulation of cellular component organization	GO:0051129	FALSE	8.72173e-06	5.0594	719	238	14	63187	ARFGEF1,ATG5,CLDN7,FAP,FAT3,HNRNPC,KAT2B,LRPAP1,MMP14,PARL,SMARCA5,TGFB1,WASL,ZWILCH
GO:BP	cellular homeostasis	GO:0019725	FALSE	8.96211e-06	5.04759	831	238	15	63187	ANO1,ATG5,ATP1B1,CACNA1C,CHD6,DMXL1,FTH1,HK1,LRP5,PLCE1,PLCG2,RYR2,SLC8A2,STK39,TGFB1
GO:BP	calcium ion transmembrane transport	GO:0070588	FALSE	9.65827e-06	5.0151	342	238	10	63187	AHNAK,ATG5,ATP1B1,CACNA1C,PLCE1,PLCG2,PPP3CC,RYR2,SLC8A2,TGFB1
GO:BP	regulation of DNA metabolic process	GO:0051052	FALSE	9.65827e-06	5.0151	521	238	12	63187	ANXA3,APAF1,ARID2,EYA1,HMBOX1,HNRNPA2B1,HNRNPC,KAT2B,PARN,SMARCA5,SMCHD1,VPS72
GO:BP	cellular component disassembly	GO:0022411	FALSE	9.97364e-06	5.00115	523	238	12	63187	APAF1,ARID2,ATG5,FAP,HPN,MMP14,OPTN,PARL,RPL23,SREBF1,VPS13C,VPS13D
GO:BP	intracellular chemical homeostasis	GO:0055082	FALSE	9.97364e-06	5.00115	728	238	14	63187	ANO1,ATG5,ATP1B1,CACNA1C,DMXL1,FTH1,HK1,LRP5,PLCE1,PLCG2,RYR2,SLC8A2,STK39,TGFB1
GO:BP	proteolysis involved in protein catabolic process	GO:0051603	FALSE	1.02473e-05	4.98939	730	238	14	63187	CTSH,FAP,L3MBTL3,MAPK9,NDFIP2,RNF130,RNF146,RPL23,TLK2,TRIM2,USP13,USP25,WWP1,WWP2
GO:BP	calcium ion transmembrane import into cytosol	GO:0097553	FALSE	1.076e-05	4.96819	197	238	8	63187	ATG5,CACNA1C,PLCE1,PLCG2,PPP3CC,RYR2,SLC8A2,TGFB1
GO:BP	positive regulation of cytoplasmic mRNA processing body assembly	GO:0010606	FALSE	1.18e-05	4.92812	6	238	3	63187	CNOT2,CNOT6,PAN3
GO:BP	protein modification by small protein conjugation or removal	GO:0070647	FALSE	1.21027e-05	4.91712	970	238	16	63187	ATG5,EYA1,FANCL,HDAC4,MAPK9,NDFIP2,RNF130,RNF146,RPL23,TANK,TRIM2,USP13,USP25,WWP1,WWP2,ZBTB16
GO:BP	chromosome organization	GO:0051276	FALSE	1.22184e-05	4.91299	635	238	13	63187	ARID2,DCLRE1C,DIS3L2,G3BP1,HMBOX1,HNRNPA2B1,HNRNPC,KAT2B,LSM14A,PARN,SMARCA5,SMCHD1,ZWILCH
GO:BP	P-body assembly	GO:0033962	FALSE	1.24889e-05	4.90348	21	238	4	63187	CNOT2,CNOT6,LSM14A,PAN3
GO:BP	epithelium development	GO:0060429	FALSE	1.31155e-05	4.88222	1225	238	18	63187	APAF1,ARHGAP12,ARL13B,B4GALT1,BMPR2,CDK6,CTSH,DMBT1,EPHA2,ERBB4,EYA1,FASN,LRP5,MMP14,RAP1B,RYR2,TGFB1,TXNIP
GO:BP	positive regulation of cell differentiation	GO:0045597	FALSE	1.39647e-05	4.85497	864	238	15	63187	ACVR2A,ARID2,BMPR2,COL1A1,CREBL2,GOLGA4,IL23R,LRP5,LTF,MAPK9,MMP14,RIN2,STAT3,TGFB1,ZBTB16
GO:BP	regulation of transmembrane transport	GO:0034762	FALSE	1.39647e-05	4.85497	446	238	11	63187	AHNAK,ATG5,ATP1B1,CACNA1C,CREBL2,PPP3CC,PTPN3,RYR2,STK39,TGFB1,WWP2
GO:BP	positive regulation of mRNA metabolic process	GO:1903313	FALSE	1.47317e-05	4.83175	143	238	7	63187	CNOT2,CNOT6,DIS3L2,FTO,PAN3,PARN,TNRC6C
GO:BP	mitotic nuclear division	GO:0140014	FALSE	1.48537e-05	4.82817	279	238	9	63187	BORA,CDC14A,DIS3L2,KAT2B,LRP5,LSM14A,SMARCA5,TGFB1,ZWILCH
GO:BP	gland development	GO:0048732	FALSE	1.63822e-05	4.78563	454	238	11	63187	ASH1L,EAF2,EPHA2,ERBB4,FASN,FGL1,HPN,LRP5,PTPN3,SULF2,TGFB1
GO:BP	regulation of cellular localization	GO:0060341	FALSE	1.63822e-05	4.78563	995	238	16	63187	ANO1,ATP9A,BORA,EPHA2,ERBB4,JUP,LRP5,MMP14,NDFIP2,PARL,PPP2R5A,SLC25A22,SREBF1,TGFB1,WASL,WWP2
GO:BP	cell division	GO:0051301	FALSE	1.70472e-05	4.76835	656	238	13	63187	BORA,CDC14A,CDK6,DIS3L2,KAT2B,MYH9,PDGFD,RBBP8,TGFB1,TXNIP,WASL,ZBTB16,ZWILCH
GO:BP	regulation of metal ion transport	GO:0010959	FALSE	1.82187e-05	4.73948	369	238	10	63187	AHNAK,ATG5,ATP1B1,CACNA1C,PPP3CC,PTPN3,RYR2,STK39,TGFB1,WWP2
GO:BP	multi-multicellular organism process	GO:0044706	FALSE	1.85721e-05	4.73114	213	238	8	63187	ACVR2A,ASH1L,B4GALT1,BMPR2,EPN1,HSPG2,TEKT3,TGFB1
GO:BP	alcohol metabolic process	GO:0006066	FALSE	1.90159e-05	4.72088	371	238	10	63187	ACSS1,APOBR,DHRS3,EPHX2,LRP5,NAAA,PLCG2,PRKG1,RETSAT,SREBF1
GO:BP	chromatin remodeling	GO:0006338	FALSE	1.9257e-05	4.71541	664	238	13	63187	ARID2,ASH1L,CHD6,EHMT1,EYA1,HDAC4,HNRNPC,KAT2B,L3MBTL3,SATB1,SMARCA5,SMCHD1,VPS72
GO:BP	regulation of protein localization	GO:0032880	FALSE	1.92609e-05	4.71532	889	238	15	63187	ANO1,BORA,EPHA2,ERBB4,JUP,LRP5,MMP14,NDFIP2,PARL,PPP2R5A,SLC25A22,SREBF1,TGFB1,WASL,WWP2
GO:BP	positive regulation of protein processing	GO:0010954	FALSE	2.11051e-05	4.67561	24	238	4	63187	CCBE1,HPN,MMP14,MYH9
GO:BP	DNA damage response	GO:0006974	FALSE	2.11051e-05	4.67561	896	238	15	63187	ARID2,DCLRE1C,EPHA2,EYA1,FANCL,FTO,KAT2B,RBBP8,RPS6KA6,SMARCA5,SMCHD1,TANK,TLK2,VPS72,XRCC4
GO:BP	reproductive process	GO:0022414	FALSE	2.11156e-05	4.6754	1541	238	20	63187	ACVR2A,ASH1L,B4GALT1,BMPR2,EAF2,EPN1,FANCL,HSPG2,KATNAL1,MMP14,MYH9,PARN,PRKAR2A,PRKG1,RBBP8,SMCHD1,STRBP,TEKT3,TGFB1,ZBTB16
GO:BP	T cell selection	GO:0045058	FALSE	2.11222e-05	4.67526	54	238	5	63187	ATG5,CD3G,IL23R,LY9,STAT3
GO:BP	autophagy of mitochondrion	GO:0000422	FALSE	2.1196e-05	4.67375	97	238	6	63187	ATG5,OPTN,PARL,SREBF1,VPS13C,VPS13D
GO:BP	negative regulation of molecular function	GO:0044092	FALSE	2.14387e-05	4.6688	672	238	13	63187	JUN,ARFGEF1,HDAC4,LRP5,LRPAP1,LTF,NDFIP2,PPP2R5A,PRKAR2A,RPL23,STK38,STK39,WWP2
GO:BP	protein dephosphorylation	GO:0006470	FALSE	2.14387e-05	4.6688	218	238	8	63187	CAMTA1,CDC14A,DUSP4,MTMR3,PPP1R8,PPP2R5A,PPP3CC,PTPN3
GO:BP	cellular response to nitrogen compound	GO:1901699	FALSE	2.14387e-05	4.6688	672	238	13	63187	ANO1,COL1A1,COL3A1,JUP,KAT2B,PDGFD,RAP1B,RPL23,RYR2,SNX5,SREBF1,STAT3,TGFB1
GO:BP	cell cycle process	GO:0022402	FALSE	2.19261e-05	4.65904	1276	238	18	63187	APBB2,ARID2,BORA,CDC14A,CDK6,DIS3L2,KAT2B,LRP5,LSM14A,MYH9,PLCG2,RBBP8,RPL23,SMARCA5,TGFB1,TLK2,WASL,ZWILCH
GO:BP	response to other organism	GO:0051707	FALSE	2.21909e-05	4.65382	1548	238	20	63187	ANXA3,ATG5,ATP1B1,CDK6,DMBT1,EPHA2,G3BP1,HDAC4,HK1,IL23R,LSM14A,LTF,LY9,OPTN,PIK3AP1,PLCG2,SBNO2,TANK,TGFB1,WASL
GO:BP	response to external biotic stimulus	GO:0043207	FALSE	2.27849e-05	4.64235	1551	238	20	63187	ANXA3,ATG5,ATP1B1,CDK6,DMBT1,EPHA2,G3BP1,HDAC4,HK1,IL23R,LSM14A,LTF,LY9,OPTN,PIK3AP1,PLCG2,SBNO2,TANK,TGFB1,WASL
GO:BP	regulation of organelle assembly	GO:1902115	FALSE	2.42206e-05	4.61582	222	238	8	63187	ATG5,CNOT2,CNOT6,G3BP1,KAT2B,MAPK9,MTMR3,PAN3
GO:BP	negative regulation of cellular catabolic process	GO:0031330	FALSE	2.42206e-05	4.61582	222	238	8	63187	HDAC4,HNRNPC,MTMR9,NBAS,PARN,PTPN3,STAT3,TLK2
GO:BP	positive regulation of DNA metabolic process	GO:0051054	FALSE	2.53892e-05	4.59535	300	238	9	63187	ANXA3,ARID2,EYA1,HMBOX1,HNRNPA2B1,PARN,SMARCA5,SMCHD1,VPS72
GO:BP	neuron differentiation	GO:0030182	FALSE	2.68727e-05	4.57069	1431	238	19	63187	ALCAM,APBB2,ATP9A,BMPR2,CYFIP2,EPHA2,ERBB4,EYA1,FAT3,GOLGA4,KAT2B,KIDINS220,KIF13B,PREX2,PRKG1,ROR1,STAT3,WASL,ZNF521
GO:BP	regulation of cardiac muscle contraction by calcium ion signaling	GO:0010882	FALSE	2.83914e-05	4.54681	26	238	4	63187	ATP1B1,CACNA1C,HDAC4,RYR2
GO:BP	positive regulation of protein maturation	GO:1903319	FALSE	2.83914e-05	4.54681	26	238	4	63187	CCBE1,HPN,MMP14,MYH9
GO:BP	regulation of epithelial cell migration	GO:0010632	FALSE	2.91323e-05	4.53563	228	238	8	63187	ANXA3,BMPR2,CCBE1,CTSH,EPHA2,JUP,PLCG2,RIN2
GO:BP	regulation of cytoplasmic mRNA processing body assembly	GO:0010603	FALSE	2.99448e-05	4.52368	8	238	3	63187	CNOT2,CNOT6,PAN3
GO:BP	T cell differentiation	GO:0030217	FALSE	3.0973e-05	4.50902	308	238	9	63187	ARID2,ATG5,CD3G,CDK6,IL23R,LY9,STAT3,TGFB1,ZBTB16
GO:BP	regulation of calcium ion transmembrane transport	GO:1903169	FALSE	3.25441e-05	4.48753	163	238	7	63187	AHNAK,ATG5,ATP1B1,CACNA1C,PPP3CC,RYR2,TGFB1
GO:BP	miRNA metabolic process	GO:0010586	FALSE	3.40534e-05	4.46784	106	238	6	63187	JUN,DIS3L2,HDAC4,PARN,SREBF1,STAT3
GO:BP	cell projection assembly	GO:0030031	FALSE	3.53703e-05	4.45136	598	238	12	63187	ARL13B,ATG5,BBS9,CDC14A,CYFIP2,EPHA2,FAM149B1,FGD4,MYO10,PLCE1,TEKT3,WASL
GO:BP	heart contraction	GO:0060047	FALSE	3.58682e-05	4.44529	235	238	8	63187	ATG5,ATP1B1,CACNA1C,HDAC4,JUP,RYR2,SLC8A2,SREBF1
GO:BP	protein localization to nucleus	GO:0034504	FALSE	3.66989e-05	4.43535	315	238	9	63187	COL1A1,JUP,KPNA5,RPL23,STAT3,TBRG1,TGFB1,TXNIP,ZBTB16
GO:BP	cell growth	GO:0016049	FALSE	3.71934e-05	4.42953	499	238	11	63187	ALCAM,BMPR2,CYFIP2,EAF2,GOLGA4,HPN,MAPKAP1,MMP14,PAPPA2,PRKG1,TGFB1
GO:BP	fat cell differentiation	GO:0045444	FALSE	3.78929e-05	4.42144	237	238	8	63187	ANKRD26,BBS9,CREBL2,FTO,LRP5,RUNX1T1,SREBF1,ZBTB16
GO:BP	cell-cell adhesion	GO:0098609	FALSE	3.79711e-05	4.42055	946	238	15	63187	ALCAM,ARID2,CLDN7,CYFIP2,EPHB6,FAT3,FGL1,IL23R,JUP,LRP5,MYH9,MYO10,PRKG1,TGFB1,ZBTB16
GO:BP	morphogenesis of an epithelium	GO:0002009	FALSE	3.83434e-05	4.41631	501	238	11	63187	APAF1,ARHGAP12,ARL13B,CTSH,EPHA2,ERBB4,EYA1,LRP5,MMP14,RYR2,TGFB1
GO:BP	kidney development	GO:0001822	FALSE	3.91353e-05	4.40743	318	238	9	63187	APAF1,CTSH,ERBB4,EYA1,PDGFD,PLCE1,SULF2,TGFB1,ZBTB16
GO:BP	sensory organ development	GO:0007423	FALSE	4.23995e-05	4.37264	610	238	12	63187	ATG5,BMPR2,CACNA1C,EPHA2,EYA1,FAT3,HPN,LRP5,ROR1,SMCHD1,STAT3,TGFB1
GO:BP	chondrocyte proliferation	GO:0035988	FALSE	4.30629e-05	4.3659	29	238	4	63187	BMPR2,GOLGB1,LTF,MMP14
GO:BP	positive regulation of cellular component biogenesis	GO:0044089	FALSE	4.41028e-05	4.35553	509	238	11	63187	CNOT2,CNOT6,EPHA2,G3BP1,MAPK9,PAN3,PLCE1,PLCG2,RAP1B,TGFB1,WASL
GO:BP	protein processing	GO:0016485	FALSE	4.47557e-05	4.34915	243	238	8	63187	CCBE1,CTSH,CYFIP2,HPN,MMP14,MYH9,PARL,TMPRSS2
GO:BP	regulation of cell cycle process	GO:0010564	FALSE	4.48184e-05	4.34854	724	238	13	63187	APBB2,ARID2,BORA,CDC14A,CDK6,KAT2B,LRP5,PLCG2,RBBP8,RPL23,SMARCA5,TGFB1,ZWILCH
GO:BP	defense response to other organism	GO:0098542	FALSE	4.65196e-05	4.33236	1220	238	17	63187	ANXA3,ATG5,ATP1B1,DMBT1,EPHA2,G3BP1,HDAC4,HK1,IL23R,LSM14A,LTF,LY9,OPTN,PIK3AP1,PLCG2,TANK,TGFB1
GO:BP	regulation of secretion	GO:0051046	FALSE	4.84353e-05	4.31484	619	238	12	63187	ANO1,ATG5,ATP9A,LRP5,MCTP2,PRKG1,RAB27B,RAP1B,RIC1,SLC25A22,SREBF1,STK39
GO:BP	heart process	GO:0003015	FALSE	4.84944e-05	4.31431	246	238	8	63187	ATG5,ATP1B1,CACNA1C,HDAC4,JUP,RYR2,SLC8A2,SREBF1
GO:BP	modification-dependent macromolecule catabolic process	GO:0043632	FALSE	4.89917e-05	4.30988	620	238	12	63187	DIS3L2,L3MBTL3,MAPK9,NDFIP2,RNF130,RNF146,RPL23,TLK2,TRIM2,USP25,WWP1,WWP2
GO:BP	renal system development	GO:0072001	FALSE	4.9029e-05	4.30955	328	238	9	63187	APAF1,CTSH,ERBB4,EYA1,PDGFD,PLCE1,SULF2,TGFB1,ZBTB16
GO:BP	regulation of chromosome organization	GO:0033044	FALSE	5.10857e-05	4.2917	248	238	8	63187	ARID2,HMBOX1,HNRNPA2B1,HNRNPC,KAT2B,PARN,SMARCA5,ZWILCH
GO:BP	monocarboxylic acid metabolic process	GO:0032787	FALSE	5.62222e-05	4.25009	629	238	12	63187	ACSS1,AUH,FAH,FASN,HADHA,HDAC4,HK1,KAT2B,NAAA,SCPEP1,SREBF1,STAT3
GO:BP	wound healing	GO:0042060	FALSE	5.62516e-05	4.24986	425	238	10	63187	AHNAK,ARFGEF1,B4GALT1,COL3A1,FAP,FGL1,MYH9,PLCG2,PRKG1,VWF
GO:BP	animal organ regeneration	GO:0031100	FALSE	6.02568e-05	4.21999	68	238	5	63187	ANXA3,HSPG2,PTPN3,SULF2,TGFB1
GO:BP	regulation of blood circulation	GO:1903522	FALSE	6.02568e-05	4.21999	254	238	8	63187	ATP1B1,BMPR2,CACNA1C,HDAC4,JUP,RYR2,SLC8A2,SREBF1
GO:BP	response to peptide hormone	GO:0043434	FALSE	6.06018e-05	4.21751	429	238	10	63187	COL1A1,COL3A1,HADHA,KAT2B,LRP5,SNX5,SREBF1,STAT3,TGFB1,VPS13C
GO:BP	epithelial tube morphogenesis	GO:0060562	FALSE	6.13672e-05	4.21206	338	238	9	63187	APAF1,ARL13B,CTSH,EPHA2,EYA1,LRP5,MMP14,RYR2,TGFB1
GO:BP	nuclear-transcribed mRNA catabolic process, deadenylation-dependent decay	GO:0000288	FALSE	6.42494e-05	4.19213	69	238	5	63187	CNOT2,CNOT6,PAN3,PARN,TNRC6C
GO:BP	ncRNA metabolic process	GO:0034660	FALSE	6.5784e-05	4.18188	640	238	12	63187	JUN,DIS3L2,ERI3,HDAC4,HNRNPA2B1,KAT2B,MTFMT,PARN,SREBF1,STAT3,URB1,UTP20
GO:BP	muscle contraction	GO:0006936	FALSE	6.69525e-05	4.17423	342	238	9	63187	APBB2,ATP1B1,CACNA1C,HDAC4,JUP,PRKG1,RYR2,SULF2,SYNM
GO:BP	Notch signaling pathway	GO:0007219	FALSE	6.71066e-05	4.17323	184	238	7	63187	CDK6,EPN1,MAML2,MMP14,STAT3,TGFB1,WWP2
GO:BP	regulation of MAPK cascade	GO:0043408	FALSE	6.84481e-05	4.16464	643	238	12	63187	ASH1L,CHI3L1,DUSP4,EPHA2,ERBB4,PDGFD,PLCG2,RAP1B,RELL1,RPS6KA6,STK38,STK39
GO:BP	calcium ion transport	GO:0006816	FALSE	6.86204e-05	4.16355	436	238	10	63187	AHNAK,ATG5,ATP1B1,CACNA1C,PLCE1,PLCG2,PPP3CC,RYR2,SLC8A2,TGFB1
GO:BP	intracellular monoatomic ion homeostasis	GO:0006873	FALSE	7.05818e-05	4.15131	538	238	11	63187	ATG5,ATP1B1,CACNA1C,DMXL1,FTH1,PLCE1,PLCG2,RYR2,SLC8A2,STK39,TGFB1
GO:BP	regulation of ossification	GO:0030278	FALSE	7.08668e-05	4.14956	122	238	6	63187	ACVR2A,BMPR2,DHRS3,LTF,TGFB1,ZBTB16
GO:BP	cellular response to transforming growth factor beta stimulus	GO:0071560	FALSE	7.15793e-05	4.14521	261	238	8	63187	JUN,APAF1,COL1A1,COL3A1,COL4A2,PDGFD,STAT3,TGFB1
GO:BP	regulation of system process	GO:0044057	FALSE	7.51099e-05	4.1243	542	238	11	63187	ATP1B1,BMPR2,CACNA1C,FTO,HDAC4,JUP,PRKG1,RYR2,SLC8A2,SREBF1,STK39
GO:BP	regulation of plasma membrane bounded cell projection organization	GO:0120035	FALSE	7.75386e-05	4.11048	652	238	12	63187	ATG5,BMPR2,EPHA2,FAT3,GOLGA4,KAT2B,KIDINS220,KIF13B,MYO10,PLCE1,ROR1,WASL
GO:BP	cell-cell signaling	GO:0007267	FALSE	8.09555e-05	4.09175	1704	238	20	63187	ANO1,CACNA1C,COL1A1,DAAM1,G3BP1,JUP,LRP5,MAPK9,MCTP2,PLCG2,RAP1B,RNF146,ROR1,RYR2,SLC16A10,SLC25A22,SLC8A2,SREBF1,SULF2,TGFB1
GO:BP	response to transforming growth factor beta	GO:0071559	FALSE	8.36442e-05	4.07756	267	238	8	63187	JUN,APAF1,COL1A1,COL3A1,COL4A2,PDGFD,STAT3,TGFB1
GO:BP	regulation of monoatomic ion transport	GO:0043269	FALSE	9.02787e-05	4.04441	451	238	10	63187	AHNAK,ATG5,ATP1B1,CACNA1C,PPP3CC,PTPN3,RYR2,STK39,TGFB1,WWP2
GO:BP	Wnt signaling pathway	GO:0016055	FALSE	9.18104e-05	4.03711	452	238	10	63187	COL1A1,DAAM1,G3BP1,JUP,LRP5,PLCG2,RNF146,ROR1,SULF2,TGFB1
GO:BP	regulation of cardiac muscle contraction	GO:0055117	FALSE	9.35637e-05	4.02889	75	238	5	63187	ATP1B1,CACNA1C,HDAC4,JUP,RYR2
GO:BP	cell-cell signaling by wnt	GO:0198738	FALSE	9.49395e-05	4.02255	454	238	10	63187	COL1A1,DAAM1,G3BP1,JUP,LRP5,PLCG2,RNF146,ROR1,SULF2,TGFB1
GO:BP	gland morphogenesis	GO:0022612	FALSE	9.53509e-05	4.02068	129	238	6	63187	EPHA2,FGL1,HPN,LRP5,SULF2,TGFB1
GO:BP	regulation of cell projection organization	GO:0031344	FALSE	9.54321e-05	4.02031	667	238	12	63187	ATG5,BMPR2,EPHA2,FAT3,GOLGA4,KAT2B,KIDINS220,KIF13B,MYO10,PLCE1,ROR1,WASL
GO:BP	protein localization to cell periphery	GO:1990778	FALSE	9.68796e-05	4.01377	360	238	9	63187	ARL13B,ATP1B1,EPHA2,ERBB4,GOLGA4,JUP,MMP14,OPTN,PPP2R5A
GO:BP	establishment of protein localization to organelle	GO:0072594	FALSE	9.78611e-05	4.00939	669	238	12	63187	HK1,JUP,KPNA5,PARL,RPL23,RYR2,SREBF1,STAT3,TGFB1,TXNIP,VPS13C,VPS13D
GO:BP	regulation of osteoblast differentiation	GO:0045667	FALSE	9.87564e-05	4.00543	130	238	6	63187	ACVR2A,BMPR2,CDK6,HDAC4,LRP5,LTF
GO:BP	head development	GO:0060322	FALSE	0.000100127	3.99945	787	238	13	63187	ANXA3,APAF1,ARL13B,CDK6,CKB,COL1A1,COL3A1,ERBB4,HSPG2,MAPKAP1,MMP14,PRKG1,TGFB1
GO:BP	regulation of fat cell differentiation	GO:0045598	FALSE	0.000102343	3.98994	131	238	6	63187	ANKRD26,CREBL2,FTO,LRP5,RUNX1T1,ZBTB16
GO:BP	regulation of ventricular cardiac muscle cell action potential	GO:0098911	FALSE	0.000102343	3.98994	12	238	3	63187	CACNA1C,JUP,RYR2
GO:BP	regulation of epithelial cell proliferation	GO:0050678	FALSE	0.000102343	3.98994	363	238	9	63187	B4GALT1,CDK6,EAF2,EYA1,HPN,HSPG2,STAT3,SULF2,TGFB1
GO:BP	cell projection morphogenesis	GO:0048858	FALSE	0.000107023	3.97052	676	238	12	63187	ALCAM,ANO1,APBB2,ATP9A,BMPR2,CYFIP2,GOLGA4,KIDINS220,KIF13B,PREX2,PRKG1,WASL
GO:BP	regulation of heart contraction	GO:0008016	FALSE	0.000112842	3.94753	201	238	7	63187	ATP1B1,CACNA1C,HDAC4,JUP,RYR2,SLC8A2,SREBF1
GO:BP	negative regulation of cell differentiation	GO:0045596	FALSE	0.000114586	3.94087	681	238	12	63187	ANKRD26,BMPR2,CDK13,CDK6,HDAC4,HPN,LRP5,LTF,RUNX1T1,STAT3,TGFB1,ZBTB16
GO:BP	platelet activation	GO:0030168	FALSE	0.000120039	3.92068	135	238	6	63187	COL3A1,FGL1,MYH9,PLCG2,PRKG1,VWF
GO:BP	release of sequestered calcium ion into cytosol	GO:0051209	FALSE	0.000120039	3.92068	135	238	6	63187	ATG5,CACNA1C,PLCE1,PLCG2,RYR2,TGFB1
GO:BP	negative regulation of sequestering of calcium ion	GO:0051283	FALSE	0.000124912	3.9034	136	238	6	63187	ATG5,CACNA1C,PLCE1,PLCG2,RYR2,TGFB1
GO:BP	response to cytokine	GO:0034097	FALSE	0.000129595	3.88741	932	238	14	63187	CHI3L1,COL1A1,COL3A1,FASN,HDAC4,IL23R,LSM14A,NKIRAS1,PARP16,SBNO2,SMARCA5,STAT3,STK39,TANK
GO:BP	cytosolic transport	GO:0016482	FALSE	0.00013483	3.87021	138	238	6	63187	ATP9A,RIC1,SNX5,TMEM87B,VPS13C,VTI1A
GO:BP	regulation of sequestering of calcium ion	GO:0051282	FALSE	0.00013483	3.87021	138	238	6	63187	ATG5,CACNA1C,PLCE1,PLCG2,RYR2,TGFB1
GO:BP	positive regulation of hydrolase activity	GO:0051345	FALSE	0.000137496	3.86171	378	238	9	63187	APAF1,CTSH,CYFIP2,EPHA2,MTMR9,PRSS22,RIC1,STAT3,TANK
GO:BP	muscle cell proliferation	GO:0033002	FALSE	0.000137993	3.86014	208	238	7	63187	JUN,ARID2,BMPR2,ERBB4,NAA35,PDGFD,PRKG1
GO:BP	response to ionizing radiation	GO:0010212	FALSE	0.000139558	3.85525	139	238	6	63187	DCLRE1C,EYA1,TANK,TGFB1,TLK2,XRCC4
GO:BP	regulation of autophagy of mitochondrion	GO:1903146	FALSE	0.000141342	3.84973	40	238	4	63187	PARL,SREBF1,VPS13C,VPS13D
GO:BP	phospholipid dephosphorylation	GO:0046839	FALSE	0.000141342	3.84973	40	238	4	63187	EPHX2,MTMR3,MTMR9,SACM1L
GO:BP	plasma membrane bounded cell projection assembly	GO:0120031	FALSE	0.000142059	3.84753	585	238	11	63187	ARL13B,ATG5,BBS9,CDC14A,EPHA2,FAM149B1,FGD4,MYO10,PLCE1,TEKT3,WASL
GO:BP	positive regulation of DNA-binding transcription factor activity	GO:0051091	FALSE	0.000149689	3.82481	211	238	7	63187	ANXA3,HDAC4,JUP,LTF,PLCG2,ROR1,STAT3
GO:BP	regulation of response to external stimulus	GO:0032101	FALSE	0.000151312	3.82013	1077	238	15	63187	ASH1L,ATG5,BMPR2,FAP,IL23R,LSM14A,LTF,OPTN,PDGFD,PIK3AP1,PLCG2,PRKG1,SBNO2,STAT3,STK39
GO:BP	phosphatidylinositol 3-kinase/protein kinase B signal transduction	GO:0043491	FALSE	0.0001525	3.81673	293	238	8	63187	CHI3L1,EPHA2,ERBB4,PDGFD,PIK3AP1,PREX2,ROR1,STAT3
GO:BP	positive regulation of organelle assembly	GO:1902117	FALSE	0.000152723	3.8161	84	238	5	63187	CNOT2,CNOT6,G3BP1,MAPK9,PAN3
GO:BP	regulation of calcineurin-mediated signaling	GO:0106056	FALSE	0.000153834	3.81295	41	238	4	63187	CAMTA1,PLCG2,PPP3CC,SLC8A2
GO:BP	positive T cell selection	GO:0043368	FALSE	0.000153834	3.81295	41	238	4	63187	CD3G,IL23R,LY9,STAT3
GO:BP	sequestering of calcium ion	GO:0051208	FALSE	0.000154175	3.81198	142	238	6	63187	ATG5,CACNA1C,PLCE1,PLCG2,RYR2,TGFB1
GO:BP	cartilage development	GO:0051216	FALSE	0.000156357	3.80588	213	238	7	63187	BMPR2,CHI3L1,COL1A1,COL3A1,SULF2,TGFB1,ZBTB16
GO:BP	regulation of transporter activity	GO:0032409	FALSE	0.000156357	3.80588	213	238	7	63187	AHNAK,ATP1B1,NDFIP2,PTPN3,RYR2,STK39,WWP2
GO:BP	action potential	GO:0001508	FALSE	0.000165124	3.78219	144	238	6	63187	ATP1B1,CACNA1C,JUP,PTPN3,RYR2,SLC8A2
GO:BP	regulation of myeloid cell differentiation	GO:0045637	FALSE	0.000165124	3.78219	215	238	7	63187	ACVR2A,CDK6,IL23R,LTF,STAT3,TGFB1,ZBTB16
GO:BP	protein stabilization	GO:0050821	FALSE	0.000165124	3.78219	215	238	7	63187	ATP1B1,CREBL2,MTMR9,PER3,RPL23,TBRG1,USP13
GO:BP	cell morphogenesis involved in neuron differentiation	GO:0048667	FALSE	0.000166429	3.77877	597	238	11	63187	ALCAM,APBB2,BMPR2,CYFIP2,FAT3,GOLGA4,KIDINS220,KIF13B,PREX2,PRKG1,WASL
GO:BP	ubiquitin-dependent protein catabolic process	GO:0006511	FALSE	0.000171233	3.76641	599	238	11	63187	L3MBTL3,MAPK9,NDFIP2,RNF130,RNF146,RPL23,TLK2,TRIM2,USP25,WWP1,WWP2
GO:BP	glycerolipid metabolic process	GO:0046486	FALSE	0.000171804	3.76497	391	238	9	63187	APOBR,HADHA,MTMR3,MTMR9,NAAA,PLCE1,PLCG2,SACM1L,SREBF1
GO:BP	sexual reproduction	GO:0019953	FALSE	0.000175903	3.75473	1094	238	15	63187	ACVR2A,ASH1L,B4GALT1,FANCL,KATNAL1,MYH9,PARN,PRKAR2A,PRKG1,RBBP8,SMCHD1,STAT3,STRBP,TGFB1,ZBTB16
GO:BP	endoderm development	GO:0007492	FALSE	0.000176225	3.75393	87	238	5	63187	COL4A2,DUSP4,MMP14,MYH9,TGFB1
GO:BP	Golgi vesicle transport	GO:0048193	FALSE	0.000179097	3.74691	301	238	8	63187	ATP9A,GOLGA4,NBAS,OPTN,SORCS1,TRAPPC11,VPS13C,VTI1A
GO:BP	innate immune response	GO:0045087	FALSE	0.000179174	3.74673	965	238	14	63187	ATG5,ATP1B1,DMBT1,G3BP1,HDAC4,HK1,IL23R,LSM14A,LTF,LY9,OPTN,PIK3AP1,PLCG2,TANK
GO:BP	cellular response to cytokine stimulus	GO:0071345	FALSE	0.000179682	3.74549	839	238	13	63187	CHI3L1,COL1A1,FASN,HDAC4,IL23R,LSM14A,NKIRAS1,PARP16,SBNO2,SMARCA5,STAT3,STK39,TANK
GO:BP	regulation of phosphorylation	GO:0042325	FALSE	0.000180462	3.74362	966	238	14	63187	ACVR2A,CHI3L1,CREBL2,ERBB4,IL23R,LRP5,LTF,MAPKAP1,PDGFD,PLCG2,PPP2R5A,PRKAR2A,SLC8A2,STK38
GO:BP	endothelial cell migration	GO:0043542	FALSE	0.000181476	3.74118	219	238	7	63187	ANXA3,CCBE1,EPHA2,FAP,JUP,MYH9,RIN2
GO:BP	DNA repair	GO:0006281	FALSE	0.000181476	3.74118	604	238	11	63187	ARID2,DCLRE1C,EYA1,FANCL,FTO,KAT2B,RBBP8,SMARCA5,SMCHD1,VPS72,XRCC4
GO:BP	response to nutrient levels	GO:0031667	FALSE	0.00018237	3.73905	496	238	10	63187	APAF1,ATG5,BMPR2,COL1A1,KAT2B,MAPKAP1,MTMR3,SREBF1,STK39,TGFB1
GO:BP	cellular component biogenesis	GO:0044085	FALSE	0.000187311	3.72744	4955	238	38	63187	ARFGEF1,ARL13B,ATG5,ATP9A,BBS9,CD3G,CDC14A,CLDN7,CNOT2,CNOT6,COL3A1,CYFIP2,EPHA2,ERBB4,ERI3,FAM149B1,FGD4,G3BP1,GTF2A1,JUP,KAT2B,LSM14A,MAPK9,MMP14,MPP6,MTMR3,MYO10,PAN3,PLCE1,PLCG2,RAP1B,SMARCA5,TEKT3,TGFB1,TRAPPC11,URB1,UTP20,WASL
GO:BP	positive regulation of peptidase activity	GO:0010952	FALSE	0.000187311	3.72744	148	238	6	63187	APAF1,CTSH,CYFIP2,PRSS22,STAT3,TANK
GO:BP	modification-dependent protein catabolic process	GO:0019941	FALSE	0.000193851	3.71253	609	238	11	63187	L3MBTL3,MAPK9,NDFIP2,RNF130,RNF146,RPL23,TLK2,TRIM2,USP25,WWP1,WWP2
GO:BP	positive regulation of epithelial cell migration	GO:0010634	FALSE	0.000201155	3.69647	150	238	6	63187	ANXA3,BMPR2,CCBE1,CTSH,PLCG2,RIN2
GO:BP	positive regulation of organelle organization	GO:0010638	FALSE	0.000210182	3.6774	505	238	10	63187	CNOT2,CNOT6,G3BP1,HMBOX1,HNRNPA2B1,LRP5,MAPK9,PAN3,PARN,VPS13D
GO:BP	canonical NF-kappaB signal transduction	GO:0007249	FALSE	0.000210595	3.67655	309	238	8	63187	ASH1L,LTF,NDFIP2,NKIRAS1,OPTN,PLCG2,ROR1,TANK
GO:BP	epigenetic regulation of gene expression	GO:0040029	FALSE	0.00021221	3.67323	225	238	7	63187	EHMT1,HDAC4,KAT2B,L3MBTL3,SMARCA5,SMCHD1,VPS72
GO:BP	monoatomic ion homeostasis	GO:0050801	FALSE	0.000212893	3.67184	616	238	11	63187	ATG5,ATP1B1,CACNA1C,DMXL1,FTH1,PLCE1,PLCG2,RYR2,SLC8A2,STK39,TGFB1
GO:BP	intracellular calcium ion homeostasis	GO:0006874	FALSE	0.000214179	3.66922	310	238	8	63187	ATG5,ATP1B1,CACNA1C,PLCE1,PLCG2,RYR2,SLC8A2,TGFB1
GO:BP	protein modification by small protein conjugation	GO:0032446	FALSE	0.000219915	3.65775	858	238	13	63187	ATG5,EYA1,FANCL,HDAC4,MAPK9,NDFIP2,RNF130,RNF146,RPL23,TRIM2,WWP1,WWP2,ZBTB16
GO:BP	regulation of growth	GO:0040008	FALSE	0.000224403	3.64897	620	238	11	63187	BMPR2,EAF2,ERBB4,FTO,GOLGA4,HPN,MAPKAP1,MMP14,PAPPA2,STAT3,TGFB1
GO:BP	blood coagulation	GO:0007596	FALSE	0.000228599	3.64093	228	238	7	63187	COL3A1,FAP,FGL1,MYH9,PLCG2,PRKG1,VWF
GO:BP	T-helper 17 cell lineage commitment	GO:0072540	FALSE	0.000230882	3.63661	16	238	3	63187	IL23R,LY9,STAT3
GO:BP	positive regulation of apoptotic process	GO:0043065	FALSE	0.000231822	3.63485	512	238	10	63187	JUN,APAF1,APBB2,B4GALT1,CTSH,FAP,MAPK9,TGFB1,TXNIP,ZBTB16
GO:BP	ERK1 and ERK2 cascade	GO:0070371	FALSE	0.000237037	3.62518	315	238	8	63187	CHI3L1,CTSH,DUSP4,EPHA2,ERBB4,PDGFD,RAP1B,RPS6KA6
GO:BP	mitotic cell cycle process	GO:1903047	FALSE	0.000246735	3.60777	745	238	12	63187	ARID2,BORA,CDC14A,CDK6,DIS3L2,KAT2B,LRP5,LSM14A,RBBP8,SMARCA5,TGFB1,ZWILCH
GO:BP	branching morphogenesis of an epithelial tube	GO:0048754	FALSE	0.00025324	3.59647	157	238	6	63187	CTSH,EPHA2,EYA1,LRP5,MMP14,TGFB1
GO:BP	organelle assembly	GO:0070925	FALSE	0.000254452	3.59439	1001	238	14	63187	ARL13B,ATG5,BBS9,CDC14A,CNOT2,CNOT6,FAM149B1,G3BP1,KAT2B,LSM14A,MAPK9,MTMR3,PAN3,TEKT3
GO:BP	cardiac conduction	GO:0061337	FALSE	0.00025583	3.59205	95	238	5	63187	ATP1B1,CACNA1C,JUP,RYR2,SLC8A2
GO:BP	biological process involved in symbiotic interaction	GO:0044403	FALSE	0.000256611	3.59072	319	238	8	63187	JUN,EPHA2,FASN,HPN,LTF,TMPRSS2,WWP1,WWP2
GO:BP	coagulation	GO:0050817	FALSE	0.000257782	3.58875	233	238	7	63187	COL3A1,FAP,FGL1,MYH9,PLCG2,PRKG1,VWF
GO:BP	nephron development	GO:0072006	FALSE	0.000259842	3.58529	158	238	6	63187	ERBB4,EYA1,PDGFD,PLCE1,SULF2,TGFB1
GO:BP	calcineurin-mediated signaling	GO:0097720	FALSE	0.000266298	3.57463	48	238	4	63187	CAMTA1,PLCG2,PPP3CC,SLC8A2
GO:BP	regulation of striated muscle contraction	GO:0006942	FALSE	0.000266435	3.57441	96	238	5	63187	ATP1B1,CACNA1C,HDAC4,JUP,RYR2
GO:BP	hemostasis	GO:0007599	FALSE	0.000269509	3.56943	235	238	7	63187	COL3A1,FAP,FGL1,MYH9,PLCG2,PRKG1,VWF
GO:BP	regulation of hemopoiesis	GO:1903706	FALSE	0.000269509	3.56943	418	238	9	63187	ACVR2A,ARID2,CDK6,IL23R,LTF,MMP14,STAT3,TGFB1,ZBTB16
GO:BP	regulation of plasma membrane organization	GO:1903729	FALSE	0.000271449	3.56631	17	238	3	63187	AHNAK,MYH9,WASL
GO:BP	lymphangiogenesis	GO:0001946	FALSE	0.000271449	3.56631	17	238	3	63187	BMPR2,CCBE1,EPHA2
GO:BP	muscle tissue development	GO:0060537	FALSE	0.000277322	3.55701	420	238	9	63187	ARID2,ATG5,COL3A1,ERBB4,EYA1,HDAC4,PRKG1,RYR2,TGFB1
GO:BP	response to extracellular stimulus	GO:0009991	FALSE	0.000277322	3.55701	525	238	10	63187	APAF1,ATG5,BMPR2,COL1A1,KAT2B,MAPKAP1,MTMR3,SREBF1,STK39,TGFB1
GO:BP	neuron projection development	GO:0031175	FALSE	0.000285041	3.54509	1014	238	14	63187	ALCAM,APBB2,ATP9A,BMPR2,CYFIP2,FAT3,GOLGA4,KAT2B,KIDINS220,KIF13B,PREX2,PRKG1,ROR1,WASL
GO:BP	retrograde transport, endosome to Golgi	GO:0042147	FALSE	0.000289688	3.53807	98	238	5	63187	ATP9A,RIC1,SNX5,TMEM87B,VTI1A
GO:BP	regulation of muscle contraction	GO:0006937	FALSE	0.000292551	3.5338	162	238	6	63187	ATP1B1,CACNA1C,HDAC4,JUP,PRKG1,RYR2
GO:BP	intracellular monoatomic cation homeostasis	GO:0030003	FALSE	0.000293248	3.53277	529	238	10	63187	ATG5,ATP1B1,CACNA1C,DMXL1,FTH1,PLCE1,PLCG2,RYR2,SLC8A2,TGFB1
GO:BP	response to inorganic substance	GO:0010035	FALSE	0.000301491	3.52073	531	238	10	63187	JUN,ATG5,COL1A1,MAPK9,PDGFD,PLCG2,RYR2,STK39,TXNIP,XRCC4
GO:BP	protein import into nucleus	GO:0006606	FALSE	0.000301491	3.52073	163	238	6	63187	JUP,KPNA5,RPL23,STAT3,TGFB1,TXNIP
GO:BP	positive regulation of programmed cell death	GO:0043068	FALSE	0.000305684	3.51473	532	238	10	63187	JUN,APAF1,APBB2,B4GALT1,CTSH,FAP,MAPK9,TGFB1,TXNIP,ZBTB16
GO:BP	regulation of calcium ion transport	GO:0051924	FALSE	0.000308964	3.51009	241	238	7	63187	AHNAK,ATG5,ATP1B1,CACNA1C,PPP3CC,RYR2,TGFB1
GO:BP	response to radiation	GO:0009314	FALSE	0.000315092	3.50156	428	238	9	63187	COL3A1,DCLRE1C,EYA1,PER3,TANC1,TANK,TGFB1,TLK2,XRCC4
GO:BP	viral process	GO:0016032	FALSE	0.000317193	3.49868	429	238	9	63187	JUN,ATG5,EPHA2,HPN,LTF,PARP16,TMPRSS2,WWP1,WWP2
GO:BP	mitotic cell cycle	GO:0000278	FALSE	0.000317193	3.49868	895	238	13	63187	ARID2,BORA,CDC14A,CDK6,DIS3L2,KAT2B,LRP5,LSM14A,PTPN3,RBBP8,SMARCA5,TGFB1,ZWILCH
GO:BP	positive regulation of angiogenesis	GO:0045766	FALSE	0.000317193	3.49868	165	238	6	63187	ANXA3,CCBE1,CHI3L1,CTSH,JUP,STAT3
GO:BP	surfactant homeostasis	GO:0043129	FALSE	0.000317193	3.49868	18	238	3	63187	CTSH,NKIRAS1,TGFB1
GO:BP	sensory perception of sound	GO:0007605	FALSE	0.000317193	3.49868	165	238	6	63187	CDC14A,COL1A1,EYA1,HPN,PKHD1L1,ROR1
GO:BP	muscle system process	GO:0003012	FALSE	0.000317193	3.49868	429	238	9	63187	APBB2,ATP1B1,CACNA1C,HDAC4,JUP,PRKG1,RYR2,SULF2,SYNM
GO:BP	pyridine nucleotide metabolic process	GO:0019362	FALSE	0.000326443	3.48619	166	238	6	63187	HDAC4,HK1,KAT2B,NADK2,PARP16,STAT3
GO:BP	nicotinamide nucleotide metabolic process	GO:0046496	FALSE	0.000326443	3.48619	166	238	6	63187	HDAC4,HK1,KAT2B,NADK2,PARP16,STAT3
GO:BP	regulation of peptidase activity	GO:0052547	FALSE	0.000327852	3.48432	244	238	7	63187	APAF1,CTSH,CYFIP2,LTF,PRSS22,STAT3,TANK
GO:BP	purine nucleotide metabolic process	GO:0006163	FALSE	0.000328165	3.48391	538	238	10	63187	ACSS1,ATP1B1,EPHA2,HDAC4,HK1,KAT2B,NADK2,PARP16,PDE7A,STAT3
GO:BP	calcium ion homeostasis	GO:0055074	FALSE	0.000332579	3.47811	334	238	8	63187	ATG5,ATP1B1,CACNA1C,PLCE1,PLCG2,RYR2,SLC8A2,TGFB1
GO:BP	cellular response to nutrient levels	GO:0031669	FALSE	0.000332579	3.47811	245	238	7	63187	ATG5,BMPR2,COL1A1,KAT2B,MAPKAP1,MTMR3,SREBF1
GO:BP	inorganic ion homeostasis	GO:0098771	FALSE	0.000332579	3.47811	539	238	10	63187	ATG5,ATP1B1,CACNA1C,FTH1,PLCE1,PLCG2,RYR2,SLC8A2,STK39,TGFB1
GO:BP	positive regulation of vasculature development	GO:1904018	FALSE	0.000332579	3.47811	167	238	6	63187	ANXA3,CCBE1,CHI3L1,CTSH,JUP,STAT3
GO:BP	nucleocytoplasmic transport	GO:0006913	FALSE	0.000332579	3.47811	334	238	8	63187	HNRNPA2B1,JUP,KPNA5,RPL23,STAT3,TGFB1,TXNIP,XPO7
GO:BP	nuclear transport	GO:0051169	FALSE	0.000332579	3.47811	334	238	8	63187	HNRNPA2B1,JUP,KPNA5,RPL23,STAT3,TGFB1,TXNIP,XPO7
GO:BP	protein maturation	GO:0051604	FALSE	0.000334111	3.47611	540	238	10	63187	CCBE1,CTSH,CYFIP2,HPN,KAT2B,MMP14,MYH9,NAA35,PARL,TMPRSS2
GO:BP	neuron projection morphogenesis	GO:0048812	FALSE	0.000336827	3.47259	655	238	11	63187	ALCAM,APBB2,ATP9A,BMPR2,CYFIP2,GOLGA4,KIDINS220,KIF13B,PREX2,PRKG1,WASL
GO:BP	import into nucleus	GO:0051170	FALSE	0.000341932	3.46606	168	238	6	63187	JUP,KPNA5,RPL23,STAT3,TGFB1,TXNIP
GO:BP	striated muscle tissue development	GO:0014706	FALSE	0.000347002	3.45967	247	238	7	63187	ARID2,ATG5,ERBB4,EYA1,PRKG1,RYR2,TGFB1
GO:BP	viral gene expression	GO:0019080	FALSE	0.000348973	3.45721	103	238	5	63187	JUN,ATG5,HPN,PARP16,TMPRSS2
GO:BP	negative regulation of programmed cell death	GO:0043069	FALSE	0.00035116	3.4545	907	238	13	63187	APBB2,ARHGAP10,ATG5,CLDN7,CTSH,ERBB4,EYA1,HPN,LTF,MAPKAP1,NAA35,PARL,PLCG2
GO:BP	negative regulation of intracellular signal transduction	GO:1902532	FALSE	0.000351391	3.45421	544	238	10	63187	ARHGAP12,ASH1L,DUSP4,EPHA2,MAPKAP1,OPTN,PARL,RPS6KA6,STK38,TANK
GO:BP	regulation of protein phosphorylation	GO:0001932	FALSE	0.000361744	3.4416	910	238	13	63187	ACVR2A,CHI3L1,CREBL2,ERBB4,IL23R,LRP5,LTF,MAPKAP1,PDGFD,PLCG2,PRKAR2A,SLC8A2,STK38
GO:BP	peptide metabolic process	GO:0006518	FALSE	0.000365111	3.43757	911	238	13	63187	CNOT2,CNOT6,CTSH,LSM14A,LVRN,MTFMT,PARL,PARP16,RPL15,RPL23,RRBP1,TNRC6C,TRIM2
GO:BP	cellular anatomical entity morphogenesis	GO:0032989	FALSE	0.00037103	3.43059	785	238	12	63187	ALCAM,ANO1,APBB2,ATP9A,BMPR2,CYFIP2,GOLGA4,KIDINS220,KIF13B,PREX2,PRKG1,WASL
GO:BP	organelle disassembly	GO:1903008	FALSE	0.000371851	3.42963	171	238	6	63187	ATG5,OPTN,PARL,SREBF1,VPS13C,VPS13D
GO:BP	cellular response to external stimulus	GO:0071496	FALSE	0.000375308	3.42561	341	238	8	63187	ATG5,BMPR2,COL1A1,KAT2B,MAPKAP1,MTMR3,SREBF1,TGFB1
GO:BP	pyridine-containing compound metabolic process	GO:0072524	FALSE	0.000382708	3.41713	172	238	6	63187	HDAC4,HK1,KAT2B,NADK2,PARP16,STAT3
GO:BP	developmental growth	GO:0048589	FALSE	0.000387516	3.41171	667	238	11	63187	ALCAM,ARID2,BMPR2,COL3A1,CYFIP2,ERBB4,FTO,GOLGA4,PRKG1,STAT3,TGFB1
GO:BP	positive regulation of ossification	GO:0045778	FALSE	0.000389401	3.4096	54	238	4	63187	ACVR2A,BMPR2,LTF,ZBTB16
GO:BP	post-Golgi vesicle-mediated transport	GO:0006892	FALSE	0.000392422	3.40625	106	238	5	63187	GOLGA4,OPTN,SORCS1,VPS13C,VTI1A
GO:BP	response to lipid	GO:0033993	FALSE	0.000397349	3.40083	920	238	13	63187	ANXA3,CNOT2,COL1A1,CTSH,IL23R,LTF,PLCG2,SBNO2,SREBF1,STAT3,STK39,TGFB1,TXNIP
GO:BP	positive regulation of immune system process	GO:0002684	FALSE	0.000398547	3.39952	1054	238	14	63187	ARID2,CD3G,EPHB6,HK1,IL23R,LSM14A,LTF,MMP14,PDGFD,PIK3AP1,PLCG2,STK39,TGFB1,ZBTB16
GO:BP	gliogenesis	GO:0042063	FALSE	0.000402077	3.39569	345	238	8	63187	ANO1,CDK6,COL3A1,MMP14,ROR1,RRAS2,STAT3,TGFB1
GO:BP	amide metabolic process	GO:0043603	FALSE	0.000403318	3.39435	1194	238	15	63187	ACSS1,CNOT2,CNOT6,CTSH,LSM14A,LVRN,MTFMT,NAAA,PARL,PARP16,RPL15,RPL23,RRBP1,TNRC6C,TRIM2
GO:BP	plasma membrane bounded cell projection morphogenesis	GO:0120039	FALSE	0.00040361	3.39404	671	238	11	63187	ALCAM,APBB2,ATP9A,BMPR2,CYFIP2,GOLGA4,KIDINS220,KIF13B,PREX2,PRKG1,WASL
GO:BP	regulation of dephosphorylation	GO:0035303	FALSE	0.000406045	3.39143	107	238	5	63187	CAMTA1,MTMR3,MTMR9,PPP1R8,PPP2R5A
GO:BP	exocytosis	GO:0006887	FALSE	0.000407376	3.39	346	238	8	63187	ANXA3,ARFGEF1,ATP9A,MYH9,RAB27B,RAP1B,SYTL3,TRAPPC11
GO:BP	nuclear division	GO:0000280	FALSE	0.000408615	3.38869	447	238	9	63187	BORA,CDC14A,DIS3L2,KAT2B,LRP5,LSM14A,SMARCA5,TGFB1,ZWILCH
GO:BP	T-helper cell lineage commitment	GO:0002295	FALSE	0.000409253	3.38801	20	238	3	63187	IL23R,LY9,STAT3
GO:BP	retina vasculature development in camera-type eye	GO:0061298	FALSE	0.000409253	3.38801	20	238	3	63187	BMPR2,LRP5,TGFB1
GO:BP	regulation of action potential	GO:0098900	FALSE	0.00040989	3.38733	55	238	4	63187	CACNA1C,JUP,RYR2,SLC8A2
GO:BP	multicellular organismal reproductive process	GO:0048609	FALSE	0.000429707	3.36683	929	238	13	63187	ACVR2A,ASH1L,B4GALT1,BMPR2,FANCL,KATNAL1,PARN,PRKG1,SMCHD1,STRBP,TEKT3,TGFB1,ZBTB16
GO:BP	muscle structure development	GO:0061061	FALSE	0.000436367	3.36015	678	238	11	63187	ARID2,ATG5,BMPR2,COL3A1,HDAC4,MMP14,MYH9,PRKG1,RYR2,TANC1,TGFB1
GO:BP	osteoclast differentiation	GO:0030316	FALSE	0.000437317	3.3592	109	238	5	63187	EPHA2,IL23R,LTF,SBNO2,TGFB1
GO:BP	cell-substrate adhesion	GO:0031589	FALSE	0.000443907	3.35271	351	238	8	63187	CDK6,COL1A1,COL3A1,FGL1,JUP,MMP14,RIN2,VWF
GO:BP	actin filament-based process	GO:0030029	FALSE	0.000452425	3.34445	805	238	12	63187	ARFGEF1,ARHGAP12,CACNA1C,CYFIP2,DAAM1,FGD4,JUP,MYH9,PRKG1,RYR2,TGFB1,WASL
GO:BP	regulation of secretion by cell	GO:1903530	FALSE	0.000452425	3.34445	564	238	10	63187	ANO1,ATP9A,LRP5,MCTP2,PRKG1,RAB27B,RAP1B,RIC1,SLC25A22,SREBF1
GO:BP	negative regulation of protein catabolic process	GO:0042177	FALSE	0.000452793	3.3441	110	238	5	63187	LAPTM4B,PTPN3,RIC1,TLK2,USP25
GO:BP	fibroblast proliferation	GO:0048144	FALSE	0.000452793	3.3441	110	238	5	63187	CDK6,COL3A1,FTH1,PDGFD,TGFB1
GO:BP	multicellular organismal-level homeostasis	GO:0048871	FALSE	0.000455043	3.34195	806	238	12	63187	ACVR2A,APBB2,CDK6,COL3A1,CTSH,EHMT1,FTO,L3MBTL3,NKIRAS1,STAT3,STK39,TGFB1
GO:BP	regulation of DNA-binding transcription factor activity	GO:0051090	FALSE	0.000456808	3.34027	353	238	8	63187	ANXA3,HDAC4,JUP,LTF,PLCG2,ROR1,STAT3,WWP2
GO:BP	biomineral tissue development	GO:0031214	FALSE	0.000456808	3.34027	179	238	6	63187	ACVR2A,BMPR2,COL1A1,LTF,SBNO2,TGFB1
GO:BP	zymogen activation	GO:0031638	FALSE	0.000461419	3.3359	57	238	4	63187	CTSH,CYFIP2,HPN,MMP14
GO:BP	cell communication involved in cardiac conduction	GO:0086065	FALSE	0.000461419	3.3359	57	238	4	63187	ATP1B1,CACNA1C,JUP,RYR2
GO:BP	purine-containing compound metabolic process	GO:0072521	FALSE	0.000466166	3.33146	567	238	10	63187	ACSS1,ATP1B1,EPHA2,HDAC4,HK1,KAT2B,NADK2,PARP16,PDE7A,STAT3
GO:BP	negative regulation of phosphate metabolic process	GO:0045936	FALSE	0.00047124	3.32676	355	238	8	63187	HDAC4,LRP5,PPP1R8,PPP2R5A,PRKAR2A,PRKG1,STAT3,STK38
GO:BP	negative regulation of phosphorus metabolic process	GO:0010563	FALSE	0.00047971	3.31902	356	238	8	63187	HDAC4,LRP5,PPP1R8,PPP2R5A,PRKAR2A,PRKG1,STAT3,STK38
GO:BP	cytoskeleton organization	GO:0007010	FALSE	0.000486399	3.31301	1512	238	17	63187	ARFGEF1,ARHGAP10,ARHGAP12,BORA,CDC14A,CYFIP2,DAAM1,FGD4,KAT2B,KATNAL1,LSM14A,MAPKAP1,MYH9,PRKG1,SYNM,TGFB1,WASL
GO:BP	striated muscle contraction	GO:0006941	FALSE	0.000494752	3.30561	182	238	6	63187	ATP1B1,CACNA1C,HDAC4,JUP,RYR2,SYNM
GO:BP	heart morphogenesis	GO:0003007	FALSE	0.000512873	3.28999	266	238	7	63187	ARID2,ARL13B,BMPR2,DHRS3,EYA1,RYR2,TGFB1
GO:BP	embryonic organ development	GO:0048568	FALSE	0.000513168	3.28974	463	238	9	63187	ARID2,ARL13B,EPHA2,EPN1,EYA1,HPN,MMP14,RYR2,TGFB1
GO:BP	response to metal ion	GO:0010038	FALSE	0.000513954	3.28908	360	238	8	63187	JUN,ATG5,MAPK9,PLCG2,RYR2,STK39,TXNIP,XRCC4
GO:BP	endoderm formation	GO:0001706	FALSE	0.00052048	3.2836	59	238	4	63187	COL4A2,DUSP4,MMP14,MYH9
GO:BP	lymph vessel morphogenesis	GO:0036303	FALSE	0.000527529	3.27775	22	238	3	63187	BMPR2,CCBE1,EPHA2
GO:BP	carbohydrate derivative metabolic process	GO:1901135	FALSE	0.000541596	3.26632	1091	238	14	63187	ACSS1,ARFGEF1,ATP1B1,B4GALT1,BMPR2,CHI3L1,EPHA2,GANC,HDAC4,HK1,KAT2B,PDE7A,STAT3,SULF2
GO:BP	response to fluoride	GO:1902617	FALSE	0.000575393	3.24004	4	238	2	63187	ATG5,COL1A1
GO:BP	sensory perception of mechanical stimulus	GO:0050954	FALSE	0.00058354	3.23393	188	238	6	63187	CDC14A,COL1A1,EYA1,HPN,PKHD1L1,ROR1
GO:BP	membrane protein proteolysis	GO:0033619	FALSE	0.000588313	3.23039	61	238	4	63187	CTSH,MYH9,PARL,PTPN3
GO:BP	branching involved in mammary gland duct morphogenesis	GO:0060444	FALSE	0.000597914	3.22336	23	238	3	63187	EPHA2,LRP5,TGFB1
GO:BP	CD4-positive, alpha-beta T cell lineage commitment	GO:0043373	FALSE	0.000597914	3.22336	23	238	3	63187	IL23R,LY9,STAT3
GO:BP	morphogenesis of a branching epithelium	GO:0061138	FALSE	0.000597914	3.22336	189	238	6	63187	CTSH,EPHA2,EYA1,LRP5,MMP14,TGFB1
GO:BP	cellular response to extracellular stimulus	GO:0031668	FALSE	0.000603415	3.21938	274	238	7	63187	ATG5,BMPR2,COL1A1,KAT2B,MAPKAP1,MTMR3,SREBF1
GO:BP	regulation of canonical NF-kappaB signal transduction	GO:0043122	FALSE	0.000603415	3.21938	274	238	7	63187	ASH1L,LTF,NDFIP2,OPTN,PLCG2,ROR1,TANK
GO:BP	appendage development	GO:0048736	FALSE	0.000610262	3.21448	190	238	6	63187	BMPR2,CACNA1C,COL3A1,KAT2B,LRP5,ZBTB16
GO:BP	limb development	GO:0060173	FALSE	0.000610262	3.21448	190	238	6	63187	BMPR2,CACNA1C,COL3A1,KAT2B,LRP5,ZBTB16
GO:BP	endochondral bone morphogenesis	GO:0060350	FALSE	0.000618743	3.20849	62	238	4	63187	BMPR2,COL1A1,COL3A1,MMP14
GO:BP	positive regulation of cell adhesion	GO:0045785	FALSE	0.000625785	3.20357	477	238	9	63187	ARID2,CDK6,EPHB6,IL23R,JUP,MYO10,RIN2,TGFB1,ZBTB16
GO:BP	lipid modification	GO:0030258	FALSE	0.000642081	3.19241	192	238	6	63187	AUH,EPHX2,HADHA,MTMR3,MTMR9,SACM1L
GO:BP	regulation of monoatomic ion transmembrane transporter activity	GO:0032412	FALSE	0.000642081	3.19241	192	238	6	63187	AHNAK,ATP1B1,PTPN3,RYR2,STK39,WWP2
GO:BP	defense response to symbiont	GO:0140546	FALSE	0.000650764	3.18658	1113	238	14	63187	ATG5,ATP1B1,DMBT1,G3BP1,HDAC4,HK1,IL23R,LSM14A,LTF,LY9,OPTN,PIK3AP1,PLCG2,TANK
GO:BP	regulation of telomere maintenance via telomere lengthening	GO:1904356	FALSE	0.000653348	3.18486	63	238	4	63187	HMBOX1,HNRNPA2B1,HNRNPC,PARN
GO:BP	hepatocyte proliferation	GO:0072574	FALSE	0.000667311	3.17567	24	238	3	63187	FGL1,HPN,SULF2
GO:BP	epithelial cell proliferation involved in liver morphogenesis	GO:0072575	FALSE	0.000667311	3.17567	24	238	3	63187	FGL1,HPN,SULF2
GO:BP	multicellular organism reproduction	GO:0032504	FALSE	0.000667311	3.17567	978	238	13	63187	ACVR2A,ASH1L,B4GALT1,BMPR2,FANCL,KATNAL1,PARN,PRKG1,SMCHD1,STRBP,TEKT3,TGFB1,ZBTB16
GO:BP	regulation of cell development	GO:0060284	FALSE	0.000698167	3.15604	849	238	12	63187	ACVR2A,ARID2,BMPR2,CDK6,GOLGA4,HDAC4,IL23R,LTF,MMP14,STAT3,TGFB1,ZBTB16
GO:BP	nucleotide metabolic process	GO:0009117	FALSE	0.000712736	3.14707	601	238	10	63187	ACSS1,ATP1B1,EPHA2,HDAC4,HK1,KAT2B,NADK2,PARP16,PDE7A,STAT3
GO:BP	positive regulation of protein phosphorylation	GO:0001934	FALSE	0.000729863	3.13676	603	238	10	63187	ACVR2A,CHI3L1,CREBL2,ERBB4,IL23R,LTF,MAPKAP1,PDGFD,PLCG2,SLC8A2
GO:BP	regulation of protein processing	GO:0070613	FALSE	0.000729863	3.13676	65	238	4	63187	CCBE1,HPN,MMP14,MYH9
GO:BP	maturation of 5.8S rRNA from tricistronic rRNA transcript (SSU-rRNA, 5.8S rRNA, LSU-rRNA)	GO:0000466	FALSE	0.000747569	3.12635	25	238	3	63187	ERI3,URB1,UTP20
GO:BP	alpha-beta T cell lineage commitment	GO:0002363	FALSE	0.000747569	3.12635	25	238	3	63187	IL23R,LY9,STAT3
GO:BP	negative regulation of cell adhesion	GO:0007162	FALSE	0.000747569	3.12635	285	238	7	63187	CLDN7,COL1A1,FGL1,HSPG2,MMP14,PRKG1,TGFB1
GO:BP	monoatomic cation homeostasis	GO:0055080	FALSE	0.000754925	3.1221	606	238	10	63187	ATG5,ATP1B1,CACNA1C,DMXL1,FTH1,PLCE1,PLCG2,RYR2,SLC8A2,TGFB1
GO:BP	regeneration	GO:0031099	FALSE	0.000763394	3.11725	199	238	6	63187	ANXA3,ERBB4,HSPG2,PTPN3,SULF2,TGFB1
GO:BP	nucleoside phosphate metabolic process	GO:0006753	FALSE	0.000782039	3.10677	609	238	10	63187	ACSS1,ATP1B1,EPHA2,HDAC4,HK1,KAT2B,NADK2,PARP16,PDE7A,STAT3
GO:BP	regulation of transmembrane transporter activity	GO:0022898	FALSE	0.000782039	3.10677	200	238	6	63187	AHNAK,ATP1B1,PTPN3,RYR2,STK39,WWP2
GO:BP	organelle fission	GO:0048285	FALSE	0.000801213	3.09625	495	238	9	63187	BORA,CDC14A,DIS3L2,KAT2B,LRP5,LSM14A,SMARCA5,TGFB1,ZWILCH
GO:BP	regulation of mitotic cell cycle	GO:0007346	FALSE	0.000812089	3.0904	496	238	9	63187	ARID2,BORA,CDC14A,CDK6,LRP5,PTPN3,RBBP8,TGFB1,ZWILCH
GO:BP	liver morphogenesis	GO:0072576	FALSE	0.000831685	3.08004	26	238	3	63187	FGL1,HPN,SULF2
GO:BP	cell communication by electrical coupling involved in cardiac conduction	GO:0086064	FALSE	0.000831685	3.08004	26	238	3	63187	ATP1B1,CACNA1C,RYR2
GO:BP	regulation of ERK1 and ERK2 cascade	GO:0070372	FALSE	0.000837812	3.07685	291	238	7	63187	CHI3L1,DUSP4,EPHA2,ERBB4,PDGFD,RAP1B,RPS6KA6
GO:BP	embryonic skeletal system development	GO:0048706	FALSE	0.000850009	3.07058	128	238	5	63187	ACVR2A,COL1A1,EYA1,MMP14,SULF2
GO:BP	multi-organism reproductive process	GO:0044703	FALSE	0.000861429	3.06478	204	238	6	63187	ACVR2A,ASH1L,BMPR2,EPN1,HSPG2,TGFB1
GO:BP	protein localization to plasma membrane	GO:0072659	FALSE	0.0008697	3.06063	293	238	7	63187	ATP1B1,EPHA2,GOLGA4,JUP,MMP14,OPTN,PPP2R5A
GO:BP	actin filament-based movement	GO:0030048	FALSE	0.00087603	3.05748	129	238	5	63187	CACNA1C,JUP,MYH9,RYR2,WASL
GO:BP	response to oxidative stress	GO:0006979	FALSE	0.00087603	3.05748	393	238	8	63187	JUN,COL1A1,KAT2B,MAPK9,MAPKAP1,MMP14,PDGFD,TXNIP
GO:BP	positive regulation of epithelial cell proliferation	GO:0050679	FALSE	0.000877685	3.05666	205	238	6	63187	B4GALT1,EYA1,HPN,HSPG2,STAT3,TGFB1
GO:BP	morphogenesis of a branching structure	GO:0001763	FALSE	0.000877685	3.05666	205	238	6	63187	CTSH,EPHA2,EYA1,LRP5,MMP14,TGFB1
GO:BP	positive regulation of osteoblast differentiation	GO:0045669	FALSE	0.000889341	3.05093	69	238	4	63187	ACVR2A,BMPR2,LRP5,LTF
GO:BP	regulation of protein maturation	GO:1903317	FALSE	0.000889341	3.05093	69	238	4	63187	CCBE1,HPN,MMP14,MYH9
GO:BP	regulation of lymphangiogenesis	GO:1901490	FALSE	0.000889341	3.05093	5	238	2	63187	CCBE1,EPHA2
GO:BP	protein retention in Golgi apparatus	GO:0045053	FALSE	0.000889341	3.05093	5	238	2	63187	VPS13C,VPS13D
GO:BP	muscle cell differentiation	GO:0042692	FALSE	0.000896071	3.04766	395	238	8	63187	ATG5,BMPR2,HDAC4,MMP14,MYH9,PRKG1,TANC1,TGFB1
GO:BP	positive regulation of interleukin-17 production	GO:0032740	FALSE	0.000909865	3.04102	27	238	3	63187	IL23R,LY9,TGFB1
GO:BP	phosphatidylinositol dephosphorylation	GO:0046856	FALSE	0.000909865	3.04102	27	238	3	63187	MTMR3,MTMR9,SACM1L
GO:BP	CD4-positive or CD8-positive, alpha-beta T cell lineage commitment	GO:0043369	FALSE	0.000909865	3.04102	27	238	3	63187	IL23R,LY9,STAT3
GO:BP	response to fungus	GO:0009620	FALSE	0.000931698	3.03072	70	238	4	63187	ATG5,LTF,PLCG2,TGFB1
GO:BP	negative regulation of apoptotic process	GO:0043066	FALSE	0.000934035	3.02964	881	238	12	63187	APBB2,ARHGAP10,ATG5,CLDN7,CTSH,ERBB4,EYA1,HPN,LTF,MAPKAP1,NAA35,PARL
GO:BP	positive regulation of lymphocyte differentiation	GO:0045621	FALSE	0.000955955	3.01956	132	238	5	63187	ARID2,IL23R,MMP14,TGFB1,ZBTB16
GO:BP	mammary gland epithelium development	GO:0061180	FALSE	0.000979861	3.00884	71	238	4	63187	EPHA2,ERBB4,LRP5,TGFB1
GO:BP	positive regulation of phosphorylation	GO:0042327	FALSE	0.000988077	3.00521	630	238	10	63187	ACVR2A,CHI3L1,CREBL2,ERBB4,IL23R,LTF,MAPKAP1,PDGFD,PLCG2,SLC8A2
GO:BP	regulation of cellular response to stress	GO:0080135	FALSE	0.000990641	3.00408	512	238	9	63187	ARID2,EYA1,KAT2B,MAPKAP1,SMCHD1,USP13,USP25,VPS13C,VPS72
GO:BP	neuron development	GO:0048666	FALSE	0.000992689	3.00319	1167	238	14	63187	ALCAM,APBB2,ATP9A,BMPR2,CYFIP2,FAT3,GOLGA4,KAT2B,KIDINS220,KIF13B,PREX2,PRKG1,ROR1,WASL
GO:BP	cytoskeleton-dependent intracellular transport	GO:0030705	FALSE	0.0010012	2.99948	211	238	6	63187	DYNC1I1,KIF13B,MYO10,RAB27B,TRAK2,WASL
GO:BP	regulation of cardiac muscle cell action potential	GO:0098901	FALSE	0.00100221	2.99904	28	238	3	63187	CACNA1C,JUP,RYR2
GO:BP	regulation of sodium ion transport	GO:0002028	FALSE	0.00102183	2.99062	72	238	4	63187	ATP1B1,PTPN3,STK39,TGFB1
GO:BP	cell junction organization	GO:0034330	FALSE	0.00102183	2.99062	759	238	11	63187	APBB2,CLDN7,EPHA2,ERBB4,JUP,MMP14,RAP1B,SLC8A2,STK38,TANC1,WASL
GO:BP	cardiac muscle cell action potential	GO:0086001	FALSE	0.00102183	2.99062	72	238	4	63187	ATP1B1,CACNA1C,JUP,RYR2
GO:BP	cardiac muscle contraction	GO:0060048	FALSE	0.00104557	2.98065	135	238	5	63187	ATP1B1,CACNA1C,HDAC4,JUP,RYR2
GO:BP	cellular response to chemical stress	GO:0062197	FALSE	0.00104695	2.98008	304	238	7	63187	JUN,ATG5,KAT2B,MAPK9,MAPKAP1,PDGFD,STK39
GO:BP	response to virus	GO:0009615	FALSE	0.00105026	2.9787	406	238	8	63187	ATG5,CDK6,DMBT1,G3BP1,IL23R,LSM14A,TANK,TGFB1
GO:BP	canonical Wnt signaling pathway	GO:0060070	FALSE	0.00106492	2.97268	305	238	7	63187	COL1A1,G3BP1,JUP,LRP5,RNF146,SULF2,TGFB1
GO:BP	regulation of anatomical structure size	GO:0090066	FALSE	0.0010756	2.96835	519	238	9	63187	ARFGEF1,ATG5,BMPR2,CYFIP2,GOLGA4,KAT2B,PRKG1,SCPEP1,STK39
GO:BP	negative regulation of epithelial cell proliferation	GO:0050680	FALSE	0.0010756	2.96835	136	238	5	63187	B4GALT1,CDK6,EAF2,HPN,TGFB1
GO:BP	regulation of small GTPase mediated signal transduction	GO:0051056	FALSE	0.00108149	2.96598	306	238	7	63187	ARFGEF1,ARHGAP10,ARHGAP12,COL3A1,FGD4,MAPKAP1,PREX2
GO:BP	carboxylic acid metabolic process	GO:0019752	FALSE	0.0010936	2.96114	899	238	12	63187	ACSS1,AUH,FAH,FASN,HADHA,HDAC4,HK1,KAT2B,NAAA,SCPEP1,SREBF1,STAT3
GO:BP	purine ribonucleotide catabolic process	GO:0009154	FALSE	0.00110628	2.95613	137	238	5	63187	HDAC4,HK1,KAT2B,PDE7A,STAT3
GO:BP	regulation of defense response	GO:0031347	FALSE	0.00111084	2.95435	768	238	11	63187	ASH1L,ATG5,IL23R,LSM14A,LTF,OPTN,PIK3AP1,PLCG2,SBNO2,STAT3,STK39
GO:BP	regulation of vesicle-mediated transport	GO:0060627	FALSE	0.00111399	2.95312	522	238	9	63187	ATG5,ATP9A,LRPAP1,PLCG2,PPP3CC,RAB27B,RAP1B,TGFB1,WASL
GO:BP	cellular component assembly	GO:0022607	FALSE	0.00111646	2.95216	4684	238	34	63187	ARFGEF1,ARL13B,ATG5,BBS9,CD3G,CDC14A,CLDN7,CNOT2,CNOT6,COL3A1,CYFIP2,EPHA2,ERBB4,FAM149B1,FGD4,G3BP1,GTF2A1,JUP,KAT2B,LSM14A,MAPK9,MMP14,MPP6,MTMR3,MYO10,PAN3,PLCE1,PLCG2,RAP1B,SMARCA5,TEKT3,TGFB1,TRAPPC11,WASL
GO:BP	double-strand break repair	GO:0006302	FALSE	0.00113246	2.94598	309	238	7	63187	ARID2,DCLRE1C,EYA1,RBBP8,SMCHD1,VPS72,XRCC4
GO:BP	mammary gland development	GO:0030879	FALSE	0.00113246	2.94598	138	238	5	63187	EPHA2,ERBB4,FASN,LRP5,TGFB1
GO:BP	mesoderm development	GO:0007498	FALSE	0.00113246	2.94598	138	238	5	63187	ACVR2A,BMPR2,EPHA2,EYA1,RPS6KA6
GO:BP	epithelial cell development	GO:0002064	FALSE	0.00113246	2.94598	217	238	6	63187	B4GALT1,CDK6,EPHA2,FASN,RAP1B,TGFB1
GO:BP	response to organic cyclic compound	GO:0014070	FALSE	0.00114643	2.94065	905	238	12	63187	ANXA3,CNOT2,COL1A1,JUP,MMP14,RAP1B,RYR2,SREBF1,STAT3,STK39,TGFB1,TXNIP
GO:BP	regulation of miRNA transcription	GO:1902893	FALSE	0.00116466	2.9338	75	238	4	63187	JUN,HDAC4,SREBF1,STAT3
GO:BP	negative regulation of gene expression, epigenetic	GO:0045814	FALSE	0.00116594	2.93332	139	238	5	63187	EHMT1,HDAC4,L3MBTL3,SMARCA5,SMCHD1
GO:BP	protein ubiquitination	GO:0016567	FALSE	0.00116974	2.93191	774	238	11	63187	ATG5,FANCL,MAPK9,NDFIP2,RNF130,RNF146,RPL23,TRIM2,WWP1,WWP2,ZBTB16
GO:BP	positive regulation of vascular endothelial growth factor production	GO:0010575	FALSE	0.00118787	2.92523	30	238	3	63187	CCBE1,STAT3,SULF2
GO:BP	lymph vessel development	GO:0001945	FALSE	0.00118787	2.92523	30	238	3	63187	BMPR2,CCBE1,EPHA2
GO:BP	protein localization to Golgi apparatus	GO:0034067	FALSE	0.00118787	2.92523	30	238	3	63187	OPTN,VPS13C,VPS13D
GO:BP	miRNA transcription	GO:0061614	FALSE	0.00121493	2.91545	76	238	4	63187	JUN,HDAC4,SREBF1,STAT3
GO:BP	parkin-mediated stimulation of mitophagy in response to mitochondrial depolarization	GO:0061734	FALSE	0.00124874	2.90353	6	238	2	63187	OPTN,VPS13C
GO:BP	regulation of phosphatidylinositol dephosphorylation	GO:0060304	FALSE	0.00124874	2.90353	6	238	2	63187	MTMR3,MTMR9
GO:BP	localization within membrane	GO:0051668	FALSE	0.00129868	2.8865	919	238	12	63187	ANO1,ARL13B,ATP1B1,ATP9A,EPHA2,ERBB4,GOLGA4,JUP,MMP14,OPTN,PPP2R5A,VTI1A
GO:BP	liver regeneration	GO:0097421	FALSE	0.00130191	2.88542	31	238	3	63187	PTPN3,SULF2,TGFB1
GO:BP	smooth muscle cell proliferation	GO:0048659	FALSE	0.00131068	2.8825	143	238	5	63187	JUN,BMPR2,NAA35,PDGFD,PRKG1
GO:BP	oxoacid metabolic process	GO:0043436	FALSE	0.00131871	2.87985	921	238	12	63187	ACSS1,AUH,FAH,FASN,HADHA,HDAC4,HK1,KAT2B,NAAA,SCPEP1,SREBF1,STAT3
GO:BP	regulation of establishment of protein localization	GO:0070201	FALSE	0.00133232	2.87539	537	238	9	63187	ANO1,JUP,LRP5,NDFIP2,PARL,SLC25A22,SREBF1,TGFB1,WWP2
GO:BP	ribonucleotide catabolic process	GO:0009261	FALSE	0.00134585	2.871	144	238	5	63187	HDAC4,HK1,KAT2B,PDE7A,STAT3
GO:BP	regulation of cell growth	GO:0001558	FALSE	0.00134585	2.871	424	238	8	63187	BMPR2,EAF2,GOLGA4,HPN,MAPKAP1,MMP14,PAPPA2,TGFB1
GO:BP	organic acid metabolic process	GO:0006082	FALSE	0.00139036	2.85687	927	238	12	63187	ACSS1,AUH,FAH,FASN,HADHA,HDAC4,HK1,KAT2B,NAAA,SCPEP1,SREBF1,STAT3
GO:BP	regulation of muscle system process	GO:0090257	FALSE	0.00140062	2.85368	227	238	6	63187	ATP1B1,CACNA1C,HDAC4,JUP,PRKG1,RYR2
GO:BP	liver development	GO:0001889	FALSE	0.0014263	2.84579	146	238	5	63187	FGL1,HPN,PTPN3,SULF2,TGFB1
GO:BP	purine nucleotide catabolic process	GO:0006195	FALSE	0.0014263	2.84579	146	238	5	63187	HDAC4,HK1,KAT2B,PDE7A,STAT3
GO:BP	regulation of leukocyte differentiation	GO:1902105	FALSE	0.00143477	2.84322	323	238	7	63187	ARID2,CDK6,IL23R,LTF,MMP14,TGFB1,ZBTB16
GO:BP	macroautophagy	GO:0016236	FALSE	0.00148714	2.82765	325	238	7	63187	ATG5,MTMR3,OPTN,SNX5,VPS13C,VPS13D,VTI1A
GO:BP	sister chromatid segregation	GO:0000819	FALSE	0.00148972	2.8269	230	238	6	63187	ARID2,DIS3L2,KAT2B,LSM14A,SMARCA5,ZWILCH
GO:BP	cardiac muscle tissue development	GO:0048738	FALSE	0.00148972	2.8269	230	238	6	63187	ARID2,ATG5,ERBB4,PRKG1,RYR2,TGFB1
GO:BP	regulation of hormone levels	GO:0010817	FALSE	0.00150092	2.82364	547	238	9	63187	ANO1,DHRS3,HPN,LRP5,RETSAT,SCPEP1,SLC16A10,SLC25A22,SREBF1
GO:BP	regulation of release of sequestered calcium ion into cytosol	GO:0051279	FALSE	0.0015103	2.82094	81	238	4	63187	ATG5,CACNA1C,RYR2,TGFB1
GO:BP	regulation of cell cycle phase transition	GO:1901987	FALSE	0.00152461	2.81684	433	238	8	63187	APBB2,ARID2,CDC14A,CDK6,PLCG2,RBBP8,TGFB1,ZWILCH
GO:BP	regulation of vascular endothelial growth factor production	GO:0010574	FALSE	0.00152467	2.81682	33	238	3	63187	CCBE1,STAT3,SULF2
GO:BP	T-helper 17 cell differentiation	GO:0072539	FALSE	0.00152467	2.81682	33	238	3	63187	IL23R,LY9,STAT3
GO:BP	T cell lineage commitment	GO:0002360	FALSE	0.00152467	2.81682	33	238	3	63187	IL23R,LY9,STAT3
GO:BP	mammary gland duct morphogenesis	GO:0060603	FALSE	0.00152467	2.81682	33	238	3	63187	EPHA2,LRP5,TGFB1
GO:BP	ventricular cardiac muscle cell action potential	GO:0086005	FALSE	0.00152467	2.81682	33	238	3	63187	CACNA1C,JUP,RYR2
GO:BP	hepaticobiliary system development	GO:0061008	FALSE	0.00153364	2.81428	149	238	5	63187	FGL1,HPN,PTPN3,SULF2,TGFB1
GO:BP	regulation of tube diameter	GO:0035296	FALSE	0.00153364	2.81428	149	238	5	63187	ATG5,BMPR2,KAT2B,PRKG1,SCPEP1
GO:BP	blood vessel diameter maintenance	GO:0097746	FALSE	0.00153364	2.81428	149	238	5	63187	ATG5,BMPR2,KAT2B,PRKG1,SCPEP1
GO:BP	regulation of proteolysis involved in protein catabolic process	GO:1903050	FALSE	0.00156955	2.80423	233	238	6	63187	L3MBTL3,MAPK9,RPL23,TLK2,USP13,USP25
GO:BP	regulation of tube size	GO:0035150	FALSE	0.00157725	2.8021	150	238	5	63187	ATG5,BMPR2,KAT2B,PRKG1,SCPEP1
GO:BP	nucleobase-containing small molecule metabolic process	GO:0055086	FALSE	0.00159783	2.79647	677	238	10	63187	ACSS1,ATP1B1,EPHA2,HDAC4,HK1,KAT2B,NADK2,PARP16,PDE7A,STAT3
GO:BP	phagocytosis	GO:0006909	FALSE	0.00159908	2.79613	234	238	6	63187	ANXA3,ARHGAP12,ATG5,MYH9,PLCG2,TGFB1
GO:BP	ncRNA processing	GO:0034470	FALSE	0.00161599	2.79156	438	238	8	63187	ERI3,HNRNPA2B1,KAT2B,MTFMT,PARN,STAT3,URB1,UTP20
GO:BP	purine-containing compound catabolic process	GO:0072523	FALSE	0.0016172	2.79124	151	238	5	63187	HDAC4,HK1,KAT2B,PDE7A,STAT3
GO:BP	cell-matrix adhesion	GO:0007160	FALSE	0.00162902	2.78807	235	238	6	63187	CDK6,COL3A1,FGL1,JUP,MMP14,RIN2
GO:BP	regulation of cardiac muscle cell contraction	GO:0086004	FALSE	0.00163967	2.78524	34	238	3	63187	CACNA1C,JUP,RYR2
GO:BP	cell communication by electrical coupling	GO:0010644	FALSE	0.00163967	2.78524	34	238	3	63187	ATP1B1,CACNA1C,RYR2
GO:BP	maintenance of lens transparency	GO:0036438	TRUE	0.00165186	2.78203	7	238	2	63187	APBB2,STK39
GO:BP	regulation of protein transport	GO:0051223	FALSE	0.00165186	2.78203	440	238	8	63187	ANO1,JUP,LRP5,NDFIP2,SLC25A22,SREBF1,TGFB1,WWP2
GO:BP	regulation of plasma membrane repair	GO:1905684	FALSE	0.00165186	2.78203	7	238	2	63187	AHNAK,MYH9
GO:BP	telomere maintenance via telomere lengthening	GO:0010833	FALSE	0.00168319	2.77387	84	238	4	63187	HMBOX1,HNRNPA2B1,HNRNPC,PARN
GO:BP	organophosphate catabolic process	GO:0046434	FALSE	0.00168777	2.77269	237	238	6	63187	HDAC4,HK1,KAT2B,PDE7A,PLCG2,STAT3
GO:BP	Golgi organization	GO:0007030	FALSE	0.00169683	2.77036	153	238	5	63187	ARFGEF1,GOLGB1,OPTN,TRAPPC11,VTI1A
GO:BP	microtubule-based process	GO:0007017	FALSE	0.00169923	2.76975	953	238	12	63187	ASH1L,BORA,CDC14A,DYNC1I1,KAT2B,KATNAL1,KIF13B,LSM14A,MYH9,RAB27B,TEKT3,TRAK2
GO:BP	monocyte differentiation	GO:0030224	FALSE	0.00176868	2.75235	35	238	3	63187	CDK6,FASN,MYH9
GO:BP	response to steroid hormone	GO:0048545	FALSE	0.0017708	2.75183	337	238	7	63187	ANXA3,CNOT2,COL1A1,SREBF1,STK39,TGFB1,TXNIP
GO:BP	carbohydrate metabolic process	GO:0005975	FALSE	0.00182366	2.73905	565	238	9	63187	B4GALT1,CHI3L1,GANC,HDAC4,HK1,KAT2B,LRP5,PRKG1,STAT3
GO:BP	modulation by host of symbiont process	GO:0051851	FALSE	0.0018239	2.739	86	238	4	63187	JUN,FASN,HPN,LTF
GO:BP	regulation of protein modification by small protein conjugation or removal	GO:1903320	FALSE	0.00186787	2.72865	242	238	6	63187	ATG5,HDAC4,MAPK9,NDFIP2,RPL23,TANK
GO:BP	purine ribonucleotide metabolic process	GO:0009150	FALSE	0.00188889	2.72379	450	238	8	63187	ACSS1,ATP1B1,EPHA2,HDAC4,HK1,KAT2B,PDE7A,STAT3
GO:BP	response to interleukin-6	GO:0070741	FALSE	0.00190053	2.72113	36	238	3	63187	CHI3L1,SBNO2,STAT3
GO:BP	regulation of sodium ion transmembrane transporter activity	GO:2000649	FALSE	0.00190053	2.72113	36	238	3	63187	ATP1B1,PTPN3,STK39
GO:BP	positive regulation of SMAD protein signal transduction	GO:0060391	FALSE	0.00190053	2.72113	36	238	3	63187	ACVR2A,BMPR2,TGFB1
GO:BP	maturation of 5.8S rRNA	GO:0000460	FALSE	0.00190053	2.72113	36	238	3	63187	ERI3,URB1,UTP20
GO:BP	immune effector process	GO:0002252	FALSE	0.00196364	2.70694	698	238	10	63187	ANXA3,ATG5,CTSH,EPHB6,HK1,IL23R,LY9,PLCG2,SBNO2,STAT3
GO:BP	regulation of macroautophagy	GO:0016241	FALSE	0.00198342	2.70258	159	238	5	63187	ATG5,OPTN,SNX5,VPS13C,VPS13D
GO:BP	carbohydrate catabolic process	GO:0016052	FALSE	0.00198342	2.70258	159	238	5	63187	HDAC4,HK1,KAT2B,LRP5,STAT3
GO:BP	B cell differentiation	GO:0030183	FALSE	0.00198342	2.70258	159	238	5	63187	CMTM7,DCLRE1C,HDAC4,MMP14,PLCG2
GO:BP	telomere maintenance	GO:0000723	FALSE	0.00203567	2.69129	160	238	5	63187	DCLRE1C,HMBOX1,HNRNPA2B1,HNRNPC,PARN
GO:BP	endothelial cell proliferation	GO:0001935	FALSE	0.00203567	2.69129	160	238	5	63187	BMPR2,EPHA2,HSPG2,MMP14,STAT3
GO:BP	positive regulation of telomere maintenance via telomere lengthening	GO:1904358	FALSE	0.00203983	2.69041	37	238	3	63187	HMBOX1,HNRNPA2B1,PARN
GO:BP	regulation of phosphatidylinositol 3-kinase/protein kinase B signal transduction	GO:0051896	FALSE	0.00203983	2.69041	247	238	6	63187	CHI3L1,EPHA2,ERBB4,PDGFD,PIK3AP1,ROR1
GO:BP	regulation of post-translational protein modification	GO:1901873	FALSE	0.00203983	2.69041	247	238	6	63187	ATG5,HDAC4,MAPK9,NDFIP2,RPL23,TANK
GO:BP	vascular endothelial growth factor production	GO:0010573	FALSE	0.00203983	2.69041	37	238	3	63187	CCBE1,STAT3,SULF2
GO:BP	developmental growth involved in morphogenesis	GO:0060560	FALSE	0.00208111	2.6817	248	238	6	63187	ALCAM,BMPR2,CYFIP2,GOLGA4,PRKG1,TGFB1
GO:BP	regulation of miRNA metabolic process	GO:2000628	FALSE	0.00211665	2.67435	90	238	4	63187	JUN,HDAC4,SREBF1,STAT3
GO:BP	camera-type eye development	GO:0043010	FALSE	0.00215793	2.66596	350	238	7	63187	BMPR2,CACNA1C,EPHA2,FAT3,LRP5,STAT3,TGFB1
GO:BP	defense response to Gram-negative bacterium	GO:0050829	FALSE	0.00219277	2.65901	91	238	4	63187	DMBT1,IL23R,LTF,OPTN
GO:BP	positive regulation of transport	GO:0051050	FALSE	0.00219277	2.65901	844	238	11	63187	ANO1,ATG5,ATP1B1,CREBL2,JUP,PLCG2,PPP3CC,RAB27B,RYR2,STK39,WASL
GO:BP	glycolytic process	GO:0006096	FALSE	0.00219277	2.65901	91	238	4	63187	HDAC4,HK1,KAT2B,STAT3
GO:BP	regulation of fibroblast proliferation	GO:0048145	FALSE	0.00219277	2.65901	91	238	4	63187	CDK6,FTH1,PDGFD,TGFB1
GO:BP	positive regulation of cell growth	GO:0030307	FALSE	0.00223954	2.64984	164	238	5	63187	BMPR2,GOLGA4,HPN,MAPKAP1,MMP14
GO:BP	retina development in camera-type eye	GO:0060041	FALSE	0.00223954	2.64984	164	238	5	63187	BMPR2,FAT3,LRP5,STAT3,TGFB1
GO:BP	organonitrogen compound biosynthetic process	GO:1901566	FALSE	0.00224403	2.64897	1761	238	17	63187	ACSS1,ARFGEF1,B4GALT1,BMPR2,CKB,CNOT2,CNOT6,IL23R,LSM14A,MTFMT,NADK2,PARP16,RPL15,RPL23,RRBP1,TNRC6C,TRIM2
GO:BP	SMAD protein signal transduction	GO:0060395	FALSE	0.0022706	2.64386	92	238	4	63187	JUN,ACVR2A,BMPR2,TGFB1
GO:BP	body fluid secretion	GO:0007589	FALSE	0.0022706	2.64386	92	238	4	63187	ANO1,ATG5,ERBB4,STK39
GO:BP	ADP catabolic process	GO:0046032	FALSE	0.00236257	2.62662	93	238	4	63187	HDAC4,HK1,KAT2B,STAT3
GO:BP	positive regulation of cell projection organization	GO:0031346	FALSE	0.00239227	2.62119	357	238	7	63187	BMPR2,GOLGA4,KAT2B,KIDINS220,PLCE1,ROR1,WASL
GO:BP	regulation of endothelial cell migration	GO:0010594	FALSE	0.00241006	2.61797	167	238	5	63187	ANXA3,CCBE1,EPHA2,JUP,RIN2
GO:BP	response to nutrient	GO:0007584	FALSE	0.00241006	2.61797	167	238	5	63187	APAF1,COL1A1,KAT2B,SREBF1,TGFB1
GO:BP	regulation of calcium-mediated signaling	GO:0050848	FALSE	0.00244419	2.61186	94	238	4	63187	CAMTA1,PLCG2,PPP3CC,SLC8A2
GO:BP	ribonucleotide metabolic process	GO:0009259	FALSE	0.00244419	2.61186	471	238	8	63187	ACSS1,ATP1B1,EPHA2,HDAC4,HK1,KAT2B,PDE7A,STAT3
GO:BP	negative regulation of secretion	GO:0051048	FALSE	0.00246672	2.60788	168	238	5	63187	ATP9A,PRKG1,RAP1B,SREBF1,STK39
GO:BP	interleukin-17 production	GO:0032620	FALSE	0.00248031	2.60549	40	238	3	63187	IL23R,LY9,TGFB1
GO:BP	mitophagy	GO:0000423	FALSE	0.00248031	2.60549	40	238	3	63187	OPTN,VPS13C,VPS13D
GO:BP	translation	GO:0006412	FALSE	0.00248031	2.60549	723	238	10	63187	CNOT2,CNOT6,LSM14A,MTFMT,PARP16,RPL15,RPL23,RRBP1,TNRC6C,TRIM2
GO:BP	regulation of interleukin-17 production	GO:0032660	FALSE	0.00248031	2.60549	40	238	3	63187	IL23R,LY9,TGFB1
GO:BP	regulation of calcineurin-NFAT signaling cascade	GO:0070884	FALSE	0.00248031	2.60549	40	238	3	63187	CAMTA1,PLCG2,PPP3CC
GO:BP	positive regulation of growth	GO:0045927	FALSE	0.00248031	2.60549	258	238	6	63187	BMPR2,ERBB4,GOLGA4,HPN,MAPKAP1,MMP14
GO:BP	regulation of actin filament-based movement	GO:1903115	FALSE	0.00248031	2.60549	40	238	3	63187	CACNA1C,JUP,RYR2
GO:BP	pyridine nucleotide catabolic process	GO:0019364	FALSE	0.00251445	2.59956	95	238	4	63187	HDAC4,HK1,KAT2B,STAT3
GO:BP	intracellular receptor signaling pathway	GO:0030522	FALSE	0.00255064	2.59335	362	238	7	63187	CNOT2,DHRS3,LSM14A,PIK3AP1,PLCG2,SREBF1,STAT3
GO:BP	lipid biosynthetic process	GO:0008610	FALSE	0.00256002	2.59176	727	238	10	63187	ACSS1,CREBL2,FASN,KAT2B,MTMR3,PLCE1,PLCG2,PRKG1,SACM1L,SREBF1
GO:BP	nucleotide catabolic process	GO:0009166	FALSE	0.00256609	2.59073	170	238	5	63187	HDAC4,HK1,KAT2B,PDE7A,STAT3
GO:BP	purine nucleoside diphosphate catabolic process	GO:0009137	FALSE	0.00259922	2.58516	96	238	4	63187	HDAC4,HK1,KAT2B,STAT3
GO:BP	purine ribonucleoside diphosphate catabolic process	GO:0009181	FALSE	0.00259922	2.58516	96	238	4	63187	HDAC4,HK1,KAT2B,STAT3
GO:BP	regulation of cell-cell adhesion	GO:0022407	FALSE	0.00260408	2.58435	477	238	8	63187	ARID2,EPHB6,FGL1,IL23R,MYO10,PRKG1,TGFB1,ZBTB16
GO:BP	cellular response to peptide	GO:1901653	FALSE	0.00261479	2.58256	364	238	7	63187	ANO1,KAT2B,RPL23,SNX5,SREBF1,STAT3,TGFB1
GO:BP	regulation of protein catabolic process	GO:0042176	FALSE	0.0026541	2.57608	365	238	7	63187	LAPTM4B,MAPK9,PTPN3,RIC1,TLK2,USP13,USP25
GO:BP	carbohydrate derivative catabolic process	GO:1901136	FALSE	0.00265453	2.57601	262	238	6	63187	CHI3L1,HDAC4,HK1,KAT2B,PDE7A,STAT3
GO:BP	endomembrane system organization	GO:0010256	FALSE	0.00267741	2.57229	602	238	9	63187	AHNAK,ARFGEF1,GOLGB1,LAPTM4B,MYH9,OPTN,TRAPPC11,VTI1A,WASL
GO:BP	regulation of ncRNA transcription	GO:0140747	FALSE	0.0026789	2.57204	97	238	4	63187	JUN,HDAC4,SREBF1,STAT3
GO:BP	homotypic cell-cell adhesion	GO:0034109	FALSE	0.0026789	2.57204	97	238	4	63187	FGL1,JUP,MYH9,PRKG1
GO:BP	positive regulation of transferase activity	GO:0051347	FALSE	0.00268013	2.57184	366	238	7	63187	CHI3L1,HMBOX1,HNRNPA2B1,IL23R,LTF,PARN,SLC8A2
GO:BP	response to insulin	GO:0032868	FALSE	0.00269083	2.57011	263	238	6	63187	COL1A1,HADHA,KAT2B,SNX5,SREBF1,VPS13C
GO:BP	brain development	GO:0007420	FALSE	0.00276755	2.5579	736	238	10	63187	ANXA3,APAF1,ARL13B,CDK6,CKB,COL3A1,ERBB4,HSPG2,MAPKAP1,PRKG1
GO:BP	pyridine-containing compound catabolic process	GO:0072526	FALSE	0.00277056	2.55743	98	238	4	63187	HDAC4,HK1,KAT2B,STAT3
GO:BP	developmental process involved in reproduction	GO:0003006	FALSE	0.00277402	2.55689	1017	238	12	63187	ACVR2A,ASH1L,B4GALT1,BMPR2,EAF2,KATNAL1,MMP14,PRKG1,SMCHD1,STRBP,TGFB1,ZBTB16
GO:BP	regulation of kinase activity	GO:0043549	FALSE	0.00278248	2.55557	483	238	8	63187	CHI3L1,IL23R,LRP5,LTF,PPP2R5A,PRKAR2A,SLC8A2,STK38
GO:BP	adaptive immune response	GO:0002250	FALSE	0.00284082	2.54656	739	238	10	63187	ALCAM,CD3G,CTSH,DCLRE1C,EPHB6,FGL1,IL23R,LY9,STAT3,TGFB1
GO:BP	ribose phosphate metabolic process	GO:0019693	FALSE	0.00285117	2.54498	485	238	8	63187	ACSS1,ATP1B1,EPHA2,HDAC4,HK1,KAT2B,PDE7A,STAT3
GO:BP	epithelial cell differentiation	GO:0030855	FALSE	0.00285956	2.5437	740	238	10	63187	B4GALT1,BMPR2,CDK6,DMBT1,EPHA2,ERBB4,FASN,RAP1B,TGFB1,TXNIP
GO:BP	ribonucleoside diphosphate catabolic process	GO:0009191	FALSE	0.00285956	2.5437	99	238	4	63187	HDAC4,HK1,KAT2B,STAT3
GO:BP	establishment of organelle localization	GO:0051656	FALSE	0.00287874	2.5408	486	238	8	63187	ATP9A,DYNC1I1,KAT2B,MYH9,TRAK2,TRAPPC11,WASL,ZWILCH
GO:BP	nervous system process	GO:0050877	FALSE	0.00290848	2.53633	1484	238	15	63187	ANO1,BBS9,CAMTA1,CDC14A,COL1A1,DHRS3,EYA1,HPN,KAT2B,PKHD1L1,ROR1,SLC8A2,SYNM,TANC1,VTI1A
GO:BP	regulation of immune response	GO:0050776	FALSE	0.0029372	2.53207	881	238	11	63187	ATG5,CD3G,COL3A1,CTSH,FGL1,IL23R,LSM14A,LTF,MAPK9,PIK3AP1,PLCG2
GO:BP	regulation of heart rate	GO:0002027	FALSE	0.00294501	2.53091	100	238	4	63187	CACNA1C,JUP,RYR2,SREBF1
GO:BP	ADP metabolic process	GO:0046031	FALSE	0.00294501	2.53091	100	238	4	63187	HDAC4,HK1,KAT2B,STAT3
GO:BP	DNA modification	GO:0006304	FALSE	0.00294501	2.53091	100	238	4	63187	EHMT1,FTO,SMARCA5,SMCHD1
GO:BP	tissue remodeling	GO:0048771	FALSE	0.00298086	2.52566	177	238	5	63187	ATG5,BMPR2,EPHA2,LRP5,MMP14
GO:BP	collagen metabolic process	GO:0032963	FALSE	0.00304603	2.51627	101	238	4	63187	COL1A1,FAP,MMP14,TGFB1
GO:BP	regulation of biomineral tissue development	GO:0070167	FALSE	0.00304603	2.51627	101	238	4	63187	ACVR2A,BMPR2,LTF,TGFB1
GO:BP	alpha-beta T cell activation	GO:0046631	FALSE	0.00304629	2.51623	178	238	5	63187	CD3G,IL23R,LY9,STAT3,ZBTB16
GO:BP	regulation of actin filament-based process	GO:0032970	FALSE	0.00306292	2.51386	376	238	7	63187	ARFGEF1,CACNA1C,CYFIP2,JUP,MYH9,RYR2,TGFB1
GO:BP	vascular process in circulatory system	GO:0003018	FALSE	0.00306643	2.51337	271	238	6	63187	ATG5,BMPR2,KAT2B,PRKG1,SCPEP1,SLC8A2
GO:BP	amide biosynthetic process	GO:0043604	FALSE	0.00306643	2.51337	887	238	11	63187	ACSS1,CNOT2,CNOT6,LSM14A,MTFMT,PARP16,RPL15,RPL23,RRBP1,TNRC6C,TRIM2
GO:BP	positive regulation of phosphatidylinositol 3-kinase/protein kinase B signal transduction	GO:0051897	FALSE	0.00309168	2.50981	179	238	5	63187	CHI3L1,ERBB4,PDGFD,PIK3AP1,ROR1
GO:BP	artery development	GO:0060840	FALSE	0.00309168	2.50981	102	238	4	63187	ARID2,BMPR2,COL3A1,EYA1
GO:BP	AV node cell action potential	GO:0086016	FALSE	0.00309168	2.50981	10	238	2	63187	CACNA1C,RYR2
GO:BP	AV node cell to bundle of His cell signaling	GO:0086027	FALSE	0.00309168	2.50981	10	238	2	63187	CACNA1C,RYR2
GO:BP	positive regulation of myeloid cell differentiation	GO:0045639	FALSE	0.00309168	2.50981	102	238	4	63187	ACVR2A,IL23R,STAT3,TGFB1
GO:BP	development of secondary sexual characteristics	GO:0045136	FALSE	0.00309168	2.50981	10	238	2	63187	B4GALT1,TGFB1
GO:BP	positive regulation of mitophagy in response to mitochondrial depolarization	GO:0098779	FALSE	0.00309168	2.50981	10	238	2	63187	OPTN,VPS13C
GO:BP	nucleoside phosphate catabolic process	GO:1901292	FALSE	0.00309168	2.50981	179	238	5	63187	HDAC4,HK1,KAT2B,PDE7A,STAT3
GO:BP	collagen-activated tyrosine kinase receptor signaling pathway	GO:0038063	FALSE	0.00309168	2.50981	10	238	2	63187	COL1A1,COL4A2
GO:BP	regulation of erythrocyte differentiation	GO:0045646	FALSE	0.00309168	2.50981	44	238	3	63187	ACVR2A,CDK6,STAT3
GO:BP	regulation of interleukin-23 production	GO:0032667	FALSE	0.00309168	2.50981	10	238	2	63187	PLCG2,TGFB1
GO:BP	secretion by tissue	GO:0032941	FALSE	0.00309168	2.50981	44	238	3	63187	ANO1,ATG5,STK39
GO:BP	positive regulation of bone mineralization	GO:0030501	FALSE	0.00309168	2.50981	44	238	3	63187	ACVR2A,BMPR2,LTF
GO:BP	interleukin-23 production	GO:0032627	FALSE	0.00309168	2.50981	10	238	2	63187	PLCG2,TGFB1
GO:BP	peptide biosynthetic process	GO:0043043	FALSE	0.00312342	2.50537	752	238	10	63187	CNOT2,CNOT6,LSM14A,MTFMT,PARP16,RPL15,RPL23,RRBP1,TNRC6C,TRIM2
GO:BP	mitochondrion organization	GO:0007005	FALSE	0.00313129	2.50428	495	238	8	63187	ATG5,ERBB4,OPTN,PARL,SREBF1,TRAK2,VPS13C,VPS13D
GO:BP	organelle localization	GO:0051640	FALSE	0.00313129	2.50428	620	238	9	63187	ATP9A,DYNC1I1,KAT2B,MYH9,TLK2,TRAK2,TRAPPC11,WASL,ZWILCH
GO:BP	nucleoside diphosphate catabolic process	GO:0009134	FALSE	0.00318774	2.49652	103	238	4	63187	HDAC4,HK1,KAT2B,STAT3
GO:BP	negative regulation of angiogenesis	GO:0016525	FALSE	0.00318774	2.49652	103	238	4	63187	COL4A2,EPHA2,EPN1,HSPG2
GO:BP	stem cell population maintenance	GO:0019827	FALSE	0.00319343	2.49574	181	238	5	63187	CNOT2,DIS3L2,LRP5,STAT3,VPS72
GO:BP	calcineurin-NFAT signaling cascade	GO:0033173	FALSE	0.00326184	2.48654	45	238	3	63187	CAMTA1,PLCG2,PPP3CC
GO:BP	female pregnancy	GO:0007565	FALSE	0.00326184	2.48654	182	238	5	63187	ASH1L,BMPR2,EPN1,HSPG2,TGFB1
GO:BP	neuron migration	GO:0001764	FALSE	0.00326184	2.48654	182	238	5	63187	APBB2,COL3A1,FAT3,PRKG1,STAT3
GO:BP	negative regulation of blood vessel morphogenesis	GO:2000181	FALSE	0.00328562	2.48338	104	238	4	63187	COL4A2,EPHA2,EPN1,HSPG2
GO:BP	regulation of telomere maintenance	GO:0032204	FALSE	0.00339348	2.46936	105	238	4	63187	HMBOX1,HNRNPA2B1,HNRNPC,PARN
GO:BP	positive regulation of canonical Wnt signaling pathway	GO:0090263	FALSE	0.00339348	2.46936	105	238	4	63187	COL1A1,JUP,RNF146,SULF2
GO:BP	negative regulation of vasculature development	GO:1901343	FALSE	0.00339348	2.46936	105	238	4	63187	COL4A2,EPHA2,EPN1,HSPG2
GO:BP	regulation of sodium ion transmembrane transport	GO:1902305	FALSE	0.0034423	2.46315	46	238	3	63187	ATP1B1,PTPN3,STK39
GO:BP	facultative heterochromatin formation	GO:0140718	FALSE	0.0034423	2.46315	46	238	3	63187	EHMT1,L3MBTL3,SMARCA5
GO:BP	DNA alkylation	GO:0006305	FALSE	0.0034423	2.46315	46	238	3	63187	EHMT1,SMARCA5,SMCHD1
GO:BP	DNA methylation	GO:0006306	FALSE	0.0034423	2.46315	46	238	3	63187	EHMT1,SMARCA5,SMCHD1
GO:BP	calcium ion import across plasma membrane	GO:0098703	FALSE	0.0034423	2.46315	46	238	3	63187	CACNA1C,PPP3CC,SLC8A2
GO:BP	regulation of cell division	GO:0051302	FALSE	0.00346482	2.46032	185	238	5	63187	CDC14A,KAT2B,PDGFD,TGFB1,TXNIP
GO:BP	maintenance of cell number	GO:0098727	FALSE	0.00346482	2.46032	185	238	5	63187	CNOT2,DIS3L2,LRP5,STAT3,VPS72
GO:BP	primary alcohol metabolic process	GO:0034308	FALSE	0.00348278	2.45807	106	238	4	63187	ACSS1,DHRS3,NAAA,RETSAT
GO:BP	negative regulation of cell cycle	GO:0045786	FALSE	0.00351493	2.45408	388	238	7	63187	APBB2,CDK6,KAT2B,PTPN3,RBBP8,SMARCA5,ZWILCH
GO:BP	positive regulation of leukocyte differentiation	GO:1902107	FALSE	0.00361899	2.44141	187	238	5	63187	ARID2,IL23R,MMP14,TGFB1,ZBTB16
GO:BP	positive regulation of hemopoiesis	GO:1903708	FALSE	0.00361899	2.44141	187	238	5	63187	ARID2,IL23R,MMP14,TGFB1,ZBTB16
GO:BP	calcium ion import into cytosol	GO:1902656	FALSE	0.00362358	2.44086	47	238	3	63187	CACNA1C,PPP3CC,SLC8A2
GO:BP	mammary gland morphogenesis	GO:0060443	FALSE	0.00362358	2.44086	47	238	3	63187	EPHA2,LRP5,TGFB1
GO:BP	regulation of telomerase activity	GO:0051972	FALSE	0.00362358	2.44086	47	238	3	63187	HMBOX1,HNRNPA2B1,PARN
GO:BP	T-helper 17 type immune response	GO:0072538	FALSE	0.00362358	2.44086	47	238	3	63187	IL23R,LY9,STAT3
GO:BP	negative regulation of neuron migration	GO:2001223	FALSE	0.0036326	2.43978	11	238	2	63187	COL3A1,STAT3
GO:BP	regulation of endocytosis	GO:0030100	FALSE	0.0036403	2.43886	283	238	6	63187	ATG5,LRPAP1,PLCG2,PPP3CC,TGFB1,WASL
GO:BP	mitotic sister chromatid segregation	GO:0000070	FALSE	0.00376016	2.42479	189	238	5	63187	DIS3L2,KAT2B,LSM14A,SMARCA5,ZWILCH
GO:BP	DNA-templated transcription initiation	GO:0006352	FALSE	0.00376016	2.42479	189	238	5	63187	JUN,GTF2A1,KAT2B,SMARCA5,VPS72
GO:BP	negative regulation of cell migration	GO:0030336	FALSE	0.00376208	2.42457	285	238	6	63187	ARID2,COL3A1,JUP,PRKG1,STAT3,WASL
GO:BP	endosomal transport	GO:0016197	FALSE	0.0038229	2.41761	286	238	6	63187	ATP9A,LAPTM4B,RIC1,SNX5,TMEM87B,VTI1A
GO:BP	vasodilation	GO:0042311	FALSE	0.0038229	2.41761	48	238	3	63187	ATG5,KAT2B,PRKG1
GO:BP	negative regulation of catalytic activity	GO:0043086	FALSE	0.00388889	2.41017	396	238	7	63187	ARFGEF1,LRP5,LTF,PPP2R5A,PRKAR2A,RPL23,STK38
GO:BP	leukocyte migration	GO:0050900	FALSE	0.00388889	2.41017	396	238	7	63187	B4GALT1,MMP14,MYH9,PDGFD,STK39,TGFB1,WASL
GO:BP	telomere organization	GO:0032200	FALSE	0.00391406	2.40737	191	238	5	63187	DCLRE1C,HMBOX1,HNRNPA2B1,HNRNPC,PARN
GO:BP	fatty acid metabolic process	GO:0006631	FALSE	0.00393706	2.40483	397	238	7	63187	ACSS1,AUH,FASN,HADHA,KAT2B,NAAA,SREBF1
GO:BP	sensory organ morphogenesis	GO:0090596	FALSE	0.00393881	2.40463	288	238	6	63187	EPHA2,EYA1,FAT3,HPN,LRP5,STAT3
GO:BP	regulation of potassium ion transmembrane transporter activity	GO:1901016	FALSE	0.00403265	2.39441	49	238	3	63187	ATP1B1,STK39,WWP2
GO:BP	negative regulation of cytokine production	GO:0001818	FALSE	0.00406772	2.39065	290	238	6	63187	ATG5,EPHA2,IL23R,LAPTM4B,LTF,TGFB1
GO:BP	cell fate commitment	GO:0045165	FALSE	0.00406772	2.39065	290	238	6	63187	ERBB4,EYA1,IL23R,LY9,STAT3,ZNF521
GO:BP	negative regulation of proteolysis	GO:0045861	FALSE	0.00407218	2.39017	193	238	5	63187	LTF,PTPN3,RPL23,TLK2,USP25
GO:BP	striated muscle cell differentiation	GO:0051146	FALSE	0.00413093	2.38395	291	238	6	63187	ATG5,HDAC4,MMP14,MYH9,PRKG1,TANC1
GO:BP	purine ribonucleoside diphosphate metabolic process	GO:0009179	FALSE	0.00414328	2.38266	112	238	4	63187	HDAC4,HK1,KAT2B,STAT3
GO:BP	negative regulation of transferase activity	GO:0051348	FALSE	0.00414328	2.38266	194	238	5	63187	LRP5,PPP2R5A,PRKAR2A,RPL23,STK38
GO:BP	heterochromatin formation	GO:0031507	FALSE	0.00414328	2.38266	112	238	4	63187	EHMT1,L3MBTL3,SMARCA5,SMCHD1
GO:BP	purine nucleoside diphosphate metabolic process	GO:0009135	FALSE	0.00414328	2.38266	112	238	4	63187	HDAC4,HK1,KAT2B,STAT3
GO:BP	eye development	GO:0001654	FALSE	0.00417969	2.37886	402	238	7	63187	BMPR2,CACNA1C,EPHA2,FAT3,LRP5,STAT3,TGFB1
GO:BP	negative regulation of osteoblast differentiation	GO:0045668	FALSE	0.00420947	2.37577	50	238	3	63187	CDK6,HDAC4,LRP5
GO:BP	phagocytosis, engulfment	GO:0006911	FALSE	0.00420947	2.37577	50	238	3	63187	ARHGAP12,MYH9,PLCG2
GO:BP	disaccharide metabolic process	GO:0005984	TRUE	0.00420947	2.37577	12	238	2	63187	B4GALT1,GANC
GO:BP	endodermal cell differentiation	GO:0035987	FALSE	0.00420947	2.37577	50	238	3	63187	COL4A2,MMP14,MYH9
GO:BP	positive regulation of dephosphorylation	GO:0035306	FALSE	0.00420947	2.37577	50	238	3	63187	CAMTA1,MTMR9,PPP2R5A
GO:BP	AV node cell to bundle of His cell communication	GO:0086067	FALSE	0.00420947	2.37577	12	238	2	63187	CACNA1C,RYR2
GO:BP	cardiac muscle cell action potential involved in contraction	GO:0086002	FALSE	0.00420947	2.37577	50	238	3	63187	CACNA1C,JUP,RYR2
GO:BP	visual system development	GO:0150063	FALSE	0.00438556	2.35798	406	238	7	63187	BMPR2,CACNA1C,EPHA2,FAT3,LRP5,STAT3,TGFB1
GO:BP	response to reactive oxygen species	GO:0000302	FALSE	0.00438627	2.35791	197	238	5	63187	JUN,COL1A1,MAPK9,PDGFD,TXNIP
GO:BP	non-membrane-bounded organelle assembly	GO:0140694	FALSE	0.00456544	2.34052	409	238	7	63187	CNOT2,CNOT6,G3BP1,KAT2B,LSM14A,MAPK9,PAN3
GO:BP	post-transcriptional regulation of gene expression	GO:0010608	FALSE	0.00458063	2.33907	1092	238	12	63187	CNOT2,CNOT6,DIS3L2,FTO,HNRNPC,LSM14A,PAN3,PARN,PARP16,STAT3,TNRC6C,TRIM2
GO:BP	behavior	GO:0007610	FALSE	0.00462186	2.33518	662	238	9	63187	ACVR2A,KAT2B,PER3,PREX2,SLC8A2,STAT3,STRBP,TANC1,VWA1
GO:BP	cellular response to metal ion	GO:0071248	FALSE	0.00465661	2.33193	200	238	5	63187	JUN,MAPK9,PLCG2,STK39,XRCC4
GO:BP	regulation of nucleotide catabolic process	GO:0030811	FALSE	0.00465661	2.33193	52	238	3	63187	HDAC4,KAT2B,STAT3
GO:BP	regulation of glycolytic process	GO:0006110	FALSE	0.00465661	2.33193	52	238	3	63187	HDAC4,KAT2B,STAT3
GO:BP	negative regulation of canonical NF-kappaB signal transduction	GO:0043124	FALSE	0.00465661	2.33193	52	238	3	63187	ASH1L,OPTN,TANK
GO:BP	regulation of purine nucleotide catabolic process	GO:0033121	FALSE	0.00465661	2.33193	52	238	3	63187	HDAC4,KAT2B,STAT3
GO:BP	leukocyte activation involved in immune response	GO:0002366	FALSE	0.00470001	2.3279	300	238	6	63187	ANXA3,IL23R,LY9,PLCG2,SBNO2,STAT3
GO:BP	glycerophospholipid metabolic process	GO:0006650	FALSE	0.00470001	2.3279	300	238	6	63187	HADHA,MTMR3,MTMR9,NAAA,PLCG2,SACM1L
GO:BP	sensory system development	GO:0048880	FALSE	0.0047082	2.32714	412	238	7	63187	BMPR2,CACNA1C,EPHA2,FAT3,LRP5,STAT3,TGFB1
GO:BP	immune system development	GO:0002520	FALSE	0.00473192	2.32496	201	238	5	63187	CACNA1C,DCLRE1C,LRP5,TGFB1,XRCC4
GO:BP	positive regulation of T cell differentiation	GO:0045582	FALSE	0.0047344	2.32473	117	238	4	63187	ARID2,IL23R,TGFB1,ZBTB16
GO:BP	regulation of DNA biosynthetic process	GO:2000278	FALSE	0.0047344	2.32473	117	238	4	63187	HMBOX1,HNRNPA2B1,HNRNPC,PARN
GO:BP	response to estradiol	GO:0032355	FALSE	0.0047344	2.32473	117	238	4	63187	COL1A1,STAT3,TGFB1,TXNIP
GO:BP	negative regulation of cell motility	GO:2000146	FALSE	0.00474872	2.32342	301	238	6	63187	ARID2,COL3A1,JUP,PRKG1,STAT3,WASL
GO:BP	regulation of plasma membrane bounded cell projection assembly	GO:0120032	FALSE	0.00481035	2.31782	202	238	5	63187	ATG5,EPHA2,MYO10,PLCE1,WASL
GO:BP	columnar/cuboidal epithelial cell development	GO:0002066	FALSE	0.00483514	2.31559	53	238	3	63187	CDK6,FASN,TGFB1
GO:BP	positive regulation of osteoblast proliferation	GO:0033690	FALSE	0.00483514	2.31559	13	238	2	63187	LRP5,LTF
GO:BP	cell cycle phase transition	GO:0044770	FALSE	0.00483514	2.31559	537	238	8	63187	APBB2,ARID2,CDC14A,CDK6,PLCG2,RBBP8,TGFB1,ZWILCH
GO:BP	regulation of ERAD pathway	GO:1904292	FALSE	0.00483514	2.31559	13	238	2	63187	USP13,USP25
GO:BP	lung alveolus development	GO:0048286	FALSE	0.00483514	2.31559	53	238	3	63187	BMPR2,NKIRAS1,TGFB1
GO:BP	bone trabecula morphogenesis	GO:0061430	FALSE	0.00483514	2.31559	13	238	2	63187	COL1A1,SBNO2
GO:BP	positive regulation of calcium-mediated signaling	GO:0050850	FALSE	0.00483514	2.31559	53	238	3	63187	CAMTA1,PLCG2,PPP3CC
GO:BP	cell activation involved in immune response	GO:0002263	FALSE	0.004946	2.30575	304	238	6	63187	ANXA3,IL23R,LY9,PLCG2,SBNO2,STAT3
GO:BP	forebrain development	GO:0030900	FALSE	0.00496253	2.3043	417	238	7	63187	ANXA3,APAF1,ARL13B,CDK6,COL3A1,ERBB4,PRKG1
GO:BP	regulation of cell projection assembly	GO:0060491	FALSE	0.00496363	2.3042	204	238	5	63187	ATG5,EPHA2,MYO10,PLCE1,WASL
GO:BP	pyruvate metabolic process	GO:0006090	FALSE	0.00496363	2.3042	119	238	4	63187	HDAC4,HK1,KAT2B,STAT3
GO:BP	response to glucose	GO:0009749	FALSE	0.00496363	2.3042	204	238	5	63187	ANO1,LRP5,SREBF1,TGFB1,TXNIP
GO:BP	embryonic organ morphogenesis	GO:0048562	FALSE	0.00500198	2.30086	305	238	6	63187	ARL13B,EPHA2,EYA1,HPN,MMP14,RYR2
GO:BP	negative regulation of carbohydrate metabolic process	GO:0045912	FALSE	0.00504948	2.29675	54	238	3	63187	HDAC4,PRKG1,STAT3
GO:BP	establishment of vesicle localization	GO:0051650	FALSE	0.00504948	2.29675	205	238	5	63187	ATP9A,DYNC1I1,TRAK2,TRAPPC11,WASL
GO:BP	regulation of telomere maintenance via telomerase	GO:0032210	FALSE	0.00504948	2.29675	54	238	3	63187	HMBOX1,HNRNPC,PARN
GO:BP	positive regulation of biomineral tissue development	GO:0070169	FALSE	0.00504948	2.29675	54	238	3	63187	ACVR2A,BMPR2,LTF
GO:BP	biological process involved in interaction with symbiont	GO:0051702	FALSE	0.00508617	2.29361	120	238	4	63187	JUN,FASN,HPN,LTF
GO:BP	membrane organization	GO:0061024	FALSE	0.00513352	2.28959	815	238	10	63187	AHNAK,ARHGAP12,ATP1B1,ATP9A,LAPTM4B,MYH9,PLCG2,TRAPPC11,VTI1A,WASL
GO:BP	regulation of cell-matrix adhesion	GO:0001952	FALSE	0.00521615	2.28265	121	238	4	63187	CDK6,JUP,MMP14,RIN2
GO:BP	chondrocyte differentiation	GO:0002062	FALSE	0.00521615	2.28265	121	238	4	63187	BMPR2,COL3A1,SULF2,ZBTB16
GO:BP	Ras protein signal transduction	GO:0007265	FALSE	0.00521615	2.28265	121	238	4	63187	G3BP1,MAPKAP1,PLCE1,RRAS2
GO:BP	heterochromatin organization	GO:0070828	FALSE	0.00521615	2.28265	121	238	4	63187	EHMT1,L3MBTL3,SMARCA5,SMCHD1
GO:BP	inner ear development	GO:0048839	FALSE	0.00522087	2.28226	207	238	5	63187	ATG5,EYA1,HPN,ROR1,TGFB1
GO:BP	positive regulation of fibroblast proliferation	GO:0048146	FALSE	0.00527977	2.27738	55	238	3	63187	CDK6,PDGFD,TGFB1
GO:BP	response to hexose	GO:0009746	FALSE	0.00532172	2.27395	208	238	5	63187	ANO1,LRP5,SREBF1,TGFB1,TXNIP
GO:BP	ribonucleoside diphosphate metabolic process	GO:0009185	FALSE	0.00534233	2.27227	122	238	4	63187	HDAC4,HK1,KAT2B,STAT3
GO:BP	regulation of type I interferon production	GO:0032479	FALSE	0.00534233	2.27227	122	238	4	63187	ATG5,G3BP1,PLCG2,TANK
GO:BP	type I interferon production	GO:0032606	FALSE	0.00534233	2.27227	122	238	4	63187	ATG5,G3BP1,PLCG2,TANK
GO:BP	chromosome segregation	GO:0007059	FALSE	0.0054075	2.267	425	238	7	63187	ARID2,DIS3L2,KAT2B,LSM14A,SMARCA5,TLK2,ZWILCH
GO:BP	positive regulation of autophagy of mitochondrion in response to mitochondrial depolarization	GO:1904925	FALSE	0.00546369	2.26251	14	238	2	63187	OPTN,VPS13C
GO:BP	positive regulation of cell-matrix adhesion	GO:0001954	FALSE	0.00548578	2.26076	56	238	3	63187	CDK6,JUP,RIN2
GO:BP	positive regulation of miRNA transcription	GO:1902895	FALSE	0.00548578	2.26076	56	238	3	63187	JUN,SREBF1,STAT3
GO:BP	regulation of GTPase activity	GO:0043087	FALSE	0.00548578	2.26076	210	238	5	63187	ARFGEF1,EPHA2,FGD4,PRKG1,RIC1
GO:BP	defense response to virus	GO:0051607	FALSE	0.00548578	2.26076	312	238	6	63187	ATG5,DMBT1,G3BP1,IL23R,LSM14A,TANK
GO:BP	regulation of mononuclear cell migration	GO:0071675	FALSE	0.00548578	2.26076	123	238	4	63187	PDGFD,STK39,TGFB1,WASL
GO:BP	positive regulation of transmembrane transport	GO:0034764	FALSE	0.00548578	2.26076	210	238	5	63187	ATP1B1,CREBL2,PPP3CC,RYR2,STK39
GO:BP	peptidyl-serine phosphorylation	GO:0018105	FALSE	0.00548578	2.26076	210	238	5	63187	CREBL2,MAPK9,MAPKAP1,STK39,TLK2
GO:BP	biological process involved in interaction with host	GO:0051701	FALSE	0.00559016	2.25258	211	238	5	63187	EPHA2,LTF,TMPRSS2,WWP1,WWP2
GO:BP	positive regulation of NF-kappaB transcription factor activity	GO:0051092	FALSE	0.005606	2.25135	124	238	4	63187	LTF,PLCG2,ROR1,STAT3
GO:BP	protein localization to membrane	GO:0072657	FALSE	0.0056357	2.24905	828	238	10	63187	ANO1,ARL13B,ATP1B1,EPHA2,ERBB4,GOLGA4,JUP,MMP14,OPTN,PPP2R5A
GO:BP	alpha-beta T cell differentiation	GO:0046632	FALSE	0.00574983	2.24034	125	238	4	63187	IL23R,LY9,STAT3,ZBTB16
GO:BP	cardiac chamber morphogenesis	GO:0003206	FALSE	0.00574983	2.24034	125	238	4	63187	BMPR2,DHRS3,RYR2,TGFB1
GO:BP	regulation of SMAD protein signal transduction	GO:0060390	FALSE	0.00574983	2.24034	57	238	3	63187	ACVR2A,BMPR2,TGFB1
GO:BP	regulation of small molecule metabolic process	GO:0062012	FALSE	0.00578413	2.23776	316	238	6	63187	EPHX2,HDAC4,KAT2B,PRKG1,SREBF1,STAT3
GO:BP	regulation of lymphocyte differentiation	GO:0045619	FALSE	0.00578413	2.23776	213	238	5	63187	ARID2,IL23R,MMP14,TGFB1,ZBTB16
GO:BP	response to xenobiotic stimulus	GO:0009410	FALSE	0.00582842	2.23445	432	238	7	63187	ATG5,COL1A1,HADHA,HSPG2,SREBF1,TGFB1,TXNIP
GO:BP	inorganic ion import across plasma membrane	GO:0099587	FALSE	0.00587445	2.23103	126	238	4	63187	ATP1B1,CACNA1C,PPP3CC,SLC8A2
GO:BP	inorganic cation import across plasma membrane	GO:0098659	FALSE	0.00587445	2.23103	126	238	4	63187	ATP1B1,CACNA1C,PPP3CC,SLC8A2
GO:BP	regulation of myeloid leukocyte differentiation	GO:0002761	FALSE	0.00587445	2.23103	126	238	4	63187	CDK6,IL23R,LTF,TGFB1
GO:BP	regulation of membrane potential	GO:0042391	FALSE	0.00587445	2.23103	433	238	7	63187	ATP1B1,CACNA1C,JUP,PTPN3,RYR2,SLC8A2,WWP2
GO:BP	bone mineralization	GO:0030282	FALSE	0.00587445	2.23103	126	238	4	63187	ACVR2A,BMPR2,LTF,SBNO2
GO:BP	positive regulation of cell-cell adhesion	GO:0022409	FALSE	0.00591768	2.22785	318	238	6	63187	ARID2,EPHB6,IL23R,MYO10,TGFB1,ZBTB16
GO:BP	nuclear chromosome segregation	GO:0098813	FALSE	0.00591768	2.22785	318	238	6	63187	ARID2,DIS3L2,KAT2B,LSM14A,SMARCA5,ZWILCH
GO:BP	response to monosaccharide	GO:0034284	FALSE	0.00596363	2.22449	215	238	5	63187	ANO1,LRP5,SREBF1,TGFB1,TXNIP
GO:BP	regulation of cell-substrate adhesion	GO:0010810	FALSE	0.00596363	2.22449	215	238	5	63187	CDK6,COL1A1,JUP,MMP14,RIN2
GO:BP	regulation of DNA repair	GO:0006282	FALSE	0.00608012	2.21609	216	238	5	63187	ARID2,EYA1,KAT2B,SMCHD1,VPS72
GO:BP	viral life cycle	GO:0019058	FALSE	0.00608284	2.21589	320	238	6	63187	ATG5,EPHA2,LTF,TMPRSS2,WWP1,WWP2
GO:BP	regulation of autophagy of mitochondrion in response to mitochondrial depolarization	GO:1904923	FALSE	0.00608512	2.21573	15	238	2	63187	OPTN,VPS13C
GO:BP	N-terminal protein amino acid acetylation	GO:0006474	FALSE	0.00608512	2.21573	15	238	2	63187	KAT2B,NAA35
GO:BP	positive regulation of sequestering of calcium ion	GO:0051284	FALSE	0.00608512	2.21573	15	238	2	63187	RYR2,TGFB1
GO:BP	collagen-activated signaling pathway	GO:0038065	FALSE	0.00608512	2.21573	15	238	2	63187	COL1A1,COL4A2
GO:BP	negative regulation of translation	GO:0017148	FALSE	0.00614325	2.2116	128	238	4	63187	LSM14A,PARP16,TNRC6C,TRIM2
GO:BP	skin development	GO:0043588	FALSE	0.00614325	2.2116	321	238	6	63187	ASH1L,COL1A1,COL3A1,EPHA2,JUP,TXNIP
GO:BP	plasma membrane invagination	GO:0099024	FALSE	0.00618178	2.20889	59	238	3	63187	ARHGAP12,MYH9,PLCG2
GO:BP	interleukin-10 production	GO:0032613	FALSE	0.00618178	2.20889	59	238	3	63187	IL23R,PLCG2,STAT3
GO:BP	regulation of interleukin-10 production	GO:0032653	FALSE	0.00618178	2.20889	59	238	3	63187	IL23R,PLCG2,STAT3
GO:BP	defense response to fungus	GO:0050832	FALSE	0.00618178	2.20889	59	238	3	63187	LTF,PLCG2,TGFB1
GO:BP	nucleoside diphosphate metabolic process	GO:0009132	FALSE	0.00628206	2.2019	129	238	4	63187	HDAC4,HK1,KAT2B,STAT3
GO:BP	myotube differentiation	GO:0014902	FALSE	0.00628206	2.2019	129	238	4	63187	HDAC4,MMP14,MYH9,TANC1
GO:BP	positive regulation of lymphocyte activation	GO:0051251	FALSE	0.00629077	2.2013	323	238	6	63187	ARID2,EPHB6,IL23R,MMP14,TGFB1,ZBTB16
GO:BP	defense response to bacterium	GO:0042742	FALSE	0.00648305	2.18822	325	238	6	63187	ANXA3,DMBT1,EPHA2,IL23R,LTF,OPTN
GO:BP	positive regulation of DNA repair	GO:0045739	FALSE	0.00662607	2.17874	131	238	4	63187	ARID2,EYA1,SMCHD1,VPS72
GO:BP	peptidyl-serine modification	GO:0018209	FALSE	0.00673596	2.1716	222	238	5	63187	CREBL2,MAPK9,MAPKAP1,STK39,TLK2
GO:BP	glial cell migration	GO:0008347	FALSE	0.00673609	2.17159	61	238	3	63187	COL3A1,MMP14,RRAS2
GO:BP	regulation of extracellular matrix organization	GO:1903053	FALSE	0.00673609	2.17159	61	238	3	63187	FAP,RIC1,TGFB1
GO:BP	extracellular matrix disassembly	GO:0022617	FALSE	0.00673609	2.17159	61	238	3	63187	FAP,HPN,MMP14
GO:BP	regulation of carbohydrate catabolic process	GO:0043470	FALSE	0.00673609	2.17159	61	238	3	63187	HDAC4,KAT2B,STAT3
GO:BP	glial cell development	GO:0021782	FALSE	0.00676432	2.16978	132	238	4	63187	ANO1,CDK6,ROR1,TGFB1
GO:BP	camera-type eye morphogenesis	GO:0048593	FALSE	0.00676432	2.16978	132	238	4	63187	EPHA2,FAT3,LRP5,STAT3
GO:BP	venous blood vessel development	GO:0060841	FALSE	0.00678837	2.16823	16	238	2	63187	BMPR2,CCBE1
GO:BP	regulation of mitophagy	GO:1901524	FALSE	0.00678837	2.16823	16	238	2	63187	VPS13C,VPS13D
GO:BP	mucus secretion	GO:0070254	FALSE	0.00678837	2.16823	16	238	2	63187	ANO1,ATG5
GO:BP	ATP metabolic process	GO:0046034	FALSE	0.00679955	2.16752	223	238	5	63187	ATP1B1,HDAC4,HK1,KAT2B,STAT3
GO:BP	erythrocyte differentiation	GO:0030218	FALSE	0.00691827	2.16	133	238	4	63187	ACVR2A,CDK6,L3MBTL3,STAT3
GO:BP	vesicle localization	GO:0051648	FALSE	0.00691968	2.15991	224	238	5	63187	ATP9A,DYNC1I1,TRAK2,TRAPPC11,WASL
GO:BP	cell-cell fusion	GO:0140253	FALSE	0.00698733	2.15569	62	238	3	63187	MYH9,SBNO2,TANC1
GO:BP	syncytium formation by plasma membrane fusion	GO:0000768	FALSE	0.00698733	2.15569	62	238	3	63187	MYH9,SBNO2,TANC1
GO:BP	positive regulation of cell development	GO:0010720	FALSE	0.00703095	2.15299	450	238	7	63187	ARID2,BMPR2,GOLGA4,IL23R,MMP14,TGFB1,ZBTB16
GO:BP	positive regulation of protein modification by small protein conjugation or removal	GO:1903322	FALSE	0.00707427	2.15032	134	238	4	63187	HDAC4,MAPK9,NDFIP2,TANK
GO:BP	regulation of mitotic cell cycle phase transition	GO:1901990	FALSE	0.00707771	2.15011	332	238	6	63187	ARID2,CDC14A,CDK6,RBBP8,TGFB1,ZWILCH
GO:BP	regulation of protein kinase activity	GO:0045859	FALSE	0.00709778	2.14888	451	238	7	63187	CHI3L1,IL23R,LRP5,LTF,PRKAR2A,SLC8A2,STK38
GO:BP	actin cytoskeleton organization	GO:0030036	FALSE	0.00711527	2.14781	717	238	9	63187	ARFGEF1,ARHGAP12,CYFIP2,DAAM1,FGD4,MYH9,PRKG1,TGFB1,WASL
GO:BP	positive regulation of post-translational protein modification	GO:1901875	FALSE	0.00723964	2.14028	135	238	4	63187	HDAC4,MAPK9,NDFIP2,TANK
GO:BP	DNA recombination	GO:0006310	FALSE	0.00725744	2.13922	334	238	6	63187	ARID2,DCLRE1C,RBBP8,SMCHD1,VPS72,XRCC4
GO:BP	negative regulation of transporter activity	GO:0032410	FALSE	0.00725744	2.13922	63	238	3	63187	NDFIP2,STK39,WWP2
GO:BP	response to bacterium	GO:0009617	FALSE	0.00728907	2.13733	720	238	9	63187	ANXA3,DMBT1,EPHA2,IL23R,LTF,OPTN,PLCG2,SBNO2,WASL
GO:BP	negative regulation of locomotion	GO:0040013	FALSE	0.00746273	2.1271	336	238	6	63187	ARID2,COL3A1,JUP,PRKG1,STAT3,WASL
GO:BP	cellular response to inorganic substance	GO:0071241	FALSE	0.0075193	2.12382	229	238	5	63187	JUN,MAPK9,PLCG2,STK39,XRCC4
GO:BP	transforming growth factor beta1 production	GO:0032905	FALSE	0.00752077	2.12374	17	238	2	63187	COL3A1,LAPTM4B
GO:BP	regulation of hepatocyte proliferation	GO:2000345	FALSE	0.00752077	2.12374	17	238	2	63187	HPN,SULF2
GO:BP	miRNA catabolic process	GO:0010587	FALSE	0.00752077	2.12374	17	238	2	63187	DIS3L2,PARN
GO:BP	V(D)J recombination	GO:0033151	TRUE	0.00752077	2.12374	17	238	2	63187	DCLRE1C,XRCC4
GO:BP	NAD metabolic process	GO:0019674	FALSE	0.0075326	2.12306	64	238	3	63187	HK1,NADK2,PARP16
GO:BP	regulation of neuron projection development	GO:0010975	FALSE	0.00754585	2.12229	457	238	7	63187	BMPR2,FAT3,GOLGA4,KAT2B,KIDINS220,KIF13B,ROR1
GO:BP	cholesterol metabolic process	GO:0008203	FALSE	0.00754711	2.12222	137	238	4	63187	APOBR,EPHX2,LRP5,SREBF1
GO:BP	regulation of leukocyte migration	GO:0002685	FALSE	0.00760208	2.11907	230	238	5	63187	MMP14,PDGFD,STK39,TGFB1,WASL
GO:BP	regulation of ATP-dependent activity	GO:0043462	FALSE	0.00783611	2.1059	65	238	3	63187	ATP1B1,LTF,RYR2
GO:BP	positive regulation of miRNA metabolic process	GO:2000630	FALSE	0.00783611	2.1059	65	238	3	63187	JUN,SREBF1,STAT3
GO:BP	positive regulation of MAPK cascade	GO:0043410	FALSE	0.00788421	2.10324	461	238	7	63187	CHI3L1,ERBB4,PDGFD,PLCG2,RAP1B,RELL1,STK39
GO:BP	regulation of smooth muscle cell proliferation	GO:0048660	FALSE	0.00791657	2.10146	139	238	4	63187	JUN,BMPR2,PDGFD,PRKG1
GO:BP	transforming growth factor beta receptor superfamily signaling pathway	GO:0141091	FALSE	0.00792304	2.10111	341	238	6	63187	JUN,ACVR2A,BMPR2,COL3A1,STAT3,TGFB1
GO:BP	developmental cell growth	GO:0048588	FALSE	0.00799453	2.09721	233	238	5	63187	ALCAM,BMPR2,CYFIP2,GOLGA4,PRKG1
GO:BP	syncytium formation	GO:0006949	FALSE	0.00809001	2.09205	66	238	3	63187	MYH9,SBNO2,TANC1
GO:BP	peptidyl-lysine modification	GO:0018205	FALSE	0.00809001	2.09205	140	238	4	63187	EHMT1,EYA1,HDAC4,KAT2B
GO:BP	retina morphogenesis in camera-type eye	GO:0060042	FALSE	0.00809001	2.09205	66	238	3	63187	FAT3,LRP5,STAT3
GO:BP	membrane invagination	GO:0010324	FALSE	0.00809001	2.09205	66	238	3	63187	ARHGAP12,MYH9,PLCG2
GO:BP	ear development	GO:0043583	FALSE	0.00809001	2.09205	234	238	5	63187	ATG5,EYA1,HPN,ROR1,TGFB1
GO:BP	sodium ion transport	GO:0006814	FALSE	0.00809001	2.09205	234	238	5	63187	ATP1B1,PTPN3,SLC8A2,STK39,TGFB1
GO:BP	maintenance of protein location in cell	GO:0032507	FALSE	0.00809001	2.09205	66	238	3	63187	HK1,VPS13C,VPS13D
GO:BP	regulation of cell shape	GO:0008360	FALSE	0.00809001	2.09205	140	238	4	63187	FGD4,HPN,MYH9,MYO10
GO:BP	osteoblast development	GO:0002076	FALSE	0.00817793	2.08736	18	238	2	63187	HDAC4,LRP5
GO:BP	atrial cardiac muscle cell to AV node cell signaling	GO:0086026	FALSE	0.00817793	2.08736	18	238	2	63187	CACNA1C,RYR2
GO:BP	atrial cardiac muscle cell action potential	GO:0086014	FALSE	0.00817793	2.08736	18	238	2	63187	CACNA1C,RYR2
GO:BP	regulation of cell proliferation involved in heart morphogenesis	GO:2000136	FALSE	0.00817793	2.08736	18	238	2	63187	BMPR2,EYA1
GO:BP	negative regulation of nucleotide catabolic process	GO:0030812	FALSE	0.00817793	2.08736	18	238	2	63187	HDAC4,STAT3
GO:BP	primary miRNA processing	GO:0031053	TRUE	0.00817793	2.08736	18	238	2	63187	HNRNPA2B1,STAT3
GO:BP	negative regulation of glycolytic process	GO:0045820	FALSE	0.00817793	2.08736	18	238	2	63187	HDAC4,STAT3
GO:BP	negative regulation of purine nucleotide catabolic process	GO:0033122	FALSE	0.00817793	2.08736	18	238	2	63187	HDAC4,STAT3
GO:BP	ncRNA transcription	GO:0098781	FALSE	0.00817793	2.08736	141	238	4	63187	JUN,HDAC4,SREBF1,STAT3
GO:BP	positive regulation by host of viral transcription	GO:0043923	FALSE	0.00817793	2.08736	18	238	2	63187	JUN,HPN
GO:BP	atrial cardiac muscle cell to AV node cell communication	GO:0086066	FALSE	0.00817793	2.08736	18	238	2	63187	CACNA1C,RYR2
GO:BP	positive regulation of Wnt signaling pathway	GO:0030177	FALSE	0.00817793	2.08736	141	238	4	63187	COL1A1,JUP,RNF146,SULF2
GO:BP	axonogenesis	GO:0007409	FALSE	0.00817793	2.08736	466	238	7	63187	ALCAM,APBB2,BMPR2,CYFIP2,GOLGA4,KIF13B,PRKG1
GO:BP	cell proliferation involved in heart morphogenesis	GO:0061323	FALSE	0.00817793	2.08736	18	238	2	63187	BMPR2,EYA1
GO:BP	response to oxygen levels	GO:0070482	FALSE	0.00820198	2.08608	345	238	6	63187	APAF1,COL1A1,HSPG2,MMP14,RYR2,TGFB1
GO:BP	somatic stem cell population maintenance	GO:0035019	FALSE	0.00828298	2.08181	67	238	3	63187	LRP5,STAT3,VPS72
GO:BP	negative regulation of proteolysis involved in protein catabolic process	GO:1903051	FALSE	0.00828298	2.08181	67	238	3	63187	RPL23,TLK2,USP25
GO:BP	positive regulation of fat cell differentiation	GO:0045600	FALSE	0.00828298	2.08181	67	238	3	63187	CREBL2,LRP5,ZBTB16
GO:BP	negative regulation of endocytosis	GO:0045806	FALSE	0.00828298	2.08181	67	238	3	63187	ATG5,LRPAP1,TGFB1
GO:BP	double-strand break repair via nonhomologous end joining	GO:0006303	FALSE	0.00828298	2.08181	67	238	3	63187	DCLRE1C,SMCHD1,XRCC4
GO:BP	erythrocyte homeostasis	GO:0034101	FALSE	0.00829169	2.08136	142	238	4	63187	ACVR2A,CDK6,L3MBTL3,STAT3
GO:BP	regulation of muscle cell differentiation	GO:0051147	FALSE	0.00829169	2.08136	142	238	4	63187	BMPR2,HDAC4,MMP14,TGFB1
GO:BP	organophosphate biosynthetic process	GO:0090407	FALSE	0.00834282	2.07869	600	238	8	63187	ACSS1,CKB,MTMR3,NADK2,PARP16,PLCG2,PRKG1,SACM1L
GO:BP	myeloid leukocyte activation	GO:0002274	FALSE	0.00848713	2.07124	238	238	5	63187	ANXA3,PLCG2,SBNO2,STK39,TGFB1
GO:BP	dendrite development	GO:0016358	FALSE	0.00848713	2.07124	238	238	5	63187	FAT3,KIDINS220,PREX2,PRKG1,WASL
GO:BP	response to carbohydrate	GO:0009743	FALSE	0.00863406	2.06378	239	238	5	63187	ANO1,LRP5,SREBF1,TGFB1,TXNIP
GO:BP	glomerulus development	GO:0032835	FALSE	0.00894029	2.04865	69	238	3	63187	PDGFD,PLCE1,SULF2
GO:BP	regulation of calcium ion transmembrane transporter activity	GO:1901019	FALSE	0.00894029	2.04865	69	238	3	63187	AHNAK,ATP1B1,RYR2
GO:BP	macrophage activation involved in immune response	GO:0002281	FALSE	0.0089695	2.04723	19	238	2	63187	PLCG2,SBNO2
GO:BP	regulation of exit from mitosis	GO:0007096	FALSE	0.0089695	2.04723	19	238	2	63187	CDC14A,TGFB1
GO:BP	craniofacial suture morphogenesis	GO:0097094	FALSE	0.0089695	2.04723	19	238	2	63187	MMP14,TGFB1
GO:BP	hormone metabolic process	GO:0042445	FALSE	0.00904409	2.04364	242	238	5	63187	DHRS3,HPN,RETSAT,SCPEP1,SLC16A10
GO:BP	positive regulation of response to external stimulus	GO:0032103	FALSE	0.00904409	2.04364	609	238	8	63187	BMPR2,LSM14A,LTF,OPTN,PDGFD,PIK3AP1,PLCG2,STK39
GO:BP	cellular response to oxidative stress	GO:0034599	FALSE	0.00904409	2.04364	242	238	5	63187	JUN,KAT2B,MAPK9,MAPKAP1,PDGFD
GO:BP	positive regulation of leukocyte activation	GO:0002696	FALSE	0.00914333	2.0389	354	238	6	63187	ARID2,EPHB6,IL23R,MMP14,TGFB1,ZBTB16
GO:BP	cellular response to ionizing radiation	GO:0071479	FALSE	0.00923531	2.03455	70	238	3	63187	TANK,TGFB1,TLK2
GO:BP	positive regulation of telomere maintenance	GO:0032206	FALSE	0.00923531	2.03455	70	238	3	63187	HMBOX1,HNRNPA2B1,PARN
GO:BP	response to purine-containing compound	GO:0014074	FALSE	0.00925591	2.03358	147	238	4	63187	COL1A1,RAP1B,RYR2,SREBF1
GO:BP	pattern specification process	GO:0007389	FALSE	0.00929729	2.03164	479	238	7	63187	ACVR2A,ARL13B,BMPR2,ERBB4,EYA1,LRP5,ZBTB16
GO:BP	secondary alcohol metabolic process	GO:1902652	FALSE	0.00944947	2.02459	148	238	4	63187	APOBR,EPHX2,LRP5,SREBF1
GO:BP	negative regulation of secretion by cell	GO:1903531	FALSE	0.00944947	2.02459	148	238	4	63187	ATP9A,PRKG1,RAP1B,SREBF1
GO:BP	regulation of mitochondrion organization	GO:0010821	FALSE	0.00944947	2.02459	148	238	4	63187	PARL,SREBF1,VPS13C,VPS13D
GO:BP	artery morphogenesis	GO:0048844	FALSE	0.00951685	2.02151	71	238	3	63187	ARID2,COL3A1,EYA1
GO:BP	vesicle cytoskeletal trafficking	GO:0099518	FALSE	0.00951685	2.02151	71	238	3	63187	DYNC1I1,TRAK2,WASL
GO:BP	muscle tissue morphogenesis	GO:0060415	FALSE	0.00951685	2.02151	71	238	3	63187	COL3A1,RYR2,TGFB1
GO:BP	lamellipodium assembly	GO:0030032	FALSE	0.00951685	2.02151	71	238	3	63187	EPHA2,FGD4,PLCE1
GO:BP	telomere maintenance via telomerase	GO:0007004	FALSE	0.00951685	2.02151	71	238	3	63187	HMBOX1,HNRNPC,PARN
GO:BP	filopodium assembly	GO:0046847	FALSE	0.00951685	2.02151	71	238	3	63187	FGD4,MYO10,WASL
GO:BP	regulation of cell activation	GO:0050865	FALSE	0.0095609	2.0195	616	238	8	63187	ARID2,EPHB6,FGL1,IL23R,MMP14,PRKG1,TGFB1,ZBTB16
GO:BP	lipid localization	GO:0010876	FALSE	0.00963494	2.01615	483	238	7	63187	ABCA9,APOBR,ATP9A,FTO,SREBF1,VPS13C,VPS13D
GO:BP	glycerolipid biosynthetic process	GO:0045017	FALSE	0.00969888	2.01328	247	238	5	63187	MTMR3,PLCE1,PLCG2,SACM1L,SREBF1
GO:BP	purine ribonucleoside triphosphate metabolic process	GO:0009205	FALSE	0.00969888	2.01328	247	238	5	63187	ATP1B1,HDAC4,HK1,KAT2B,STAT3
GO:BP	positive regulation of T cell activation	GO:0050870	FALSE	0.00969888	2.01328	247	238	5	63187	ARID2,EPHB6,IL23R,TGFB1,ZBTB16
GO:BP	nuclear-transcribed mRNA catabolic process, exonucleolytic	GO:0000291	FALSE	0.00972792	2.01198	20	238	2	63187	CNOT6,DIS3L2
GO:BP	synapse organization	GO:0050808	FALSE	0.00981114	2.00828	485	238	7	63187	APBB2,ERBB4,RAP1B,SLC8A2,STK38,TANC1,WASL
GO:BP	regulation of cartilage development	GO:0061035	FALSE	0.00981114	2.00828	72	238	3	63187	BMPR2,TGFB1,ZBTB16
GO:BP	cranial skeletal system development	GO:1904888	FALSE	0.00981114	2.00828	72	238	3	63187	MMP14,RIC1,TGFB1
GO:BP	cardiac muscle cell contraction	GO:0086003	FALSE	0.00981114	2.00828	72	238	3	63187	CACNA1C,JUP,RYR2
GO:BP	negative regulation of organelle organization	GO:0010639	FALSE	0.00984715	2.00669	361	238	6	63187	ARFGEF1,HNRNPC,KAT2B,PARL,SMARCA5,ZWILCH
GO:BP	vesicle-mediated transport to the plasma membrane	GO:0098876	FALSE	0.00996084	2.0017	151	238	4	63187	ATP9A,GOLGA4,OPTN,VTI1A
GO:BP	peptide hormone secretion	GO:0030072	FALSE	0.00996084	2.0017	249	238	5	63187	ANO1,LRP5,SLC16A10,SLC25A22,SREBF1
GO:BP	positive regulation of monoatomic ion transmembrane transport	GO:0034767	FALSE	0.00996084	2.0017	151	238	4	63187	ATP1B1,PPP3CC,RYR2,STK39
GO:BP	negative regulation of amide metabolic process	GO:0034249	FALSE	0.00996084	2.0017	151	238	4	63187	LSM14A,PARP16,TNRC6C,TRIM2
GO:BP	regulation of ATP metabolic process	GO:1903578	FALSE	0.0100815	1.99647	73	238	3	63187	HDAC4,KAT2B,STAT3
GO:BP	positive regulation of type I interferon production	GO:0032481	FALSE	0.0100815	1.99647	73	238	3	63187	G3BP1,PLCG2,TANK
GO:BP	RNA-templated DNA biosynthetic process	GO:0006278	FALSE	0.0100815	1.99647	73	238	3	63187	HMBOX1,HNRNPC,PARN
GO:BP	cellular response to biotic stimulus	GO:0071216	FALSE	0.0100815	1.99647	250	238	5	63187	APAF1,LTF,PLCG2,SBNO2,TXNIP
GO:BP	platelet aggregation	GO:0070527	FALSE	0.0100815	1.99647	73	238	3	63187	FGL1,MYH9,PRKG1
GO:BP	regulation of canonical Wnt signaling pathway	GO:0060828	FALSE	0.0100815	1.99647	250	238	5	63187	COL1A1,G3BP1,JUP,RNF146,SULF2
GO:BP	T-helper cell differentiation	GO:0042093	FALSE	0.0100815	1.99647	73	238	3	63187	IL23R,LY9,STAT3
GO:BP	protein localization to cilium	GO:0061512	FALSE	0.0100815	1.99647	73	238	3	63187	ARL13B,BBS9,FAM149B1
GO:BP	sterol metabolic process	GO:0016125	FALSE	0.010116	1.99499	152	238	4	63187	APOBR,EPHX2,LRP5,SREBF1
GO:BP	regulation of leukocyte cell-cell adhesion	GO:1903037	FALSE	0.0102625	1.98875	365	238	6	63187	ARID2,EPHB6,FGL1,IL23R,TGFB1,ZBTB16
GO:BP	amino acid transport	GO:0006865	FALSE	0.01031	1.98674	153	238	4	63187	LRP5,PRKG1,SLC16A10,SLC25A22
GO:BP	limb morphogenesis	GO:0035108	FALSE	0.01031	1.98674	153	238	4	63187	CACNA1C,COL3A1,LRP5,ZBTB16
GO:BP	appendage morphogenesis	GO:0035107	FALSE	0.01031	1.98674	153	238	4	63187	CACNA1C,COL3A1,LRP5,ZBTB16
GO:BP	positive regulation of leukocyte migration	GO:0002687	FALSE	0.01031	1.98674	153	238	4	63187	MMP14,PDGFD,STK39,TGFB1
GO:BP	signal release	GO:0023061	FALSE	0.0103642	1.98446	492	238	7	63187	ANO1,LRP5,MCTP2,RAP1B,SLC16A10,SLC25A22,SREBF1
GO:BP	multicellular organismal-level chemical homeostasis	GO:0140962	FALSE	0.0103642	1.98446	74	238	3	63187	CTSH,NKIRAS1,TGFB1
GO:BP	immune response-regulating signaling pathway	GO:0002764	FALSE	0.0103642	1.98446	492	238	7	63187	CD3G,CTSH,LSM14A,LTF,MAPK9,PIK3AP1,PLCG2
GO:BP	mesoderm formation	GO:0001707	FALSE	0.0103642	1.98446	74	238	3	63187	BMPR2,EPHA2,EYA1
GO:BP	regulation of double-strand break repair via homologous recombination	GO:0010569	FALSE	0.0103642	1.98446	74	238	3	63187	ARID2,SMCHD1,VPS72
GO:BP	positive regulation of mononuclear cell migration	GO:0071677	FALSE	0.0103642	1.98446	74	238	3	63187	PDGFD,STK39,TGFB1
GO:BP	protein-DNA complex disassembly	GO:0032986	FALSE	0.0103765	1.98395	21	238	2	63187	ARID2,RPL23
GO:BP	negative regulation of phagocytosis	GO:0050765	FALSE	0.0103765	1.98395	21	238	2	63187	ATG5,TGFB1
GO:BP	positive regulation of calcineurin-NFAT signaling cascade	GO:0070886	FALSE	0.0103765	1.98395	21	238	2	63187	CAMTA1,PPP3CC
GO:BP	positive regulation of calcineurin-mediated signaling	GO:0106058	FALSE	0.0103765	1.98395	21	238	2	63187	CAMTA1,PPP3CC
GO:BP	response to mitochondrial depolarisation	GO:0098780	FALSE	0.0103765	1.98395	21	238	2	63187	OPTN,VPS13C
GO:BP	regulation of cardiac muscle contraction by regulation of the release of sequestered calcium ion	GO:0010881	FALSE	0.0103765	1.98395	21	238	2	63187	CACNA1C,RYR2
GO:BP	viral translation	GO:0019081	FALSE	0.0103765	1.98395	21	238	2	63187	ATG5,TMPRSS2
GO:BP	purine nucleoside triphosphate metabolic process	GO:0009144	FALSE	0.0105387	1.97721	254	238	5	63187	ATP1B1,HDAC4,HK1,KAT2B,STAT3
GO:BP	ribonucleoside triphosphate metabolic process	GO:0009199	FALSE	0.0105387	1.97721	254	238	5	63187	ATP1B1,HDAC4,HK1,KAT2B,STAT3
GO:BP	peptide secretion	GO:0002790	FALSE	0.0105387	1.97721	254	238	5	63187	ANO1,LRP5,SLC16A10,SLC25A22,SREBF1
GO:BP	negative regulation of immune system process	GO:0002683	FALSE	0.0105933	1.97497	495	238	7	63187	ATG5,CDK6,COL3A1,FGL1,LTF,TGFB1,WASL
GO:BP	regulation of protein dephosphorylation	GO:0035304	FALSE	0.010631	1.97342	75	238	3	63187	CAMTA1,PPP1R8,PPP2R5A
GO:BP	CD4-positive, alpha-beta T cell differentiation involved in immune response	GO:0002294	FALSE	0.010631	1.97342	75	238	3	63187	IL23R,LY9,STAT3
GO:BP	cardiac muscle tissue growth	GO:0055017	FALSE	0.010631	1.97342	75	238	3	63187	ARID2,ERBB4,PRKG1
GO:BP	proteasomal protein catabolic process	GO:0010498	FALSE	0.0106729	1.97172	496	238	7	63187	MAPK9,TLK2,TRIM2,USP13,USP25,WWP1,WWP2
GO:BP	regulation of lymphocyte activation	GO:0051249	FALSE	0.0107819	1.96731	497	238	7	63187	ARID2,EPHB6,FGL1,IL23R,MMP14,TGFB1,ZBTB16
GO:BP	symbiont entry into host cell	GO:0046718	FALSE	0.0108265	1.96551	156	238	4	63187	EPHA2,TMPRSS2,WWP1,WWP2
GO:BP	positive regulation of cell activation	GO:0050867	FALSE	0.0108387	1.96502	371	238	6	63187	ARID2,EPHB6,IL23R,MMP14,TGFB1,ZBTB16
GO:BP	positive regulation of cell cycle process	GO:0090068	FALSE	0.0109532	1.96046	257	238	5	63187	CDC14A,KAT2B,LRP5,PLCG2,TGFB1
GO:BP	cytokine-mediated signaling pathway	GO:0019221	FALSE	0.0109532	1.96046	499	238	7	63187	HDAC4,IL23R,LSM14A,NKIRAS1,STAT3,STK39,TANK
GO:BP	alpha-beta T cell activation involved in immune response	GO:0002287	FALSE	0.0109532	1.96046	76	238	3	63187	IL23R,LY9,STAT3
GO:BP	mesoderm morphogenesis	GO:0048332	FALSE	0.0109532	1.96046	76	238	3	63187	BMPR2,EPHA2,EYA1
GO:BP	alpha-beta T cell differentiation involved in immune response	GO:0002293	FALSE	0.0109532	1.96046	76	238	3	63187	IL23R,LY9,STAT3
GO:BP	phosphatidylinositol metabolic process	GO:0046488	FALSE	0.0110082	1.95828	157	238	4	63187	MTMR3,MTMR9,PLCG2,SACM1L
GO:BP	regulation of T cell activation	GO:0050863	FALSE	0.0111744	1.95178	374	238	6	63187	ARID2,EPHB6,FGL1,IL23R,TGFB1,ZBTB16
GO:BP	transmembrane receptor protein serine/threonine kinase signaling pathway	GO:0007178	FALSE	0.0111744	1.95178	374	238	6	63187	JUN,ACVR2A,BMPR2,COL3A1,STAT3,TGFB1
GO:BP	regulation of attachment of spindle microtubules to kinetochore	GO:0051988	FALSE	0.0111744	1.95178	22	238	2	63187	KAT2B,ZWILCH
GO:BP	negative regulation of ATP metabolic process	GO:1903579	FALSE	0.0111744	1.95178	22	238	2	63187	HDAC4,STAT3
GO:BP	negative regulation of MAPK cascade	GO:0043409	FALSE	0.0112114	1.95034	158	238	4	63187	ASH1L,DUSP4,RPS6KA6,STK38
GO:BP	glial cell differentiation	GO:0010001	FALSE	0.01124	1.94923	259	238	5	63187	ANO1,CDK6,ROR1,STAT3,TGFB1
GO:BP	regulation of response to biotic stimulus	GO:0002831	FALSE	0.01124	1.94923	502	238	7	63187	ATG5,IL23R,LSM14A,LTF,OPTN,PIK3AP1,PLCG2
GO:BP	adaptive immune response based on somatic recombination of immune receptors built from immunoglobulin superfamily domains	GO:0002460	FALSE	0.0112612	1.94841	375	238	6	63187	CTSH,EPHB6,IL23R,LY9,STAT3,TGFB1
GO:BP	regulation of inflammatory response	GO:0050727	FALSE	0.0112612	1.94841	375	238	6	63187	ASH1L,PIK3AP1,PLCG2,SBNO2,STAT3,STK39
GO:BP	negative regulation of cation transmembrane transport	GO:1904063	FALSE	0.0112612	1.94841	77	238	3	63187	PPP3CC,STK39,TGFB1
GO:BP	response to alcohol	GO:0097305	FALSE	0.0113857	1.94364	260	238	5	63187	CLDN7,JUP,RPL15,SREBF1,STK39
GO:BP	negative regulation of kinase activity	GO:0033673	FALSE	0.0113966	1.94322	159	238	4	63187	LRP5,PPP2R5A,PRKAR2A,STK38
GO:BP	protein-containing complex organization	GO:0043933	FALSE	0.0114338	1.94181	4074	238	27	63187	ARFGEF1,ARID2,ASH1L,ATG5,CD3G,CHD6,CLDN7,CYFIP2,EHMT1,EYA1,GTF2A1,HDAC4,HNRNPC,KAT2B,L3MBTL3,MAPK9,MPP6,PLCG2,RAP1B,RPL23,SATB1,SMARCA5,SMCHD1,TLK2,TRAPPC11,VPS72,WASL
GO:BP	outflow tract morphogenesis	GO:0003151	FALSE	0.0116077	1.93525	78	238	3	63187	BMPR2,DHRS3,EYA1
GO:BP	regulation of potassium ion transmembrane transport	GO:1901379	FALSE	0.0116077	1.93525	78	238	3	63187	ATP1B1,STK39,WWP2
GO:BP	muscle organ morphogenesis	GO:0048644	FALSE	0.0116077	1.93525	78	238	3	63187	COL3A1,RYR2,TGFB1
GO:BP	regulation of translation	GO:0006417	FALSE	0.0116359	1.9342	378	238	6	63187	CNOT2,CNOT6,LSM14A,PARP16,TNRC6C,TRIM2
GO:BP	olefinic compound metabolic process	GO:0120254	FALSE	0.0118544	1.92612	161	238	4	63187	DHRS3,EPHX2,PRKG1,RETSAT
GO:BP	thyroid hormone generation	GO:0006590	FALSE	0.0120266	1.91986	23	238	2	63187	HPN,SLC16A10
GO:BP	thymic T cell selection	GO:0045061	FALSE	0.0120266	1.91986	23	238	2	63187	ATG5,CD3G
GO:BP	regulation of establishment of cell polarity	GO:2000114	FALSE	0.0120266	1.91986	23	238	2	63187	ARFGEF1,RAP1B
GO:BP	phospholipid metabolic process	GO:0006644	FALSE	0.0120294	1.91976	381	238	6	63187	HADHA,MTMR3,MTMR9,NAAA,PLCG2,SACM1L
GO:BP	regulation of protein serine/threonine kinase activity	GO:0071900	FALSE	0.0120294	1.91976	264	238	5	63187	LRP5,LTF,PRKAR2A,SLC8A2,STK38
GO:BP	neural tube development	GO:0021915	FALSE	0.0120558	1.9188	162	238	4	63187	APAF1,ARL13B,EPHA2,TGFB1
GO:BP	symbiont entry into host	GO:0044409	FALSE	0.0123125	1.90965	163	238	4	63187	EPHA2,TMPRSS2,WWP1,WWP2
GO:BP	regulation of bone mineralization	GO:0030500	FALSE	0.012348	1.9084	80	238	3	63187	ACVR2A,BMPR2,LTF
GO:BP	regulation of stem cell differentiation	GO:2000736	FALSE	0.012348	1.9084	80	238	3	63187	CDK13,CDK6,STAT3
GO:BP	generation of precursor metabolites and energy	GO:0006091	FALSE	0.0126832	1.89677	515	238	7	63187	ACSS1,DHRS3,HDAC4,HK1,KAT2B,SLC25A22,STAT3
GO:BP	negative regulation of protein serine/threonine kinase activity	GO:0071901	FALSE	0.0127323	1.89509	81	238	3	63187	LRP5,PRKAR2A,STK38
GO:BP	positive regulation of ion transmembrane transporter activity	GO:0032414	FALSE	0.0127323	1.89509	81	238	3	63187	ATP1B1,RYR2,STK39
GO:BP	type I interferon-mediated signaling pathway	GO:0060337	FALSE	0.0127323	1.89509	81	238	3	63187	HDAC4,LSM14A,TANK
GO:BP	cilium assembly	GO:0060271	FALSE	0.0127323	1.89509	386	238	6	63187	ARL13B,ATG5,BBS9,CDC14A,FAM149B1,TEKT3
GO:BP	single fertilization	GO:0007338	FALSE	0.0128368	1.89154	166	238	4	63187	ASH1L,B4GALT1,MYH9,PRKAR2A
GO:BP	cAMP metabolic process	GO:0046058	FALSE	0.0128368	1.89154	24	238	2	63187	EPHA2,PDE7A
GO:BP	cardiac muscle hypertrophy	GO:0003300	FALSE	0.0128368	1.89154	82	238	3	63187	HDAC4,PRKG1,RYR2
GO:BP	sodium ion transmembrane transport	GO:0035725	FALSE	0.0128368	1.89154	166	238	4	63187	ATP1B1,PTPN3,SLC8A2,STK39
GO:BP	phosphatidylinositol-mediated signaling	GO:0048015	FALSE	0.0128368	1.89154	24	238	2	63187	PLCE1,PLCG2
GO:BP	cellular response to type I interferon	GO:0071357	FALSE	0.0128368	1.89154	82	238	3	63187	HDAC4,LSM14A,TANK
GO:BP	nucleoside triphosphate metabolic process	GO:0009141	FALSE	0.0128368	1.89154	270	238	5	63187	ATP1B1,HDAC4,HK1,KAT2B,STAT3
GO:BP	response to thyroid hormone	GO:0097066	FALSE	0.0128368	1.89154	24	238	2	63187	CTSH,HPN
GO:BP	positive regulation of leukocyte cell-cell adhesion	GO:1903039	FALSE	0.0128368	1.89154	270	238	5	63187	ARID2,EPHB6,IL23R,TGFB1,ZBTB16
GO:BP	eye morphogenesis	GO:0048592	FALSE	0.0129371	1.88816	167	238	4	63187	EPHA2,FAT3,LRP5,STAT3
GO:BP	retinoid metabolic process	GO:0001523	FALSE	0.013169	1.88045	83	238	3	63187	DHRS3,RETSAT,SCPEP1
GO:BP	positive regulation of calcium ion transmembrane transport	GO:1904427	FALSE	0.013169	1.88045	83	238	3	63187	ATP1B1,PPP3CC,RYR2
GO:BP	regulation of response to wounding	GO:1903034	FALSE	0.013169	1.88045	168	238	4	63187	ARFGEF1,FAP,PRKG1,STAT3
GO:BP	heart growth	GO:0060419	FALSE	0.013169	1.88045	83	238	3	63187	ARID2,ERBB4,PRKG1
GO:BP	nephron morphogenesis	GO:0072028	FALSE	0.013169	1.88045	83	238	3	63187	ERBB4,EYA1,TGFB1
GO:BP	cardiac chamber development	GO:0003205	FALSE	0.0134275	1.872	169	238	4	63187	BMPR2,DHRS3,RYR2,TGFB1
GO:BP	regulation of cardiac conduction	GO:1903779	FALSE	0.0135174	1.86911	25	238	2	63187	RYR2,SLC8A2
GO:BP	cochlea morphogenesis	GO:0090103	FALSE	0.0135174	1.86911	25	238	2	63187	EYA1,HPN
GO:BP	Fc-epsilon receptor signaling pathway	GO:0038095	FALSE	0.0135174	1.86911	25	238	2	63187	MAPK9,PLCG2
GO:BP	negative regulation of purine nucleotide metabolic process	GO:1900543	FALSE	0.0135174	1.86911	25	238	2	63187	HDAC4,STAT3
GO:BP	innate immune response activating cell surface receptor signaling pathway	GO:0002220	FALSE	0.0135288	1.86874	84	238	3	63187	LTF,PIK3AP1,PLCG2
GO:BP	vasculogenesis	GO:0001570	FALSE	0.0135288	1.86874	84	238	3	63187	EPHA2,RIN2,TGFB1
GO:BP	T cell differentiation involved in immune response	GO:0002292	FALSE	0.0135288	1.86874	84	238	3	63187	IL23R,LY9,STAT3
GO:BP	axon development	GO:0061564	FALSE	0.0137234	1.86254	527	238	7	63187	ALCAM,APBB2,BMPR2,CYFIP2,GOLGA4,KIF13B,PRKG1
GO:BP	vacuolar transport	GO:0007034	FALSE	0.0138944	1.85716	171	238	4	63187	NDFIP2,VPS13C,VPS13D,VTI1A
GO:BP	negative regulation of monoatomic ion transmembrane transport	GO:0034766	FALSE	0.0139389	1.85577	85	238	3	63187	PPP3CC,STK39,TGFB1
GO:BP	striated muscle hypertrophy	GO:0014897	FALSE	0.0139389	1.85577	85	238	3	63187	HDAC4,PRKG1,RYR2
GO:BP	gamete generation	GO:0007276	FALSE	0.0139774	1.85457	819	238	9	63187	ACVR2A,FANCL,KATNAL1,PARN,PRKG1,SMCHD1,STRBP,TGFB1,ZBTB16
GO:BP	regulation of insulin secretion	GO:0050796	FALSE	0.014137	1.84964	172	238	4	63187	ANO1,LRP5,SLC25A22,SREBF1
GO:BP	cellular response to amino acid stimulus	GO:0071230	FALSE	0.0143201	1.84405	86	238	3	63187	COL1A1,COL3A1,PDGFD
GO:BP	peptide transport	GO:0015833	FALSE	0.0143201	1.84405	279	238	5	63187	ANO1,LRP5,SLC16A10,SLC25A22,SREBF1
GO:BP	telencephalon development	GO:0021537	FALSE	0.0143201	1.84405	279	238	5	63187	ANXA3,ARL13B,CDK6,COL3A1,ERBB4
GO:BP	astrocyte differentiation	GO:0048708	FALSE	0.0143201	1.84405	86	238	3	63187	CDK6,ROR1,STAT3
GO:BP	positive regulation of double-strand break repair	GO:2000781	FALSE	0.0143201	1.84405	86	238	3	63187	ARID2,SMCHD1,VPS72
GO:BP	glucose catabolic process	GO:0006007	FALSE	0.0143216	1.84401	26	238	2	63187	HK1,LRP5
GO:BP	benzene-containing compound metabolic process	GO:0042537	FALSE	0.0143216	1.84401	26	238	2	63187	EPHX2,FAH
GO:BP	ossification involved in bone maturation	GO:0043931	FALSE	0.0143216	1.84401	26	238	2	63187	LTF,ZBTB16
GO:BP	ether metabolic process	GO:0018904	FALSE	0.0143216	1.84401	26	238	2	63187	EPHX2,FASN
GO:BP	negative regulation of protein modification process	GO:0031400	FALSE	0.0143216	1.84401	400	238	6	63187	ATG5,LRP5,PPP1R8,PRKAR2A,RPL23,STK38
GO:BP	negative regulation of stem cell differentiation	GO:2000737	FALSE	0.0143216	1.84401	26	238	2	63187	CDK13,STAT3
GO:BP	inflammatory response to wounding	GO:0090594	FALSE	0.0143216	1.84401	26	238	2	63187	MAPK9,STAT3
GO:BP	proteasome-mediated ubiquitin-dependent protein catabolic process	GO:0043161	FALSE	0.0143216	1.84401	400	238	6	63187	MAPK9,TLK2,TRIM2,USP25,WWP1,WWP2
GO:BP	regulation of ubiquitin-dependent protein catabolic process	GO:2000058	FALSE	0.0143216	1.84401	173	238	4	63187	L3MBTL3,MAPK9,RPL23,TLK2
GO:BP	negative regulation of nucleotide metabolic process	GO:0045980	FALSE	0.0143216	1.84401	26	238	2	63187	HDAC4,STAT3
GO:BP	B cell activation	GO:0042113	FALSE	0.0146093	1.83537	281	238	5	63187	CMTM7,DCLRE1C,HDAC4,MMP14,PLCG2
GO:BP	DNA replication	GO:0006260	FALSE	0.0146093	1.83537	281	238	5	63187	NFIC,ORC2,RBBP8,SMARCA5,TBRG1
GO:BP	T cell differentiation in thymus	GO:0033077	FALSE	0.0146106	1.83533	87	238	3	63187	ATG5,CD3G,CDK6
GO:BP	muscle hypertrophy	GO:0014896	FALSE	0.0146106	1.83533	87	238	3	63187	HDAC4,PRKG1,RYR2
GO:BP	response to cAMP	GO:0051591	FALSE	0.0146106	1.83533	87	238	3	63187	COL1A1,RAP1B,SREBF1
GO:BP	leukocyte cell-cell adhesion	GO:0007159	FALSE	0.0146896	1.83299	403	238	6	63187	ARID2,EPHB6,FGL1,IL23R,TGFB1,ZBTB16
GO:BP	negative regulation of RNA catabolic process	GO:1902369	FALSE	0.0149752	1.82463	88	238	3	63187	HNRNPC,NBAS,PARN
GO:BP	double-strand break repair via homologous recombination	GO:0000724	FALSE	0.0149752	1.82463	176	238	4	63187	ARID2,RBBP8,SMCHD1,VPS72
GO:BP	negative regulation of response to external stimulus	GO:0032102	FALSE	0.0149752	1.82463	405	238	6	63187	ASH1L,ATG5,FAP,LTF,PRKG1,STAT3
GO:BP	regulation of purine nucleotide metabolic process	GO:1900542	FALSE	0.0149752	1.82463	88	238	3	63187	HDAC4,KAT2B,STAT3
GO:BP	diterpenoid metabolic process	GO:0016101	FALSE	0.0149752	1.82463	88	238	3	63187	DHRS3,RETSAT,SCPEP1
GO:BP	regulation of lipid biosynthetic process	GO:0046890	FALSE	0.0149752	1.82463	176	238	4	63187	CREBL2,KAT2B,PRKG1,SREBF1
GO:BP	positive regulation of lipid biosynthetic process	GO:0046889	FALSE	0.0149752	1.82463	88	238	3	63187	CREBL2,KAT2B,SREBF1
GO:BP	response to type I interferon	GO:0034340	FALSE	0.0149752	1.82463	88	238	3	63187	HDAC4,LSM14A,TANK
GO:BP	membrane depolarization during action potential	GO:0086010	FALSE	0.015177	1.81881	27	238	2	63187	CACNA1C,PTPN3
GO:BP	N-terminal protein amino acid modification	GO:0031365	FALSE	0.015177	1.81881	27	238	2	63187	KAT2B,NAA35
GO:BP	protein K63-linked deubiquitination	GO:0070536	FALSE	0.015177	1.81881	27	238	2	63187	USP13,USP25
GO:BP	myeloid cell homeostasis	GO:0002262	FALSE	0.015177	1.81881	177	238	4	63187	ACVR2A,CDK6,L3MBTL3,STAT3
GO:BP	regulation of establishment or maintenance of cell polarity	GO:0032878	FALSE	0.015177	1.81881	27	238	2	63187	ARFGEF1,RAP1B
GO:BP	cellular response to starvation	GO:0009267	FALSE	0.015177	1.81881	177	238	4	63187	ATG5,BMPR2,MTMR3,SREBF1
GO:BP	gastrulation with mouth forming second	GO:0001702	FALSE	0.015177	1.81881	27	238	2	63187	ACVR2A,LRP5
GO:BP	inositol phosphate biosynthetic process	GO:0032958	FALSE	0.015177	1.81881	27	238	2	63187	PLCG2,PRKG1
GO:BP	positive regulation of transporter activity	GO:0032411	FALSE	0.0153314	1.81442	89	238	3	63187	ATP1B1,RYR2,STK39
GO:BP	regulation of nucleotide metabolic process	GO:0006140	FALSE	0.0153314	1.81442	89	238	3	63187	HDAC4,KAT2B,STAT3
GO:BP	regulation of carbohydrate metabolic process	GO:0006109	FALSE	0.0154438	1.81125	178	238	4	63187	HDAC4,KAT2B,PRKG1,STAT3
GO:BP	in utero embryonic development	GO:0001701	FALSE	0.0156971	1.80418	410	238	6	63187	CNOT2,COL3A1,EPN1,KIDINS220,MYH9,RBBP8
GO:BP	lamellipodium organization	GO:0097581	FALSE	0.0157535	1.80262	90	238	3	63187	EPHA2,FGD4,PLCE1
GO:BP	calcium ion import	GO:0070509	FALSE	0.0157535	1.80262	90	238	3	63187	CACNA1C,PPP3CC,SLC8A2
GO:BP	negative regulation of autophagy	GO:0010507	FALSE	0.0157535	1.80262	90	238	3	63187	MTMR9,STAT3,TLK2
GO:BP	neuron projection extension	GO:1990138	FALSE	0.0159982	1.79593	180	238	4	63187	ALCAM,BMPR2,CYFIP2,GOLGA4
GO:BP	pyridine nucleotide biosynthetic process	GO:0019363	FALSE	0.0161149	1.79277	28	238	2	63187	NADK2,PARP16
GO:BP	nicotinamide nucleotide biosynthetic process	GO:0019359	FALSE	0.0161149	1.79277	28	238	2	63187	NADK2,PARP16
GO:BP	regulation of osteoblast proliferation	GO:0033688	FALSE	0.0161149	1.79277	28	238	2	63187	LRP5,LTF
GO:BP	positive regulation of cytokine production involved in inflammatory response	GO:1900017	FALSE	0.0161149	1.79277	28	238	2	63187	MAPK9,STAT3
GO:BP	positive regulation of p38MAPK cascade	GO:1900745	FALSE	0.0161149	1.79277	28	238	2	63187	RELL1,STK39
GO:BP	maintenance of protein location	GO:0045185	FALSE	0.0161557	1.79167	91	238	3	63187	HK1,VPS13C,VPS13D
GO:BP	regulation of T cell differentiation	GO:0045580	FALSE	0.016209	1.79024	181	238	4	63187	ARID2,IL23R,TGFB1,ZBTB16
GO:BP	recombinational repair	GO:0000725	FALSE	0.016209	1.79024	181	238	4	63187	ARID2,RBBP8,SMCHD1,VPS72
GO:BP	cilium organization	GO:0044782	FALSE	0.0162722	1.78855	414	238	6	63187	ARL13B,ATG5,BBS9,CDC14A,FAM149B1,TEKT3
GO:BP	regulation of embryonic development	GO:0045995	FALSE	0.0166018	1.77984	92	238	3	63187	EHMT1,KAT2B,RPS6KA6
GO:BP	regulation of protein-containing complex assembly	GO:0043254	FALSE	0.0168145	1.77432	417	238	6	63187	ARFGEF1,CLDN7,CYFIP2,MAPK9,PLCG2,RAP1B
GO:BP	thyroid hormone metabolic process	GO:0042403	FALSE	0.0171435	1.7659	29	238	2	63187	HPN,SLC16A10
GO:BP	bone maturation	GO:0070977	FALSE	0.0171435	1.7659	29	238	2	63187	LTF,ZBTB16
GO:BP	regulation of release of sequestered calcium ion into cytosol by sarcoplasmic reticulum	GO:0010880	FALSE	0.0171435	1.7659	29	238	2	63187	CACNA1C,RYR2
GO:BP	regulation of blood pressure	GO:0008217	FALSE	0.0174021	1.7594	185	238	4	63187	BMPR2,LRP5,SCPEP1,STK39
GO:BP	CD4-positive, alpha-beta T cell differentiation	GO:0043367	FALSE	0.0174855	1.75732	94	238	3	63187	IL23R,LY9,STAT3
GO:BP	cellular response to acid chemical	GO:0071229	FALSE	0.0174855	1.75732	94	238	3	63187	COL1A1,COL3A1,PDGFD
GO:BP	regulation of potassium ion transport	GO:0043266	FALSE	0.0174855	1.75732	94	238	3	63187	ATP1B1,STK39,WWP2
GO:BP	positive regulation of cell division	GO:0051781	FALSE	0.0174855	1.75732	94	238	3	63187	CDC14A,PDGFD,TGFB1
GO:BP	negative regulation of response to wounding	GO:1903035	FALSE	0.0174855	1.75732	94	238	3	63187	FAP,PRKG1,STAT3
GO:BP	rhythmic process	GO:0048511	FALSE	0.017943	1.74611	298	238	5	63187	KAT2B,MAPK9,PER3,PRKG1,SREBF1
GO:BP	negative regulation of chromosome organization	GO:2001251	FALSE	0.017978	1.74526	95	238	3	63187	HNRNPC,SMARCA5,ZWILCH
GO:BP	regulation of leukocyte activation	GO:0002694	FALSE	0.0180686	1.74308	561	238	7	63187	ARID2,EPHB6,FGL1,IL23R,MMP14,TGFB1,ZBTB16
GO:BP	plasma membrane repair	GO:0001778	FALSE	0.0181511	1.7411	30	238	2	63187	AHNAK,MYH9
GO:BP	positive regulation of erythrocyte differentiation	GO:0045648	FALSE	0.0181511	1.7411	30	238	2	63187	ACVR2A,STAT3
GO:BP	peptide catabolic process	GO:0043171	FALSE	0.0181511	1.7411	30	238	2	63187	CTSH,LVRN
GO:BP	negative regulation of myeloid cell differentiation	GO:0045638	FALSE	0.0184348	1.73436	96	238	3	63187	CDK6,LTF,ZBTB16
GO:BP	microtubule-based movement	GO:0007018	FALSE	0.0185642	1.73132	427	238	6	63187	ASH1L,DYNC1I1,KIF13B,RAB27B,TEKT3,TRAK2
GO:BP	negative regulation of cell cycle process	GO:0010948	FALSE	0.0188415	1.72488	302	238	5	63187	APBB2,KAT2B,RBBP8,SMARCA5,ZWILCH
GO:BP	regulation of phagocytosis	GO:0050764	FALSE	0.0189268	1.72292	97	238	3	63187	ATG5,PLCG2,TGFB1
GO:BP	response to hypoxia	GO:0001666	FALSE	0.0190706	1.71964	303	238	5	63187	APAF1,HSPG2,MMP14,RYR2,TGFB1
GO:BP	pyridine-containing compound biosynthetic process	GO:0072525	FALSE	0.0192201	1.71624	31	238	2	63187	NADK2,PARP16
GO:BP	stress granule assembly	GO:0034063	FALSE	0.0192201	1.71624	31	238	2	63187	G3BP1,LSM14A
GO:BP	calcium ion transport into cytosol	GO:0060402	FALSE	0.0192201	1.71624	31	238	2	63187	CACNA1C,RYR2
GO:BP	positive regulation of calcium ion transmembrane transporter activity	GO:1901021	FALSE	0.0192201	1.71624	31	238	2	63187	ATP1B1,RYR2
GO:BP	cellular response to peptide hormone stimulus	GO:0071375	FALSE	0.0192566	1.71542	304	238	5	63187	KAT2B,SNX5,SREBF1,STAT3,TGFB1
GO:BP	regulation of steroid metabolic process	GO:0019218	FALSE	0.0193356	1.71364	98	238	3	63187	EPHX2,PRKG1,SREBF1
GO:BP	regulation of Notch signaling pathway	GO:0008593	FALSE	0.0193356	1.71364	98	238	3	63187	MMP14,STAT3,WWP2
GO:BP	myeloid cell activation involved in immune response	GO:0002275	FALSE	0.0193356	1.71364	98	238	3	63187	ANXA3,PLCG2,SBNO2
GO:BP	mitotic cell cycle phase transition	GO:0044772	FALSE	0.0194006	1.71219	432	238	6	63187	ARID2,CDC14A,CDK6,RBBP8,TGFB1,ZWILCH
GO:BP	DNA biosynthetic process	GO:0071897	FALSE	0.0194006	1.71219	192	238	4	63187	HMBOX1,HNRNPA2B1,HNRNPC,PARN
GO:BP	regulation of proteasomal protein catabolic process	GO:0061136	FALSE	0.0194006	1.71219	192	238	4	63187	MAPK9,TLK2,USP13,USP25
GO:BP	terpenoid metabolic process	GO:0006721	FALSE	0.0198239	1.70281	99	238	3	63187	DHRS3,RETSAT,SCPEP1
GO:BP	positive regulation of cartilage development	GO:0061036	FALSE	0.0202159	1.69431	32	238	2	63187	BMPR2,ZBTB16
GO:BP	cellular response to interleukin-6	GO:0071354	FALSE	0.0202159	1.69431	32	238	2	63187	SBNO2,STAT3
GO:BP	face morphogenesis	GO:0060325	FALSE	0.0202159	1.69431	32	238	2	63187	COL1A1,TGFB1
GO:BP	exit from mitosis	GO:0010458	FALSE	0.0202159	1.69431	32	238	2	63187	CDC14A,TGFB1
GO:BP	replacement ossification	GO:0036075	FALSE	0.0202159	1.69431	32	238	2	63187	COL1A1,MMP14
GO:BP	cell-cell signaling involved in cardiac conduction	GO:0086019	FALSE	0.0202159	1.69431	32	238	2	63187	CACNA1C,RYR2
GO:BP	endochondral ossification	GO:0001958	FALSE	0.0202159	1.69431	32	238	2	63187	COL1A1,MMP14
GO:BP	regulation of epithelial to mesenchymal transition	GO:0010717	FALSE	0.0202253	1.6941	100	238	3	63187	COL1A1,HPN,TGFB1
GO:BP	kidney morphogenesis	GO:0060993	FALSE	0.0202253	1.6941	100	238	3	63187	ERBB4,EYA1,TGFB1
GO:BP	response to hydrogen peroxide	GO:0042542	FALSE	0.0202253	1.6941	100	238	3	63187	COL1A1,PDGFD,TXNIP
GO:BP	regulation of amide metabolic process	GO:0034248	FALSE	0.0207308	1.68338	439	238	6	63187	CNOT2,CNOT6,LSM14A,PARP16,TNRC6C,TRIM2
GO:BP	positive regulation of transmembrane receptor protein serine/threonine kinase signaling pathway	GO:0090100	FALSE	0.0207398	1.6832	101	238	3	63187	ACVR2A,BMPR2,TGFB1
GO:BP	negative regulation of mRNA metabolic process	GO:1903312	FALSE	0.0207398	1.6832	101	238	3	63187	HNRNPA2B1,HNRNPC,NBAS
GO:BP	chondrocyte development	GO:0002063	FALSE	0.0212716	1.6722	33	238	2	63187	BMPR2,SULF2
GO:BP	actin-mediated cell contraction	GO:0070252	FALSE	0.0212716	1.6722	102	238	3	63187	CACNA1C,JUP,RYR2
GO:BP	positive regulation of telomerase activity	GO:0051973	FALSE	0.0212716	1.6722	33	238	2	63187	HMBOX1,PARN
GO:BP	osteoblast proliferation	GO:0033687	FALSE	0.0212716	1.6722	33	238	2	63187	LRP5,LTF
GO:BP	animal organ maturation	GO:0048799	FALSE	0.0212716	1.6722	33	238	2	63187	LTF,ZBTB16
GO:BP	tooth mineralization	GO:0034505	FALSE	0.0212716	1.6722	33	238	2	63187	COL1A1,TGFB1
GO:BP	regulation of protein ubiquitination	GO:0031396	FALSE	0.0216069	1.66541	199	238	4	63187	ATG5,MAPK9,NDFIP2,RPL23
GO:BP	epidermal growth factor receptor signaling pathway	GO:0007173	FALSE	0.0217562	1.66242	103	238	3	63187	ERBB4,PLCE1,PTPN3
GO:BP	response to decreased oxygen levels	GO:0036293	FALSE	0.0219726	1.65812	316	238	5	63187	APAF1,HSPG2,MMP14,RYR2,TGFB1
GO:BP	regulation of sister chromatid segregation	GO:0033045	FALSE	0.0219726	1.65812	104	238	3	63187	ARID2,KAT2B,ZWILCH
GO:BP	cell junction assembly	GO:0034329	FALSE	0.0219726	1.65812	449	238	6	63187	CLDN7,EPHA2,ERBB4,JUP,MMP14,RAP1B
GO:BP	positive regulation of endothelial cell migration	GO:0010595	FALSE	0.0219726	1.65812	105	238	3	63187	ANXA3,CCBE1,RIN2
GO:BP	relaxation of muscle	GO:0090075	FALSE	0.0219726	1.65812	34	238	2	63187	ATP1B1,PRKG1
GO:BP	positive regulation of telomere maintenance via telomerase	GO:0032212	FALSE	0.0219726	1.65812	34	238	2	63187	HMBOX1,PARN
GO:BP	cellular response to leukemia inhibitory factor	GO:1990830	FALSE	0.0219726	1.65812	105	238	3	63187	PARP16,SBNO2,SMARCA5
GO:BP	aorta morphogenesis	GO:0035909	FALSE	0.0219726	1.65812	34	238	2	63187	COL3A1,EYA1
GO:BP	import across plasma membrane	GO:0098739	FALSE	0.0219726	1.65812	201	238	4	63187	ATP1B1,CACNA1C,PPP3CC,SLC8A2
GO:BP	negative regulation of small molecule metabolic process	GO:0062014	FALSE	0.0219726	1.65812	104	238	3	63187	HDAC4,PRKG1,STAT3
GO:BP	smooth muscle contraction	GO:0006939	FALSE	0.0219726	1.65812	104	238	3	63187	APBB2,PRKG1,SULF2
GO:BP	amide transport	GO:0042886	FALSE	0.0219726	1.65812	319	238	5	63187	ANO1,LRP5,SLC16A10,SLC25A22,SREBF1
GO:BP	hormone secretion	GO:0046879	FALSE	0.0219726	1.65812	317	238	5	63187	ANO1,LRP5,SLC16A10,SLC25A22,SREBF1
GO:BP	release of sequestered calcium ion into cytosol by sarcoplasmic reticulum	GO:0014808	FALSE	0.0219726	1.65812	34	238	2	63187	CACNA1C,RYR2
GO:BP	mesenchyme development	GO:0060485	FALSE	0.0219726	1.65812	316	238	5	63187	BMPR2,COL1A1,ERBB4,HPN,TGFB1
GO:BP	regulation of peptide hormone secretion	GO:0090276	FALSE	0.0223031	1.65164	204	238	4	63187	ANO1,LRP5,SLC25A22,SREBF1
GO:BP	mesonephros development	GO:0001823	FALSE	0.0223031	1.65164	106	238	3	63187	EYA1,TGFB1,ZBTB16
GO:BP	homeostasis of number of cells	GO:0048872	FALSE	0.0223031	1.65164	321	238	5	63187	ACVR2A,CDK6,L3MBTL3,STAT3,TGFB1
GO:BP	interferon-mediated signaling pathway	GO:0140888	FALSE	0.0223031	1.65164	106	238	3	63187	HDAC4,LSM14A,TANK
GO:BP	macrophage activation	GO:0042116	FALSE	0.0223031	1.65164	106	238	3	63187	PLCG2,SBNO2,STK39
GO:BP	maternal placenta development	GO:0001893	FALSE	0.0225039	1.64774	35	238	2	63187	ASH1L,BMPR2
GO:BP	regulation of cholesterol metabolic process	GO:0090181	FALSE	0.0225039	1.64774	35	238	2	63187	EPHX2,SREBF1
GO:BP	release of sequestered calcium ion into cytosol by endoplasmic reticulum	GO:1903514	FALSE	0.0225039	1.64774	35	238	2	63187	CACNA1C,RYR2
GO:BP	regulation of developmental growth	GO:0048638	FALSE	0.0225225	1.64738	322	238	5	63187	BMPR2,ERBB4,FTO,GOLGA4,STAT3
GO:BP	circadian rhythm	GO:0007623	FALSE	0.0225341	1.64716	205	238	4	63187	MAPK9,PER3,PRKG1,SREBF1
GO:BP	insulin secretion	GO:0030073	FALSE	0.0225341	1.64716	205	238	4	63187	ANO1,LRP5,SLC25A22,SREBF1
GO:BP	mononuclear cell migration	GO:0071674	FALSE	0.0225341	1.64716	205	238	4	63187	PDGFD,STK39,TGFB1,WASL
GO:BP	response to leukemia inhibitory factor	GO:1990823	FALSE	0.0227387	1.64323	107	238	3	63187	PARP16,SBNO2,SMARCA5
GO:BP	positive regulation of ERK1 and ERK2 cascade	GO:0070374	FALSE	0.022865	1.64083	206	238	4	63187	CHI3L1,ERBB4,PDGFD,RAP1B
GO:BP	transforming growth factor beta receptor signaling pathway	GO:0007179	FALSE	0.022865	1.64083	206	238	4	63187	JUN,COL3A1,STAT3,TGFB1
GO:BP	polyol metabolic process	GO:0019751	FALSE	0.023225	1.63404	108	238	3	63187	NAAA,PLCG2,PRKG1
GO:BP	regulation of peptide secretion	GO:0002791	FALSE	0.023225	1.63404	207	238	4	63187	ANO1,LRP5,SLC25A22,SREBF1
GO:BP	acute inflammatory response	GO:0002526	FALSE	0.023225	1.63404	108	238	3	63187	ASH1L,B4GALT1,EPHB6
GO:BP	steroid metabolic process	GO:0008202	FALSE	0.023225	1.63404	325	238	5	63187	APOBR,EPHX2,LRP5,PRKG1,SREBF1
GO:BP	cellular response to cadmium ion	GO:0071276	FALSE	0.0234998	1.62894	36	238	2	63187	JUN,MAPK9
GO:BP	negative regulation of exocytosis	GO:0045920	FALSE	0.0234998	1.62894	36	238	2	63187	ATP9A,RAP1B
GO:BP	glandular epithelial cell development	GO:0002068	FALSE	0.0234998	1.62894	36	238	2	63187	CDK6,FASN
GO:BP	regulation of phospholipid metabolic process	GO:1903725	FALSE	0.0234998	1.62894	36	238	2	63187	MTMR3,MTMR9
GO:BP	regulation of chromatin organization	GO:1902275	FALSE	0.0234998	1.62894	36	238	2	63187	L3MBTL3,TLK2
GO:BP	regulation of protein localization to plasma membrane	GO:1903076	FALSE	0.0236824	1.62557	109	238	3	63187	EPHA2,MMP14,PPP2R5A
GO:BP	regulation of Wnt signaling pathway	GO:0030111	FALSE	0.0236824	1.62557	327	238	5	63187	COL1A1,G3BP1,JUP,RNF146,SULF2
GO:BP	immune response-regulating cell surface receptor signaling pathway	GO:0002768	FALSE	0.0236824	1.62557	327	238	5	63187	CD3G,LTF,MAPK9,PIK3AP1,PLCG2
GO:BP	fertilization	GO:0009566	FALSE	0.0237729	1.62392	209	238	4	63187	ASH1L,B4GALT1,MYH9,PRKAR2A
GO:BP	positive regulation of monoatomic ion transport	GO:0043270	FALSE	0.0237729	1.62392	209	238	4	63187	ATP1B1,PPP3CC,RYR2,STK39
GO:BP	regulation of peptide transport	GO:0090087	FALSE	0.0237729	1.62392	209	238	4	63187	ANO1,LRP5,SLC25A22,SREBF1
GO:BP	hormone transport	GO:0009914	FALSE	0.0238985	1.62163	328	238	5	63187	ANO1,LRP5,SLC16A10,SLC25A22,SREBF1
GO:BP	positive regulation of chromosome organization	GO:2001252	FALSE	0.0241603	1.6169	110	238	3	63187	HMBOX1,HNRNPA2B1,PARN
GO:BP	response to retinoic acid	GO:0032526	FALSE	0.0241603	1.6169	110	238	3	63187	COL1A1,CTSH,SREBF1
GO:BP	regulation of receptor-mediated endocytosis	GO:0048259	FALSE	0.0241603	1.6169	110	238	3	63187	LRPAP1,PLCG2,WASL
GO:BP	lymphocyte activation involved in immune response	GO:0002285	FALSE	0.0244569	1.6116	211	238	4	63187	IL23R,LY9,PLCG2,STAT3
GO:BP	negative regulation of protein localization	GO:1903828	FALSE	0.0244569	1.6116	211	238	4	63187	NDFIP2,PPP2R5A,SREBF1,WWP2
GO:BP	transcription initiation-coupled chromatin remodeling	GO:0045815	FALSE	0.0245383	1.61016	37	238	2	63187	KAT2B,VPS72
GO:BP	positive regulation of double-strand break repair via homologous recombination	GO:1905168	FALSE	0.0245383	1.61016	37	238	2	63187	ARID2,VPS72
GO:BP	protein localization to cell junction	GO:1902414	FALSE	0.0246768	1.60771	111	238	3	63187	ERBB4,MAPK9,RAB27B
GO:BP	potassium ion transmembrane transport	GO:0071805	FALSE	0.0247771	1.60595	212	238	4	63187	ATP1B1,HPN,STK39,WWP2
GO:BP	cellular response to hormone stimulus	GO:0032870	FALSE	0.0247771	1.60595	609	238	7	63187	CNOT2,CTSH,KAT2B,SNX5,SREBF1,STAT3,TGFB1
GO:BP	cellular response to lipid	GO:0071396	FALSE	0.0247771	1.60595	609	238	7	63187	CNOT2,COL1A1,LTF,PLCG2,SBNO2,SREBF1,TGFB1
GO:BP	negative regulation of protein transport	GO:0051224	FALSE	0.025216	1.59832	112	238	3	63187	NDFIP2,SREBF1,WWP2
GO:BP	head morphogenesis	GO:0060323	FALSE	0.0256222	1.59138	38	238	2	63187	COL1A1,TGFB1
GO:BP	lens fiber cell differentiation	GO:0070306	FALSE	0.0256222	1.59138	38	238	2	63187	EPHA2,TGFB1
GO:BP	mature B cell differentiation	GO:0002335	FALSE	0.0256222	1.59138	38	238	2	63187	CMTM7,PLCG2
GO:BP	positive regulation of axon extension	GO:0045773	FALSE	0.0256222	1.59138	38	238	2	63187	BMPR2,GOLGA4
GO:BP	neuron projection extension involved in neuron projection guidance	GO:1902284	FALSE	0.0256222	1.59138	38	238	2	63187	ALCAM,BMPR2
GO:BP	basement membrane organization	GO:0071711	FALSE	0.0256222	1.59138	38	238	2	63187	COL3A1,HPN
GO:BP	axon extension involved in axon guidance	GO:0048846	FALSE	0.0256222	1.59138	38	238	2	63187	ALCAM,BMPR2
GO:BP	endothelial cell differentiation	GO:0045446	FALSE	0.0256359	1.59115	113	238	3	63187	BMPR2,FASN,RAP1B
GO:BP	regulation of circadian rhythm	GO:0042752	FALSE	0.0256359	1.59115	113	238	3	63187	MAPK9,PER3,PRKG1
GO:BP	cellular response to environmental stimulus	GO:0104004	FALSE	0.0256359	1.59115	335	238	5	63187	COL1A1,STK39,TANK,TGFB1,TLK2
GO:BP	cellular response to abiotic stimulus	GO:0071214	FALSE	0.0256359	1.59115	335	238	5	63187	COL1A1,STK39,TANK,TGFB1,TLK2
GO:BP	phenol-containing compound metabolic process	GO:0018958	FALSE	0.0262386	1.58106	114	238	3	63187	FAH,HPN,SLC16A10
GO:BP	response to starvation	GO:0042594	FALSE	0.0265378	1.57613	217	238	4	63187	ATG5,BMPR2,MTMR3,SREBF1
GO:BP	regulation of collagen metabolic process	GO:0010712	FALSE	0.0267179	1.5732	39	238	2	63187	FAP,TGFB1
GO:BP	positive regulation of gene expression, epigenetic	GO:0141137	FALSE	0.0267179	1.5732	39	238	2	63187	KAT2B,VPS72
GO:BP	response to antibiotic	GO:0046677	FALSE	0.0267179	1.5732	39	238	2	63187	EHMT1,RPL23
GO:BP	Golgi to plasma membrane protein transport	GO:0043001	FALSE	0.0267179	1.5732	39	238	2	63187	GOLGA4,OPTN
GO:BP	regulation of lamellipodium assembly	GO:0010591	FALSE	0.0267179	1.5732	39	238	2	63187	EPHA2,PLCE1
GO:BP	negative regulation of Notch signaling pathway	GO:0045746	FALSE	0.0267179	1.5732	39	238	2	63187	MMP14,WWP2
GO:BP	negative regulation of transmembrane transport	GO:0034763	FALSE	0.0267198	1.57317	115	238	3	63187	PPP3CC,STK39,TGFB1
GO:BP	response to ketone	GO:1901654	FALSE	0.0268074	1.57175	218	238	4	63187	SREBF1,STK39,TGFB1,TXNIP
GO:BP	regulation of endopeptidase activity	GO:0052548	FALSE	0.0272086	1.56529	219	238	4	63187	APAF1,CYFIP2,LTF,STAT3
GO:BP	regulation of peptidyl-tyrosine phosphorylation	GO:0050730	FALSE	0.0275756	1.55948	220	238	4	63187	ERBB4,IL23R,PDGFD,PLCG2
GO:BP	production of molecular mediator of immune response	GO:0002440	FALSE	0.0275756	1.55948	220	238	4	63187	ATG5,HK1,PLCG2,XRCC4
GO:BP	response to endoplasmic reticulum stress	GO:0034976	FALSE	0.0275756	1.55948	220	238	4	63187	APAF1,PARP16,USP13,USP25
GO:BP	blood vessel endothelial cell migration	GO:0043534	FALSE	0.0277489	1.55675	117	238	3	63187	EPHA2,JUP,MYH9
GO:BP	regulation of heart rate by cardiac conduction	GO:0086091	FALSE	0.0277489	1.55675	40	238	2	63187	CACNA1C,JUP
GO:BP	neurotrophin signaling pathway	GO:0038179	FALSE	0.0277489	1.55675	40	238	2	63187	CYFIP2,KIDINS220
GO:BP	interstrand cross-link repair	GO:0036297	FALSE	0.0277489	1.55675	40	238	2	63187	DCLRE1C,FANCL
GO:BP	establishment of protein localization to mitochondrion	GO:0072655	FALSE	0.0277489	1.55675	117	238	3	63187	HK1,PARL,SREBF1
GO:BP	positive regulation of protein dephosphorylation	GO:0035307	FALSE	0.0277489	1.55675	40	238	2	63187	CAMTA1,PPP2R5A
GO:BP	positive regulation of ATP-dependent activity	GO:0032781	FALSE	0.0277489	1.55675	40	238	2	63187	ATP1B1,RYR2
GO:BP	response to progesterone	GO:0032570	FALSE	0.0277489	1.55675	40	238	2	63187	SREBF1,TXNIP
GO:BP	binding of sperm to zona pellucida	GO:0007339	FALSE	0.0277489	1.55675	40	238	2	63187	B4GALT1,PRKAR2A
GO:BP	negative regulation of monoatomic ion transport	GO:0043271	FALSE	0.0277489	1.55675	117	238	3	63187	PPP3CC,STK39,TGFB1
GO:BP	lipid catabolic process	GO:0016042	FALSE	0.0280022	1.55281	344	238	5	63187	AUH,HADHA,NAAA,PLCE1,PLCG2
GO:BP	cytokine production involved in immune response	GO:0002367	FALSE	0.0282792	1.54853	118	238	3	63187	ATG5,HK1,PLCG2
GO:BP	regulation of cytokine production involved in immune response	GO:0002718	FALSE	0.0282792	1.54853	118	238	3	63187	ATG5,HK1,PLCG2
GO:BP	regulation of mitotic nuclear division	GO:0007088	FALSE	0.0282792	1.54853	118	238	3	63187	BORA,LRP5,ZWILCH
GO:BP	sarcoplasmic reticulum calcium ion transport	GO:0070296	FALSE	0.0288353	1.54008	41	238	2	63187	CACNA1C,RYR2
GO:BP	cyclic purine nucleotide metabolic process	GO:0052652	FALSE	0.0288353	1.54008	41	238	2	63187	EPHA2,PDE7A
GO:BP	cardiac muscle cell apoptotic process	GO:0010659	TRUE	0.0288353	1.54008	41	238	2	63187	APAF1,ATG5
GO:BP	positive regulation of calcium ion transport	GO:0051928	FALSE	0.0288353	1.54008	119	238	3	63187	ATP1B1,PPP3CC,RYR2
GO:BP	regulation of p38MAPK cascade	GO:1900744	FALSE	0.0288353	1.54008	41	238	2	63187	RELL1,STK39
GO:BP	CD4-positive, alpha-beta T cell activation	GO:0035710	FALSE	0.0288353	1.54008	119	238	3	63187	IL23R,LY9,STAT3
GO:BP	granulocyte differentiation	GO:0030851	FALSE	0.0288353	1.54008	41	238	2	63187	FASN,L3MBTL3
GO:BP	positive regulation of interleukin-10 production	GO:0032733	FALSE	0.0288353	1.54008	41	238	2	63187	PLCG2,STAT3
GO:BP	rRNA processing	GO:0006364	FALSE	0.0288353	1.54008	224	238	4	63187	ERI3,KAT2B,URB1,UTP20
GO:BP	forelimb morphogenesis	GO:0035136	FALSE	0.0288353	1.54008	41	238	2	63187	CACNA1C,ZBTB16
GO:BP	anterior/posterior pattern specification	GO:0009952	TRUE	0.0292528	1.53383	225	238	4	63187	ACVR2A,BMPR2,LRP5,ZBTB16
GO:BP	sensory perception	GO:0007600	FALSE	0.0292839	1.53337	953	238	9	63187	ANO1,BBS9,CDC14A,COL1A1,DHRS3,EYA1,HPN,PKHD1L1,ROR1
GO:BP	positive regulation of cell cycle	GO:0045787	FALSE	0.0293436	1.53249	349	238	5	63187	CDC14A,KAT2B,LRP5,PLCG2,TGFB1
GO:BP	respiratory system process	GO:0003016	FALSE	0.0295754	1.52907	42	238	2	63187	CCBE1,FTO
GO:BP	cyclic nucleotide metabolic process	GO:0009187	FALSE	0.0295754	1.52907	42	238	2	63187	EPHA2,PDE7A
GO:BP	positive regulation of lipid metabolic process	GO:0045834	FALSE	0.0295754	1.52907	122	238	3	63187	CREBL2,KAT2B,SREBF1
GO:BP	cellular response to epidermal growth factor stimulus	GO:0071364	FALSE	0.0295754	1.52907	42	238	2	63187	COL1A1,ERBB4
GO:BP	astrocyte development	GO:0014002	FALSE	0.0295754	1.52907	42	238	2	63187	CDK6,ROR1
GO:BP	cellular response to tumor necrosis factor	GO:0071356	FALSE	0.0295754	1.52907	228	238	4	63187	CHI3L1,COL1A1,NKIRAS1,TANK
GO:BP	T cell activation involved in immune response	GO:0002286	FALSE	0.0295754	1.52907	122	238	3	63187	IL23R,LY9,STAT3
GO:BP	establishment or maintenance of cell polarity	GO:0007163	FALSE	0.0297389	1.52667	229	238	4	63187	ARFGEF1,CD3G,MYH9,RAP1B
GO:BP	hexose metabolic process	GO:0019318	FALSE	0.0297389	1.52667	229	238	4	63187	B4GALT1,HK1,KAT2B,LRP5
GO:BP	inositol phosphate metabolic process	GO:0043647	FALSE	0.0301417	1.52083	43	238	2	63187	PLCG2,PRKG1
GO:BP	regulation of myotube differentiation	GO:0010830	FALSE	0.0301417	1.52083	43	238	2	63187	HDAC4,MMP14
GO:BP	positive regulation of interleukin-12 production	GO:0032735	FALSE	0.0301417	1.52083	43	238	2	63187	IL23R,PLCG2
GO:BP	aortic valve development	GO:0003176	TRUE	0.0301417	1.52083	43	238	2	63187	BMPR2,TGFB1
GO:BP	protein deacetylation	GO:0006476	FALSE	0.0301417	1.52083	43	238	2	63187	HDAC4,KAT2B
GO:BP	ERBB signaling pathway	GO:0038127	FALSE	0.0305567	1.51489	124	238	3	63187	ERBB4,PLCE1,PTPN3
GO:BP	T cell mediated immunity	GO:0002456	FALSE	0.0305567	1.51489	124	238	3	63187	CTSH,EPHB6,IL23R
GO:BP	response to ethanol	GO:0045471	FALSE	0.0305567	1.51489	124	238	3	63187	CLDN7,RPL15,SREBF1
GO:BP	axon extension	GO:0048675	FALSE	0.0305567	1.51489	124	238	3	63187	ALCAM,BMPR2,GOLGA4
GO:BP	protein localization to mitochondrion	GO:0070585	FALSE	0.0311227	1.50692	125	238	3	63187	HK1,PARL,SREBF1
GO:BP	embryonic appendage morphogenesis	GO:0035113	FALSE	0.0311227	1.50692	125	238	3	63187	CACNA1C,LRP5,ZBTB16
GO:BP	positive regulation of cell-substrate adhesion	GO:0010811	FALSE	0.0311227	1.50692	125	238	3	63187	CDK6,JUP,RIN2
GO:BP	protein deubiquitination	GO:0016579	FALSE	0.0311227	1.50692	125	238	3	63187	TANK,USP13,USP25
GO:BP	embryonic limb morphogenesis	GO:0030326	FALSE	0.0311227	1.50692	125	238	3	63187	CACNA1C,LRP5,ZBTB16
GO:BP	miRNA processing	GO:0035196	FALSE	0.0311978	1.50588	44	238	2	63187	HNRNPA2B1,STAT3
GO:BP	striated muscle cell apoptotic process	GO:0010658	FALSE	0.0311978	1.50588	44	238	2	63187	APAF1,ATG5
GO:BP	negative regulation of calcium ion transmembrane transport	GO:1903170	FALSE	0.0311978	1.50588	44	238	2	63187	PPP3CC,TGFB1
GO:BP	hexose catabolic process	GO:0019320	FALSE	0.0311978	1.50588	44	238	2	63187	HK1,LRP5
GO:BP	regulation of protein targeting to mitochondrion	GO:1903214	FALSE	0.0311978	1.50588	44	238	2	63187	PARL,SREBF1
GO:BP	collagen biosynthetic process	GO:0032964	FALSE	0.0311978	1.50588	44	238	2	63187	COL1A1,TGFB1
GO:BP	columnar/cuboidal epithelial cell differentiation	GO:0002065	FALSE	0.0316529	1.49959	126	238	3	63187	CDK6,FASN,TGFB1
GO:BP	negative regulation of establishment of protein localization	GO:1904950	FALSE	0.0322685	1.49122	127	238	3	63187	NDFIP2,SREBF1,WWP2
GO:BP	response to amino acid	GO:0043200	FALSE	0.0322685	1.49122	127	238	3	63187	COL1A1,COL3A1,PDGFD
GO:BP	cardiac ventricle development	GO:0003231	FALSE	0.0322685	1.49122	127	238	3	63187	BMPR2,RYR2,TGFB1
GO:BP	blood vessel remodeling	GO:0001974	FALSE	0.0324238	1.48914	45	238	2	63187	ATG5,BMPR2
GO:BP	transforming growth factor beta production	GO:0071604	FALSE	0.0324238	1.48914	45	238	2	63187	COL3A1,LAPTM4B
GO:BP	collagen catabolic process	GO:0030574	FALSE	0.0324238	1.48914	45	238	2	63187	FAP,MMP14
GO:BP	potassium ion transport	GO:0006813	FALSE	0.0327756	1.48445	237	238	4	63187	ATP1B1,HPN,STK39,WWP2
GO:BP	sprouting angiogenesis	GO:0002040	FALSE	0.0328483	1.48349	128	238	3	63187	CCBE1,EPHA2,EPN1
GO:BP	phosphatidylinositol biosynthetic process	GO:0006661	FALSE	0.0334962	1.475	129	238	3	63187	MTMR3,PLCG2,SACM1L
GO:BP	regulation of chromosome segregation	GO:0051983	FALSE	0.0334962	1.475	129	238	3	63187	ARID2,KAT2B,ZWILCH
GO:BP	extracellular matrix assembly	GO:0085029	FALSE	0.0336008	1.47365	46	238	2	63187	COL3A1,TGFB1
GO:BP	activated T cell proliferation	GO:0050798	TRUE	0.0336008	1.47365	46	238	2	63187	EPHB6,IL23R
GO:BP	regulation of establishment of protein localization to mitochondrion	GO:1903747	FALSE	0.0336008	1.47365	46	238	2	63187	PARL,SREBF1
GO:BP	substantia nigra development	GO:0021762	TRUE	0.0336008	1.47365	46	238	2	63187	CKB,MAPKAP1
GO:BP	vesicle transport along microtubule	GO:0047496	FALSE	0.0336008	1.47365	46	238	2	63187	DYNC1I1,TRAK2
GO:BP	response to epidermal growth factor	GO:0070849	FALSE	0.0336008	1.47365	46	238	2	63187	COL1A1,ERBB4
GO:BP	regulation of wound healing	GO:0061041	FALSE	0.034043	1.46797	130	238	3	63187	ARFGEF1,FAP,PRKG1
GO:BP	cell cycle G1/S phase transition	GO:0044843	FALSE	0.0343958	1.4635	241	238	4	63187	ARID2,CDK6,PLCG2,RBBP8
GO:BP	pattern recognition receptor signaling pathway	GO:0002221	FALSE	0.0343958	1.4635	241	238	4	63187	LSM14A,LTF,PIK3AP1,PLCG2
GO:BP	response to organophosphorus	GO:0046683	FALSE	0.0346803	1.45992	131	238	3	63187	COL1A1,RAP1B,SREBF1
GO:BP	ventricular cardiac muscle tissue morphogenesis	GO:0055010	FALSE	0.0347883	1.45857	47	238	2	63187	RYR2,TGFB1
GO:BP	semi-lunar valve development	GO:1905314	FALSE	0.0347883	1.45857	47	238	2	63187	BMPR2,TGFB1
GO:BP	protein targeting to vacuole	GO:0006623	FALSE	0.0347883	1.45857	47	238	2	63187	VPS13C,VPS13D
GO:BP	regulation of alcohol biosynthetic process	GO:1902930	FALSE	0.0347883	1.45857	47	238	2	63187	PRKG1,SREBF1
GO:BP	trabecula morphogenesis	GO:0061383	FALSE	0.0347883	1.45857	47	238	2	63187	COL1A1,SBNO2
GO:BP	membrane protein ectodomain proteolysis	GO:0006509	FALSE	0.0347883	1.45857	47	238	2	63187	MYH9,PTPN3
GO:BP	glycoprotein metabolic process	GO:0009100	FALSE	0.0351354	1.45425	372	238	5	63187	ARFGEF1,B4GALT1,BMPR2,GANC,SULF2
GO:BP	regulation of binding	GO:0051098	FALSE	0.0351467	1.45412	243	238	4	63187	JUN,HDAC4,HMBOX1,LRPAP1
GO:BP	monocarboxylic acid catabolic process	GO:0072329	FALSE	0.0351467	1.45412	132	238	3	63187	AUH,FAH,HADHA
GO:BP	acylglycerol metabolic process	GO:0006639	FALSE	0.0351467	1.45412	132	238	3	63187	APOBR,PLCE1,SREBF1
GO:BP	response to interleukin-1	GO:0070555	FALSE	0.0351467	1.45412	132	238	3	63187	CHI3L1,HDAC4,TANK
GO:BP	neutral lipid metabolic process	GO:0006638	FALSE	0.0357927	1.44621	133	238	3	63187	APOBR,PLCE1,SREBF1
GO:BP	positive regulation of proteolysis involved in protein catabolic process	GO:1903052	FALSE	0.0357927	1.44621	133	238	3	63187	L3MBTL3,MAPK9,USP13
GO:BP	regulation of double-strand break repair	GO:2000779	FALSE	0.0357927	1.44621	133	238	3	63187	ARID2,SMCHD1,VPS72
GO:BP	monosaccharide catabolic process	GO:0046365	FALSE	0.0358741	1.44522	48	238	2	63187	HK1,LRP5
GO:BP	negative regulation of blood pressure	GO:0045776	FALSE	0.0358741	1.44522	48	238	2	63187	BMPR2,SCPEP1
GO:BP	nuclear-transcribed mRNA catabolic process, nonsense-mediated decay	GO:0000184	FALSE	0.0358741	1.44522	48	238	2	63187	NBAS,PARN
GO:BP	mRNA transcription by RNA polymerase II	GO:0042789	FALSE	0.0358741	1.44522	48	238	2	63187	SREBF1,STAT3
GO:BP	regulation of cell morphogenesis	GO:0022604	FALSE	0.0358741	1.44522	245	238	4	63187	FGD4,HPN,MYH9,MYO10
GO:BP	stem cell differentiation	GO:0048863	FALSE	0.0358741	1.44522	245	238	4	63187	CDK13,CDK6,ERBB4,STAT3
GO:BP	modulation by host of viral process	GO:0044788	FALSE	0.0358741	1.44522	48	238	2	63187	FASN,LTF
GO:BP	axon guidance	GO:0007411	FALSE	0.0361039	1.44245	249	238	4	63187	ALCAM,APBB2,BMPR2,CYFIP2
GO:BP	multivesicular body sorting pathway	GO:0071985	FALSE	0.0361039	1.44245	49	238	2	63187	LAPTM4B,RAB27B
GO:BP	neuron projection guidance	GO:0097485	FALSE	0.0361039	1.44245	249	238	4	63187	ALCAM,APBB2,BMPR2,CYFIP2
GO:BP	activin receptor signaling pathway	GO:0032924	FALSE	0.0361039	1.44245	49	238	2	63187	ACVR2A,BMPR2
GO:BP	response to tumor necrosis factor	GO:0034612	FALSE	0.0361039	1.44245	249	238	4	63187	CHI3L1,COL1A1,NKIRAS1,TANK
GO:BP	regulation of DNA recombination	GO:0000018	FALSE	0.0361039	1.44245	134	238	3	63187	ARID2,SMCHD1,VPS72
GO:BP	myoblast fusion	GO:0007520	FALSE	0.0361039	1.44245	49	238	2	63187	MYH9,TANC1
GO:BP	small molecule catabolic process	GO:0044282	FALSE	0.0361039	1.44245	379	238	5	63187	AUH,FAH,HADHA,HK1,LRP5
GO:BP	odontogenesis	GO:0042476	FALSE	0.0361039	1.44245	135	238	3	63187	ACVR2A,COL1A1,TGFB1
GO:BP	negative regulation of proteasomal protein catabolic process	GO:1901799	FALSE	0.0361039	1.44245	49	238	2	63187	TLK2,USP25
GO:BP	positive regulation of receptor signaling pathway via JAK-STAT	GO:0046427	FALSE	0.0361039	1.44245	49	238	2	63187	ERBB4,IL23R
GO:BP	mesenchymal cell differentiation	GO:0048762	FALSE	0.0361039	1.44245	248	238	4	63187	COL1A1,ERBB4,HPN,TGFB1
GO:BP	endothelium development	GO:0003158	FALSE	0.0361039	1.44245	134	238	3	63187	BMPR2,FASN,RAP1B
GO:BP	negative regulation of blood coagulation	GO:0030195	FALSE	0.0361039	1.44245	49	238	2	63187	FAP,PRKG1
GO:BP	establishment of endothelial barrier	GO:0061028	TRUE	0.0361039	1.44245	49	238	2	63187	FASN,RAP1B
GO:BP	positive regulation of cation transmembrane transport	GO:1904064	FALSE	0.0361039	1.44245	135	238	3	63187	ATP1B1,PPP3CC,RYR2
GO:BP	alcohol biosynthetic process	GO:0046165	FALSE	0.0361039	1.44245	135	238	3	63187	PLCG2,PRKG1,SREBF1
GO:BP	regulation of cellular component size	GO:0032535	FALSE	0.0361039	1.44245	376	238	5	63187	ARFGEF1,BMPR2,CYFIP2,GOLGA4,STK39
GO:BP	cellular response to nutrient	GO:0031670	FALSE	0.0361039	1.44245	49	238	2	63187	COL1A1,KAT2B
GO:BP	monosaccharide metabolic process	GO:0005996	FALSE	0.0365638	1.43695	250	238	4	63187	B4GALT1,HK1,KAT2B,LRP5
GO:BP	regulation of cellular ketone metabolic process	GO:0010565	FALSE	0.0367144	1.43516	137	238	3	63187	KAT2B,PRKG1,SREBF1
GO:BP	toll-like receptor 4 signaling pathway	GO:0034142	TRUE	0.0367144	1.43516	50	238	2	63187	LTF,PIK3AP1
GO:BP	regulation of lipid storage	GO:0010883	FALSE	0.0367144	1.43516	50	238	2	63187	FTO,SREBF1
GO:BP	isoprenoid metabolic process	GO:0006720	FALSE	0.0367144	1.43516	137	238	3	63187	DHRS3,RETSAT,SCPEP1
GO:BP	negative regulation of smooth muscle cell proliferation	GO:0048662	FALSE	0.0367144	1.43516	50	238	2	63187	BMPR2,PRKG1
GO:BP	negative regulation of hemostasis	GO:1900047	FALSE	0.0367144	1.43516	50	238	2	63187	FAP,PRKG1
GO:BP	acylglycerol biosynthetic process	GO:0046463	FALSE	0.0367144	1.43516	50	238	2	63187	PLCE1,SREBF1
GO:BP	cardiac muscle cell proliferation	GO:0060038	FALSE	0.0367144	1.43516	50	238	2	63187	ARID2,ERBB4
GO:BP	regulation of neuron migration	GO:2001222	FALSE	0.0367144	1.43516	50	238	2	63187	COL3A1,STAT3
GO:BP	body morphogenesis	GO:0010171	FALSE	0.0367144	1.43516	50	238	2	63187	COL1A1,TGFB1
GO:BP	neutral lipid biosynthetic process	GO:0046460	FALSE	0.0367144	1.43516	50	238	2	63187	PLCE1,SREBF1
GO:BP	regulation of apoptotic signaling pathway	GO:2001233	FALSE	0.0367144	1.43516	382	238	5	63187	APAF1,CTSH,EYA1,MAPK9,PARL
GO:BP	positive regulation of apoptotic signaling pathway	GO:2001235	FALSE	0.0367144	1.43516	137	238	3	63187	APAF1,CTSH,MAPK9
GO:BP	positive regulation of endopeptidase activity	GO:0010950	FALSE	0.037177	1.42973	138	238	3	63187	APAF1,CYFIP2,STAT3
GO:BP	regulation of generation of precursor metabolites and energy	GO:0043467	FALSE	0.037177	1.42973	138	238	3	63187	HDAC4,KAT2B,STAT3
GO:BP	regulation of protein localization to cell periphery	GO:1904375	FALSE	0.0378714	1.42169	139	238	3	63187	EPHA2,MMP14,PPP2R5A
GO:BP	regulation of lamellipodium organization	GO:1902743	FALSE	0.0379183	1.42115	51	238	2	63187	EPHA2,PLCE1
GO:BP	anterograde axonal transport	GO:0008089	TRUE	0.0379183	1.42115	51	238	2	63187	RAB27B,TRAK2
GO:BP	cochlea development	GO:0090102	FALSE	0.0379183	1.42115	51	238	2	63187	EYA1,HPN
GO:BP	ephrin receptor signaling pathway	GO:0048013	FALSE	0.0379183	1.42115	51	238	2	63187	EPHA2,EPHB6
GO:BP	positive regulation of alpha-beta T cell differentiation	GO:0046638	FALSE	0.0379183	1.42115	51	238	2	63187	IL23R,ZBTB16
GO:BP	protein deacylation	GO:0035601	FALSE	0.0379183	1.42115	51	238	2	63187	HDAC4,KAT2B
GO:BP	glucose homeostasis	GO:0042593	FALSE	0.0385057	1.41447	255	238	4	63187	ANO1,HK1,LRP5,STAT3
GO:BP	receptor-mediated endocytosis	GO:0006898	FALSE	0.038959	1.40939	256	238	4	63187	HSPG2,LRPAP1,PLCG2,WASL
GO:BP	carbohydrate homeostasis	GO:0033500	FALSE	0.038959	1.40939	256	238	4	63187	ANO1,HK1,LRP5,STAT3
GO:BP	cellular response to organic cyclic compound	GO:0071407	FALSE	0.0389923	1.40902	535	238	6	63187	CNOT2,COL1A1,JUP,RAP1B,RYR2,TGFB1
GO:BP	response to acid chemical	GO:0001101	FALSE	0.0390291	1.40861	141	238	3	63187	COL1A1,COL3A1,PDGFD
GO:BP	regulation of reactive oxygen species metabolic process	GO:2000377	FALSE	0.0390291	1.40861	141	238	3	63187	ATG5,PARL,PLCG2
GO:BP	protein modification by small protein removal	GO:0070646	FALSE	0.0390291	1.40861	141	238	3	63187	TANK,USP13,USP25
GO:BP	negative regulation of ubiquitin-dependent protein catabolic process	GO:2000059	FALSE	0.0390639	1.40822	52	238	2	63187	RPL23,TLK2
GO:BP	retrograde vesicle-mediated transport, Golgi to endoplasmic reticulum	GO:0006890	FALSE	0.0390639	1.40822	52	238	2	63187	ATP9A,NBAS
GO:BP	regulation of filopodium assembly	GO:0051489	FALSE	0.0390639	1.40822	52	238	2	63187	MYO10,WASL
GO:BP	negative regulation of fat cell differentiation	GO:0045599	FALSE	0.0390639	1.40822	52	238	2	63187	ANKRD26,RUNX1T1
GO:BP	positive regulation of receptor signaling pathway via STAT	GO:1904894	FALSE	0.0390639	1.40822	52	238	2	63187	ERBB4,IL23R
GO:BP	dendrite morphogenesis	GO:0048813	FALSE	0.0396245	1.40204	142	238	3	63187	KIDINS220,PREX2,WASL
GO:BP	peptidyl-tyrosine phosphorylation	GO:0018108	FALSE	0.0396893	1.40133	258	238	4	63187	ERBB4,IL23R,PDGFD,PLCG2
GO:BP	innate immune response-activating signaling pathway	GO:0002758	FALSE	0.0396893	1.40133	258	238	4	63187	LSM14A,LTF,PIK3AP1,PLCG2
GO:BP	negative regulation of coagulation	GO:0050819	FALSE	0.0402156	1.3956	53	238	2	63187	FAP,PRKG1
GO:BP	negative regulation of myeloid leukocyte differentiation	GO:0002762	FALSE	0.0402156	1.3956	53	238	2	63187	CDK6,LTF
GO:BP	retinol metabolic process	GO:0042572	FALSE	0.0402156	1.3956	53	238	2	63187	DHRS3,RETSAT
GO:BP	attachment of spindle microtubules to kinetochore	GO:0008608	FALSE	0.0402156	1.3956	53	238	2	63187	KAT2B,ZWILCH
GO:BP	sperm-egg recognition	GO:0035036	FALSE	0.0402156	1.3956	53	238	2	63187	B4GALT1,PRKAR2A
GO:BP	ncRNA catabolic process	GO:0034661	FALSE	0.0402156	1.3956	53	238	2	63187	DIS3L2,PARN
GO:BP	mRNA transcription	GO:0009299	FALSE	0.0402156	1.3956	53	238	2	63187	SREBF1,STAT3
GO:BP	face development	GO:0060324	FALSE	0.0402156	1.3956	53	238	2	63187	COL1A1,TGFB1
GO:BP	viral transcription	GO:0019083	FALSE	0.0402156	1.3956	53	238	2	63187	JUN,HPN
GO:BP	peptidyl-tyrosine modification	GO:0018212	FALSE	0.0404721	1.39284	260	238	4	63187	ERBB4,IL23R,PDGFD,PLCG2
GO:BP	detection of external stimulus	GO:0009581	FALSE	0.0407785	1.38957	144	238	3	63187	ANO1,HPN,JUP
GO:BP	positive regulation of chemotaxis	GO:0050921	FALSE	0.0407785	1.38957	144	238	3	63187	BMPR2,PDGFD,STK39
GO:BP	regulation of hormone secretion	GO:0046883	FALSE	0.0409132	1.38814	261	238	4	63187	ANO1,LRP5,SLC25A22,SREBF1
GO:BP	protein targeting	GO:0006605	FALSE	0.0413486	1.38354	544	238	6	63187	KIF13B,PARL,SREBF1,TRAK2,VPS13C,VPS13D
GO:BP	positive regulation of receptor-mediated endocytosis	GO:0048260	FALSE	0.0414923	1.38203	54	238	2	63187	PLCG2,WASL
GO:BP	regulation of mitotic sister chromatid segregation	GO:0033047	FALSE	0.0414923	1.38203	54	238	2	63187	KAT2B,ZWILCH
GO:BP	rRNA metabolic process	GO:0016072	FALSE	0.041851	1.37829	263	238	4	63187	ERI3,KAT2B,URB1,UTP20
GO:BP	detection of abiotic stimulus	GO:0009582	FALSE	0.0419877	1.37688	147	238	3	63187	ANO1,HPN,JUP
GO:BP	positive regulation of epithelial to mesenchymal transition	GO:0010718	FALSE	0.0419877	1.37688	55	238	2	63187	COL1A1,TGFB1
GO:BP	mRNA metabolic process	GO:0016071	FALSE	0.0419877	1.37688	2169	238	15	63187	CDK13,CNOT2,CNOT6,DIS3L2,FTO,HNRNPA2B1,HNRNPC,NBAS,PAN3,PARN,PPP1R8,RBM41,SREBF1,STAT3,TNRC6C
GO:BP	regulation of protein secretion	GO:0050708	FALSE	0.0419877	1.37688	265	238	4	63187	ANO1,LRP5,SLC25A22,SREBF1
GO:BP	cellular response to reactive oxygen species	GO:0034614	FALSE	0.0419877	1.37688	146	238	3	63187	JUN,MAPK9,PDGFD
GO:BP	macromolecule deacylation	GO:0098732	FALSE	0.0419877	1.37688	55	238	2	63187	HDAC4,KAT2B
GO:BP	T cell mediated cytotoxicity	GO:0001913	FALSE	0.0419877	1.37688	55	238	2	63187	CTSH,IL23R
GO:BP	p38MAPK cascade	GO:0038066	FALSE	0.0419877	1.37688	55	238	2	63187	RELL1,STK39
GO:BP	response to calcium ion	GO:0051592	FALSE	0.0419877	1.37688	147	238	3	63187	PLCG2,RYR2,TXNIP
GO:BP	regulation of nuclear division	GO:0051783	FALSE	0.0419877	1.37688	147	238	3	63187	BORA,LRP5,ZWILCH
GO:BP	detection of mechanical stimulus	GO:0050982	FALSE	0.0419877	1.37688	55	238	2	63187	HPN,JUP
GO:BP	ERAD pathway	GO:0036503	FALSE	0.0427149	1.36942	56	238	2	63187	USP13,USP25
GO:BP	Fc receptor signaling pathway	GO:0038093	FALSE	0.0427149	1.36942	56	238	2	63187	MAPK9,PLCG2
GO:BP	methylation	GO:0032259	FALSE	0.0427801	1.36876	268	238	4	63187	ASH1L,EHMT1,SMARCA5,SMCHD1
GO:BP	negative regulation of protein kinase activity	GO:0006469	FALSE	0.0434788	1.36172	150	238	3	63187	LRP5,PRKAR2A,STK38
GO:BP	adipose tissue development	GO:0060612	FALSE	0.0439411	1.35713	57	238	2	63187	FTO,LRP5
GO:BP	platelet-derived growth factor receptor signaling pathway	GO:0048008	FALSE	0.0439411	1.35713	57	238	2	63187	PDGFD,TXNIP
GO:BP	iron ion transport	GO:0006826	TRUE	0.0439411	1.35713	57	238	2	63187	FTH1,LTF
GO:BP	negative regulation of small GTPase mediated signal transduction	GO:0051058	FALSE	0.0439411	1.35713	57	238	2	63187	ARHGAP12,MAPKAP1
GO:BP	regulation of vacuole organization	GO:0044088	FALSE	0.0439411	1.35713	57	238	2	63187	LAPTM4B,MTMR3
GO:BP	lipopolysaccharide-mediated signaling pathway	GO:0031663	FALSE	0.0439411	1.35713	57	238	2	63187	LTF,PLCG2
GO:BP	protein acetylation	GO:0006473	FALSE	0.0439411	1.35713	57	238	2	63187	KAT2B,NAA35
GO:BP	transcription initiation at RNA polymerase II promoter	GO:0006367	FALSE	0.0440452	1.3561	151	238	3	63187	GTF2A1,KAT2B,VPS72
GO:BP	anatomical structure maturation	GO:0071695	FALSE	0.0441118	1.35544	271	238	4	63187	L3MBTL3,LTF,TGFB1,ZBTB16
GO:BP	cell surface toll-like receptor signaling pathway	GO:0140895	FALSE	0.0452993	1.34391	58	238	2	63187	LTF,PIK3AP1
GO:BP	maternal process involved in female pregnancy	GO:0060135	FALSE	0.0452993	1.34391	58	238	2	63187	ASH1L,BMPR2
GO:BP	positive regulation of endocytosis	GO:0045807	FALSE	0.0454822	1.34216	153	238	3	63187	PLCG2,PPP3CC,WASL
GO:BP	positive regulation of protein kinase activity	GO:0045860	FALSE	0.0461543	1.33579	275	238	4	63187	CHI3L1,IL23R,LTF,SLC8A2
GO:BP	response to corticosteroid	GO:0031960	FALSE	0.0462093	1.33527	154	238	3	63187	ANXA3,STK39,TGFB1
GO:BP	negative regulation of cell-substrate adhesion	GO:0010812	FALSE	0.0465696	1.3319	59	238	2	63187	COL1A1,MMP14
GO:BP	musculoskeletal movement	GO:0050881	FALSE	0.0465696	1.3319	59	238	2	63187	SYNM,VTI1A
GO:BP	regulation of insulin secretion involved in cellular response to glucose stimulus	GO:0061178	FALSE	0.0465696	1.3319	59	238	2	63187	ANO1,LRP5
GO:BP	response to cadmium ion	GO:0046686	FALSE	0.0465696	1.3319	59	238	2	63187	JUN,MAPK9
GO:BP	ventricular cardiac muscle tissue development	GO:0003229	FALSE	0.0465696	1.3319	59	238	2	63187	RYR2,TGFB1
GO:BP	regulation of innate immune response	GO:0045088	FALSE	0.046669	1.33097	415	238	5	63187	ATG5,LSM14A,LTF,PIK3AP1,PLCG2
GO:BP	multicellular organism growth	GO:0035264	FALSE	0.046814	1.32962	155	238	3	63187	COL3A1,FTO,STAT3
GO:BP	cytoplasmic translation	GO:0002181	FALSE	0.0475246	1.32308	156	238	3	63187	PARP16,RPL15,RPL23
GO:BP	establishment of cell polarity	GO:0030010	FALSE	0.0475246	1.32308	156	238	3	63187	ARFGEF1,MYH9,RAP1B
GO:BP	cytoplasmic pattern recognition receptor signaling pathway	GO:0002753	FALSE	0.0475246	1.32308	156	238	3	63187	LSM14A,PIK3AP1,PLCG2
GO:BP	embryonic digit morphogenesis	GO:0042733	FALSE	0.0476788	1.32167	61	238	2	63187	LRP5,ZBTB16
GO:BP	cardiac muscle tissue morphogenesis	GO:0055008	FALSE	0.0476788	1.32167	60	238	2	63187	RYR2,TGFB1
GO:BP	macrophage migration	GO:1905517	TRUE	0.0476788	1.32167	60	238	2	63187	B4GALT1,MMP14
GO:BP	polyol biosynthetic process	GO:0046173	FALSE	0.0476788	1.32167	60	238	2	63187	PLCG2,PRKG1
GO:BP	regulation of axonogenesis	GO:0050770	FALSE	0.0476788	1.32167	158	238	3	63187	BMPR2,GOLGA4,KIF13B
GO:BP	regulation of protein import into nucleus	GO:0042306	FALSE	0.0476788	1.32167	61	238	2	63187	JUP,TGFB1
GO:BP	negative regulation of calcium ion transport	GO:0051926	FALSE	0.0476788	1.32167	61	238	2	63187	PPP3CC,TGFB1
GO:BP	positive regulation of interleukin-1 beta production	GO:0032731	TRUE	0.0476788	1.32167	60	238	2	63187	HK1,STAT3
GO:BP	fatty acid biosynthetic process	GO:0006633	FALSE	0.0476788	1.32167	158	238	3	63187	ACSS1,FASN,KAT2B
GO:BP	activation of innate immune response	GO:0002218	FALSE	0.0476788	1.32167	279	238	4	63187	LSM14A,LTF,PIK3AP1,PLCG2
GO:BP	positive regulation of myeloid leukocyte differentiation	GO:0002763	FALSE	0.0476788	1.32167	61	238	2	63187	IL23R,TGFB1
GO:BP	multicellular organismal movement	GO:0050879	FALSE	0.0476788	1.32167	60	238	2	63187	SYNM,VTI1A
GO:BP	heart valve morphogenesis	GO:0003179	FALSE	0.0476788	1.32167	61	238	2	63187	BMPR2,TGFB1
GO:BP	aorta development	GO:0035904	FALSE	0.0476788	1.32167	61	238	2	63187	COL3A1,EYA1
GO:BP	regulation of cytosolic calcium ion concentration	GO:0051480	FALSE	0.0476788	1.32167	60	238	2	63187	RYR2,SLC8A2
GO:BP	regulation of vascular associated smooth muscle cell proliferation	GO:1904705	FALSE	0.0476788	1.32167	61	238	2	63187	JUN,PRKG1
GO:BP	positive regulation of neuron projection development	GO:0010976	FALSE	0.0476788	1.32167	158	238	3	63187	KAT2B,KIDINS220,ROR1
GO:BP	Golgi to plasma membrane transport	GO:0006893	FALSE	0.0476788	1.32167	60	238	2	63187	GOLGA4,OPTN
GO:BP	cell-cell junction assembly	GO:0007043	FALSE	0.0480446	1.31836	159	238	3	63187	CLDN7,EPHA2,JUP
GO:BP	telencephalon cell migration	GO:0022029	FALSE	0.0488242	1.31136	62	238	2	63187	ARL13B,COL3A1
GO:BP	regulation of cytokine production involved in inflammatory response	GO:1900015	FALSE	0.0488242	1.31136	62	238	2	63187	MAPK9,STAT3
GO:BP	negative regulation of muscle cell differentiation	GO:0051148	FALSE	0.0488242	1.31136	62	238	2	63187	BMPR2,HDAC4
GO:BP	cytokine production involved in inflammatory response	GO:0002534	FALSE	0.0488242	1.31136	62	238	2	63187	MAPK9,STAT3
GO:BP	mitotic sister chromatid separation	GO:0051306	FALSE	0.0488242	1.31136	62	238	2	63187	DIS3L2,ZWILCH
GO:BP	interleukin-12 production	GO:0032615	FALSE	0.0488242	1.31136	62	238	2	63187	IL23R,PLCG2
GO:BP	regulation of interleukin-12 production	GO:0032655	FALSE	0.0488242	1.31136	62	238	2	63187	IL23R,PLCG2
GO:BP	branching involved in ureteric bud morphogenesis	GO:0001658	FALSE	0.0488242	1.31136	62	238	2	63187	EYA1,TGFB1
GO:CC	cellular anatomical entity	GO:0110165	TRUE	1.26445e-94	93.8981	21548	238	231	63187	JUN,ABCA9,ABHD18,ACSS1,ACTR3B,ACVR2A,ADGRA3,ADGRL2,AHNAK,ALCAM,ANKRD26,ANO1,ANXA3,APAF1,APBB2,APOBR,ARFGEF1,ARHGAP10,ARHGAP12,ARID2,ARL13B,ASH1L,ATAD2B,ATG5,ATP1B1,ATP9A,AUH,B4GALT1,BBS9,BMPR2,BORA,CACNA1C,CAMK1G,CAMTA1,CCBE1,CD3G,CDC14A,CDK13,CDK6,CHD6,CHI3L1,CHIC2,CKAP4,CKB,CLCC1,CLDN7,CMTM7,CNDP1,CNOT2,CNOT6,COL15A1,COL1A1,COL3A1,COL4A2,CREB5,CREBL2,CTSH,CYFIP2,DAAM1,DCLRE1C,DHRS3,DIS3L2,DMBT1…
GO:CC	cellular_component	GO:0005575	FALSE	1.98687e-92	91.7018	22097	238	231	63187	JUN,ABCA9,ABHD18,ACSS1,ACTR3B,ACVR2A,ADGRA3,ADGRL2,AHNAK,ALCAM,ANKRD26,ANO1,ANXA3,APAF1,APBB2,APOBR,ARFGEF1,ARHGAP10,ARHGAP12,ARID2,ARL13B,ASH1L,ATAD2B,ATG5,ATP1B1,ATP9A,AUH,B4GALT1,BBS9,BMPR2,BORA,CACNA1C,CAMK1G,CAMTA1,CCBE1,CD3G,CDC14A,CDK13,CDK6,CHD6,CHI3L1,CHIC2,CKAP4,CKB,CLCC1,CLDN7,CMTM7,CNDP1,CNOT2,CNOT6,COL15A1,COL1A1,COL3A1,COL4A2,CREB5,CREBL2,CTSH,CYFIP2,DAAM1,DCLRE1C,DHRS3,DIS3L2,DMBT1…
GO:CC	intracellular anatomical structure	GO:0005622	FALSE	4.38727e-78	77.3578	17834	238	207	63187	JUN,ABCA9,ACSS1,ACTR3B,ACVR2A,AHNAK,ANKRD26,ANO1,ANXA3,APAF1,APBB2,ARFGEF1,ARHGAP10,ARHGAP12,ARID2,ARL13B,ASH1L,ATAD2B,ATG5,ATP9A,AUH,B4GALT1,BBS9,BMPR2,BORA,CACNA1C,CAMK1G,CAMTA1,CD3G,CDC14A,CDK13,CDK6,CHD6,CHI3L1,CHIC2,CKAP4,CKB,CLCC1,CNDP1,CNOT2,CNOT6,COL15A1,COL1A1,COL3A1,COL4A2,CREB5,CREBL2,CTSH,CYFIP2,DAAM1,DCLRE1C,DHRS3,DIS3L2,DMBT1,DMXL1,DOCK6,DUSP4,DYNC1I1,EAF2,EHMT1,EPHX2,EPN1,ERBB4,EYA…
GO:CC	organelle	GO:0043226	FALSE	8.88277e-75	74.0515	16808	238	200	63187	JUN,ABCA9,ACSS1,ACTR3B,AHNAK,ALCAM,ANKRD26,ANO1,ANXA3,APAF1,APBB2,ARFGEF1,ARHGAP10,ARID2,ARL13B,ASH1L,ATAD2B,ATG5,ATP1B1,ATP9A,AUH,B4GALT1,BBS9,BMPR2,BORA,CACNA1C,CAMK1G,CAMTA1,CD3G,CDC14A,CDK13,CDK6,CHD6,CHI3L1,CHIC2,CKAP4,CKB,CLCC1,CNOT2,CNOT6,COL15A1,COL1A1,COL3A1,COL4A2,CREB5,CREBL2,CTSH,CYFIP2,DAAM1,DCLRE1C,DHRS3,DIS3L2,DMBT1,DUSP4,DYNC1I1,EAF2,EHMT1,EPHX2,EPN1,ERBB4,EYA1,FAH,FAM149B1,FAM76A…
GO:CC	cytoplasm	GO:0005737	FALSE	1.91344e-68	67.7182	12345	238	173	63187	ACSS1,ACTR3B,ACVR2A,AHNAK,ANXA3,APAF1,APBB2,ARFGEF1,ARHGAP10,ARHGAP12,ARL13B,ASH1L,ATG5,ATP9A,AUH,B4GALT1,BBS9,BORA,CACNA1C,CAMK1G,CAMTA1,CD3G,CDC14A,CDK13,CDK6,CHI3L1,CHIC2,CKAP4,CKB,CLCC1,CNDP1,CNOT2,CNOT6,COL15A1,COL1A1,COL3A1,COL4A2,CTSH,CYFIP2,DAAM1,DCLRE1C,DHRS3,DIS3L2,DMBT1,DMXL1,DOCK6,DUSP4,DYNC1I1,EPHX2,EPN1,ERBB4,EYA1,FAH,FANCL,FAP,FASN,FGD4,FTH1,FTO,G3BP1,GOLGA4,GOLGB1,GOLM1,GTF2A1,HAD…
GO:CC	intracellular organelle	GO:0043229	FALSE	1.55097e-66	65.8094	16018	238	189	63187	JUN,ABCA9,ACSS1,ACTR3B,AHNAK,ANKRD26,ANO1,ANXA3,APAF1,APBB2,ARFGEF1,ARHGAP10,ARID2,ARL13B,ASH1L,ATAD2B,ATG5,ATP9A,AUH,B4GALT1,BBS9,BMPR2,BORA,CACNA1C,CAMK1G,CAMTA1,CD3G,CDC14A,CDK13,CDK6,CHD6,CHI3L1,CHIC2,CKAP4,CKB,CLCC1,CNOT2,CNOT6,COL15A1,COL1A1,COL3A1,COL4A2,CREB5,CREBL2,CTSH,CYFIP2,DAAM1,DCLRE1C,DHRS3,DIS3L2,DMBT1,DUSP4,DYNC1I1,EAF2,EHMT1,EPHX2,EPN1,ERBB4,EYA1,FAM76A,FANCL,FASN,FGD4,FTH1,FTO,…
GO:CC	membrane-bounded organelle	GO:0043227	FALSE	4.6277e-64	63.3346	15671	238	185	63187	JUN,ABCA9,ACSS1,ACTR3B,AHNAK,ALCAM,ANO1,ANXA3,APAF1,APBB2,ARFGEF1,ARHGAP10,ARID2,ARL13B,ASH1L,ATAD2B,ATG5,ATP1B1,ATP9A,AUH,B4GALT1,BBS9,BMPR2,BORA,CAMK1G,CAMTA1,CD3G,CDC14A,CDK13,CDK6,CHD6,CHI3L1,CHIC2,CKAP4,CKB,CLCC1,CNOT2,CNOT6,COL15A1,COL1A1,COL3A1,COL4A2,CREB5,CREBL2,CTSH,CYFIP2,DAAM1,DCLRE1C,DHRS3,DMBT1,DUSP4,DYNC1I1,EAF2,EHMT1,EPHX2,EPN1,ERBB4,EYA1,FAH,FAM149B1,FAM76A,FANCL,FASN,FGD4,FTH1,F…
GO:CC	intracellular membrane-bounded organelle	GO:0043231	FALSE	2.89973e-56	55.5376	14605	238	172	63187	JUN,ABCA9,ACSS1,AHNAK,ANO1,ANXA3,APAF1,APBB2,ARFGEF1,ARHGAP10,ARID2,ASH1L,ATAD2B,ATG5,ATP9A,AUH,B4GALT1,BMPR2,BORA,CAMK1G,CAMTA1,CD3G,CDC14A,CDK13,CDK6,CHD6,CHI3L1,CHIC2,CKAP4,CKB,CLCC1,CNOT2,CNOT6,COL15A1,COL1A1,COL3A1,COL4A2,CREB5,CREBL2,CTSH,CYFIP2,DCLRE1C,DHRS3,DMBT1,DUSP4,DYNC1I1,EAF2,EHMT1,EPHX2,EPN1,ERBB4,EYA1,FAM76A,FANCL,FASN,FGD4,FTH1,FTO,G3BP1,GOLGA4,GOLGB1,GOLM1,GTF2A1,HADHA,HDAC4,HK1…
GO:CC	membrane	GO:0016020	FALSE	4.85635e-47	46.3137	9864	238	136	63187	ABCA9,ACVR2A,ADGRA3,ADGRL2,AHNAK,ALCAM,ANO1,ANXA3,APBB2,APOBR,ARFGEF1,ARHGAP10,ARHGAP12,ARID2,ARL13B,ATG5,ATP1B1,ATP9A,B4GALT1,BBS9,BMPR2,CACNA1C,CAMK1G,CD3G,CHIC2,CKAP4,CKB,CLCC1,CLDN7,CMTM7,CNOT2,CNOT6,COL15A1,COL4A2,CYFIP2,DAAM1,DHRS3,DMBT1,EHMT1,EPHA2,EPHB6,EPN1,ERBB4,FANCL,FAP,FASN,FAT3,FTH1,FTO,G3BP1,GOLGA4,GOLGB1,GOLM1,HADHA,HK1,HNRNPA2B1,HNRNPC,HPN,HSDL2,HSPG2,IL23R,JUP,KIDINS220,LAPTM4B,…
GO:CC	cytosol	GO:0005829	FALSE	7.61167e-41	40.1185	5487	238	99	63187	AHNAK,APAF1,ARFGEF1,ARHGAP10,ARL13B,ATG5,BBS9,BORA,CAMTA1,CD3G,CDC14A,CDK13,CDK6,CKB,CNDP1,CNOT2,CNOT6,CTSH,CYFIP2,DAAM1,DOCK6,DYNC1I1,EPHX2,EPN1,ERBB4,FAH,FASN,FGD4,FTH1,FTO,G3BP1,GOLGA4,GOLGB1,GTF2A1,HDAC4,HK1,HMBOX1,HNRNPC,JUP,KAT2B,KIDINS220,KPNA5,LSM14A,MAPK9,MAPKAP1,MCTP2,MMP14,MTMR3,MTMR9,MYH9,MYO10,NAA35,NBAS,NKIRAS1,OPTN,PAN3,PARN,PARP16,PDE7A,PIK3AP1,PKHD1L1,PLCE1,PLCG2,PPP2R5A,PPP3CC,P…
GO:CC	cell periphery	GO:0071944	FALSE	1.54739e-34	33.8104	6228	238	97	63187	ACVR2A,ADGRA3,AHNAK,ALCAM,ANO1,ANXA3,APOBR,ARHGAP10,ARHGAP12,ARID2,ARL13B,ATP1B1,ATP9A,B4GALT1,BBS9,BMPR2,CACNA1C,CAMK1G,CCBE1,CD3G,CHI3L1,CHIC2,CKAP4,CKB,CLDN7,CNOT2,COL15A1,COL1A1,COL3A1,COL4A2,CTSH,DAAM1,DHRS3,DMBT1,EPHA2,EPHB6,EPN1,ERBB4,FAP,FASN,FAT3,FGL1,FTO,GOLGA4,GOLM1,HPN,HSPG2,IL23R,JUP,LAPTM4B,LRP5,LRPAP1,LTF,LY9,MAPK9,MAPKAP1,MMP14,MPP6,MTMR9,MYH9,MYO10,NAA35,NRG2,PAPPA2,PIK3AP1,PKHD1…
GO:CC	vesicle	GO:0031982	FALSE	1.04587e-29	28.9805	4004	238	74	63187	ACTR3B,AHNAK,ALCAM,ANO1,ANXA3,APAF1,APBB2,ARHGAP10,ATG5,ATP1B1,ATP9A,B4GALT1,CD3G,CDK13,CHI3L1,CHIC2,CKAP4,CKB,COL15A1,COL1A1,COL4A2,CREB5,CTSH,CYFIP2,DMBT1,DYNC1I1,EPHX2,EPN1,FAH,FASN,FTH1,GOLGA4,HNRNPA2B1,HNRNPC,HPN,HSPG2,JUP,KIDINS220,LAPTM4B,LRPAP1,LTF,MAPKAP1,MCTP2,MMP14,MPP6,MYH9,NAAA,NDFIP2,OPTN,PAPPA2,PLCG2,PRKAR2A,PRKG1,RAB27B,RAP1B,RIN2,RPL23,RRAS2,SCPEP1,SNX5,SREBF1,SYTL3,TEKT3,TGFB1,T…
GO:CC	endomembrane system	GO:0012505	FALSE	8.41932e-29	28.0747	4777	238	79	63187	ANXA3,APAF1,APBB2,ARFGEF1,ARHGAP10,ASH1L,ATP9A,B4GALT1,BMPR2,CAMK1G,CDK13,CHI3L1,CHIC2,CKAP4,CLCC1,COL15A1,COL1A1,COL3A1,COL4A2,CTSH,DCLRE1C,DHRS3,DMBT1,DYNC1I1,EPN1,FANCL,FASN,FGD4,FTH1,GOLGA4,GOLGB1,GOLM1,HPN,HSPG2,JUP,KIDINS220,LAPTM4B,LRP5,LRPAP1,LTF,MAPKAP1,MCTP2,MMP14,MTMR9,MYH9,NBAS,NDFIP2,NKIRAS1,OPTN,PARP16,PDGFD,PLCE1,PRKG1,RAB27B,RAP1B,RETSAT,RIC1,RRAS2,RRBP1,RYR2,SACM1L,SNX5,SORCS1,SR…
GO:CC	organelle lumen	GO:0043233	FALSE	8.01788e-28	27.0959	6657	238	91	63187	JUN,ACSS1,ANO1,APAF1,ARFGEF1,ARID2,ASH1L,ATAD2B,AUH,BMPR2,CAMTA1,CDC14A,CDK13,CDK6,CHD6,CHI3L1,CKAP4,CNOT2,COL15A1,COL1A1,COL3A1,COL4A2,CTSH,DCLRE1C,DUSP4,EAF2,EHMT1,EPHX2,ERBB4,EYA1,FAM76A,FANCL,FTH1,FTO,GOLGA4,GOLM1,GTF2A1,HADHA,HDAC4,HMBOX1,HNRNPA2B1,HNRNPC,HSPG2,JUP,KAT2B,KPNA5,L3MBTL3,LRPAP1,LTF,MAML2,MAPK9,MAPKAP1,MCTP2,MMP14,MYH9,MYO10,NAA35,NAAA,NADK2,NFIC,OPTN,ORC2,PARN,PDGFD,PPP1R8,PRKG…
GO:CC	intracellular organelle lumen	GO:0070013	FALSE	8.01788e-28	27.0959	6657	238	91	63187	JUN,ACSS1,ANO1,APAF1,ARFGEF1,ARID2,ASH1L,ATAD2B,AUH,BMPR2,CAMTA1,CDC14A,CDK13,CDK6,CHD6,CHI3L1,CKAP4,CNOT2,COL15A1,COL1A1,COL3A1,COL4A2,CTSH,DCLRE1C,DUSP4,EAF2,EHMT1,EPHX2,ERBB4,EYA1,FAM76A,FANCL,FTH1,FTO,GOLGA4,GOLM1,GTF2A1,HADHA,HDAC4,HMBOX1,HNRNPA2B1,HNRNPC,HSPG2,JUP,KAT2B,KPNA5,L3MBTL3,LRPAP1,LTF,MAML2,MAPK9,MAPKAP1,MCTP2,MMP14,MYH9,MYO10,NAA35,NAAA,NADK2,NFIC,OPTN,ORC2,PARN,PDGFD,PPP1R8,PRKG…
GO:CC	membrane-enclosed lumen	GO:0031974	FALSE	8.01788e-28	27.0959	6657	238	91	63187	JUN,ACSS1,ANO1,APAF1,ARFGEF1,ARID2,ASH1L,ATAD2B,AUH,BMPR2,CAMTA1,CDC14A,CDK13,CDK6,CHD6,CHI3L1,CKAP4,CNOT2,COL15A1,COL1A1,COL3A1,COL4A2,CTSH,DCLRE1C,DUSP4,EAF2,EHMT1,EPHX2,ERBB4,EYA1,FAM76A,FANCL,FTH1,FTO,GOLGA4,GOLM1,GTF2A1,HADHA,HDAC4,HMBOX1,HNRNPA2B1,HNRNPC,HSPG2,JUP,KAT2B,KPNA5,L3MBTL3,LRPAP1,LTF,MAML2,MAPK9,MAPKAP1,MCTP2,MMP14,MYH9,MYO10,NAA35,NAAA,NADK2,NFIC,OPTN,ORC2,PARN,PDGFD,PPP1R8,PRKG…
GO:CC	extracellular space	GO:0005615	FALSE	2.43634e-27	26.6133	3303	238	65	63187	ACTR3B,AHNAK,ALCAM,ANO1,ANXA3,APAF1,APOBR,ATP1B1,B4GALT1,BMPR2,CCBE1,CDK13,CHI3L1,CKAP4,CKB,CMTM7,COL15A1,COL1A1,COL3A1,COL4A2,CREB5,CTSH,CYFIP2,DMBT1,EPHX2,FAH,FAP,FASN,FGL1,FTH1,GOLGA4,GOLM1,HNRNPA2B1,HNRNPC,HPN,HSPG2,JUP,LTF,MMP14,MPP6,MYH9,NAAA,NRG2,PAPPA2,PDGFD,PKHD1L1,PLCG2,PRKAR2A,PRSS22,RAB27B,RAP1B,RPL23,RRAS2,SCPEP1,SULF2,TEKT3,TGFB1,TMPRSS2,VPS13C,VPS13D,VWA1,VWF,WASL,WWP1,WWP2
GO:CC	plasma membrane	GO:0005886	FALSE	2.43634e-27	26.6133	5742	238	84	63187	ACVR2A,ADGRA3,AHNAK,ALCAM,ANO1,ANXA3,APOBR,ARHGAP10,ARHGAP12,ARID2,ARL13B,ATP1B1,ATP9A,B4GALT1,BBS9,BMPR2,CACNA1C,CAMK1G,CD3G,CHIC2,CKAP4,CKB,CLDN7,CNOT2,DAAM1,DHRS3,EPHA2,EPHB6,EPN1,ERBB4,FAP,FASN,FAT3,FTO,GOLGA4,GOLM1,HPN,HSPG2,IL23R,JUP,LAPTM4B,LRP5,LRPAP1,LTF,LY9,MAPK9,MAPKAP1,MMP14,MPP6,MTMR9,MYH9,MYO10,NAA35,NRG2,PAPPA2,PIK3AP1,PLCE1,PLCG2,PPP2R5A,PREX2,PRKAR2A,PRKG1,PTPN3,RAB27B,RAP1B,RELL…
GO:CC	protein-containing complex	GO:0032991	FALSE	5.13029e-25	24.2899	8588	238	99	63187	JUN,ACVR2A,AHNAK,ALCAM,ANO1,APAF1,APOBR,ARFGEF1,ARID2,ATG5,ATP1B1,B4GALT1,BBS9,BMPR2,CACNA1C,CAMK1G,CCBE1,CD3G,CDK13,CDK6,CHD6,CLCC1,CNOT2,CNOT6,COL15A1,COL1A1,COL3A1,COL4A2,CREB5,CREBL2,CYFIP2,DCLRE1C,DMXL1,DYNC1I1,EAF2,EHMT1,EPHA2,EPN1,ERBB4,EYA1,FANCL,FAP,FGL1,FTH1,G3BP1,GTF2A1,HADHA,HDAC4,HMBOX1,HNRNPA2B1,HNRNPC,HSPG2,IL23R,JUP,KAT2B,KATNAL1,KIDINS220,KIF13B,KPNA5,LRP5,LSM14A,LTF,MAPKAP1,MTMR…
GO:CC	extracellular region	GO:0005576	FALSE	1.38557e-24	23.8584	4213	238	69	63187	ABHD18,ACTR3B,AHNAK,ALCAM,ANO1,ANXA3,APAF1,APOBR,ATP1B1,B4GALT1,BMPR2,CCBE1,CDK13,CHI3L1,CKAP4,CKB,CMTM7,CNDP1,COL15A1,COL1A1,COL3A1,COL4A2,CREB5,CTSH,CYFIP2,DMBT1,EPHX2,ERBB4,FAH,FAP,FASN,FGL1,FTH1,GOLGA4,GOLM1,HNRNPA2B1,HNRNPC,HPN,HSPG2,JUP,LRPAP1,LTF,MMP14,MPP6,MYH9,NAAA,NRG2,PAPPA2,PDGFD,PKHD1L1,PLCG2,PRKAR2A,PRSS22,RAB27B,RAP1B,RPL23,RRAS2,SCPEP1,SULF2,TEKT3,TGFB1,TMPRSS2,VPS13C,VPS13D,VWA1,…
GO:CC	nucleus	GO:0005634	FALSE	8.40156e-23	22.0756	10074	238	104	63187	JUN,AHNAK,ANO1,APAF1,APBB2,ARFGEF1,ARID2,ASH1L,ATAD2B,BMPR2,BORA,CAMTA1,CDC14A,CDK13,CDK6,CHD6,CLCC1,CNOT2,CNOT6,CREB5,CREBL2,CYFIP2,DCLRE1C,DUSP4,DYNC1I1,EAF2,EHMT1,EPN1,ERBB4,EYA1,FAM76A,FANCL,FTH1,FTO,G3BP1,GOLGA4,GTF2A1,HDAC4,HMBOX1,HNRNPA2B1,HNRNPC,HPN,JUP,KAT2B,KPNA5,L3MBTL3,LTF,MAML2,MAPK9,MAPKAP1,MCTP2,MMP14,MYH9,MYO10,NAA35,NFIC,OPTN,ORC2,PAN3,PARL,PARN,PARP16,PER3,PPP1R8,PPP2R5A,PRKG1,R…
GO:CC	extracellular exosome	GO:0070062	FALSE	2.42992e-22	21.6144	2109	238	48	63187	ACTR3B,AHNAK,ALCAM,ANO1,ANXA3,APAF1,ATP1B1,B4GALT1,CHI3L1,CKAP4,CKB,COL15A1,COL4A2,CREB5,CTSH,CYFIP2,DMBT1,EPHX2,FAH,FASN,FTH1,GOLGA4,HNRNPA2B1,HNRNPC,HPN,HSPG2,JUP,LTF,MPP6,MYH9,NAAA,PAPPA2,PLCG2,PRKAR2A,RAB27B,RAP1B,RPL23,RRAS2,SCPEP1,TEKT3,TMPRSS2,VPS13C,VPS13D,VWA1,VWF,WASL,WWP1,WWP2
GO:CC	extracellular vesicle	GO:1903561	FALSE	3.51137e-22	21.4545	2133	238	48	63187	ACTR3B,AHNAK,ALCAM,ANO1,ANXA3,APAF1,ATP1B1,B4GALT1,CHI3L1,CKAP4,CKB,COL15A1,COL4A2,CREB5,CTSH,CYFIP2,DMBT1,EPHX2,FAH,FASN,FTH1,GOLGA4,HNRNPA2B1,HNRNPC,HPN,HSPG2,JUP,LTF,MPP6,MYH9,NAAA,PAPPA2,PLCG2,PRKAR2A,RAB27B,RAP1B,RPL23,RRAS2,SCPEP1,TEKT3,TMPRSS2,VPS13C,VPS13D,VWA1,VWF,WASL,WWP1,WWP2
GO:CC	extracellular organelle	GO:0043230	FALSE	3.51137e-22	21.4545	2134	238	48	63187	ACTR3B,AHNAK,ALCAM,ANO1,ANXA3,APAF1,ATP1B1,B4GALT1,CHI3L1,CKAP4,CKB,COL15A1,COL4A2,CREB5,CTSH,CYFIP2,DMBT1,EPHX2,FAH,FASN,FTH1,GOLGA4,HNRNPA2B1,HNRNPC,HPN,HSPG2,JUP,LTF,MPP6,MYH9,NAAA,PAPPA2,PLCG2,PRKAR2A,RAB27B,RAP1B,RPL23,RRAS2,SCPEP1,TEKT3,TMPRSS2,VPS13C,VPS13D,VWA1,VWF,WASL,WWP1,WWP2
GO:CC	extracellular membrane-bounded organelle	GO:0065010	FALSE	3.51137e-22	21.4545	2134	238	48	63187	ACTR3B,AHNAK,ALCAM,ANO1,ANXA3,APAF1,ATP1B1,B4GALT1,CHI3L1,CKAP4,CKB,COL15A1,COL4A2,CREB5,CTSH,CYFIP2,DMBT1,EPHX2,FAH,FASN,FTH1,GOLGA4,HNRNPA2B1,HNRNPC,HPN,HSPG2,JUP,LTF,MPP6,MYH9,NAAA,PAPPA2,PLCG2,PRKAR2A,RAB27B,RAP1B,RPL23,RRAS2,SCPEP1,TEKT3,TMPRSS2,VPS13C,VPS13D,VWA1,VWF,WASL,WWP1,WWP2
GO:CC	nucleoplasm	GO:0005654	FALSE	3.17458e-20	19.4983	4220	238	63	63187	JUN,ANO1,ARFGEF1,ARID2,ASH1L,ATAD2B,BMPR2,CDC14A,CDK13,CDK6,CHD6,CNOT2,DCLRE1C,DUSP4,EAF2,EHMT1,ERBB4,EYA1,FAM76A,FANCL,FTO,GOLGA4,GTF2A1,HDAC4,HMBOX1,HNRNPA2B1,HNRNPC,KAT2B,KPNA5,L3MBTL3,MAML2,MAPK9,MAPKAP1,MCTP2,MYH9,NAA35,NFIC,OPTN,ORC2,PARN,PPP1R8,PRKG1,RBBP8,RNF146,RPL23,RPS6KA6,RUNX1T1,SATB1,SMARCA5,SREBF1,STAT3,STK39,TBRG1,TLK2,TMPRSS2,TNRC18,TNRC6C,USP13,UTP20,VPS72,XRCC4,ZBTB16,ZNF521
GO:CC	non-membrane-bounded organelle	GO:0043228	FALSE	6.79552e-19	18.1678	6592	238	77	63187	JUN,ACTR3B,AHNAK,ANKRD26,ARFGEF1,ARID2,ARL13B,ASH1L,ATG5,BBS9,BORA,CACNA1C,CAMTA1,CDC14A,CDK6,CHD6,CKAP4,CNOT2,CREB5,CREBL2,CTSH,DAAM1,DHRS3,DIS3L2,DYNC1I1,EHMT1,FANCL,FGD4,G3BP1,HADHA,HDAC4,HMBOX1,HNRNPA2B1,HNRNPC,JUP,KAT2B,KATNAL1,KIF13B,L3MBTL3,LSM14A,MMP14,MYH9,MYO10,NFIC,ORC2,PAN3,PARN,PPP2R5A,PRKAR2A,PTPN3,RAP1B,RBBP8,RELL1,ROR1,RPL15,RPL23,RPS6KA6,RRBP1,RYR2,SATB1,SMARCA5,SMCHD1,SREBF1,STA…
GO:CC	intracellular non-membrane-bounded organelle	GO:0043232	FALSE	6.79552e-19	18.1678	6591	238	77	63187	JUN,ACTR3B,AHNAK,ANKRD26,ARFGEF1,ARID2,ARL13B,ASH1L,ATG5,BBS9,BORA,CACNA1C,CAMTA1,CDC14A,CDK6,CHD6,CKAP4,CNOT2,CREB5,CREBL2,CTSH,DAAM1,DHRS3,DIS3L2,DYNC1I1,EHMT1,FANCL,FGD4,G3BP1,HADHA,HDAC4,HMBOX1,HNRNPA2B1,HNRNPC,JUP,KAT2B,KATNAL1,KIF13B,L3MBTL3,LSM14A,MMP14,MYH9,MYO10,NFIC,ORC2,PAN3,PARN,PPP2R5A,PRKAR2A,PTPN3,RAP1B,RBBP8,RELL1,ROR1,RPL15,RPL23,RPS6KA6,RRBP1,RYR2,SATB1,SMARCA5,SMCHD1,SREBF1,STA…
GO:CC	intracellular vesicle	GO:0097708	FALSE	6.04125e-17	16.2189	2518	238	45	63187	ANXA3,APAF1,APBB2,ARHGAP10,ATG5,ATP9A,B4GALT1,CD3G,CDK13,CHI3L1,CHIC2,CKAP4,COL1A1,CTSH,DMBT1,DYNC1I1,EPN1,FASN,FTH1,JUP,KIDINS220,LAPTM4B,LRPAP1,LTF,MAPKAP1,MCTP2,MMP14,MYH9,NDFIP2,OPTN,PLCG2,PRKG1,RAB27B,RAP1B,RIN2,SNX5,SREBF1,SYTL3,TEKT3,TGFB1,TRAK2,VPS13C,VTI1A,VWF,WASL
GO:CC	nuclear lumen	GO:0031981	FALSE	6.04125e-17	16.2189	5521	238	67	63187	JUN,ANO1,ARFGEF1,ARID2,ASH1L,ATAD2B,BMPR2,CAMTA1,CDC14A,CDK13,CDK6,CHD6,CNOT2,DCLRE1C,DUSP4,EAF2,EHMT1,ERBB4,EYA1,FAM76A,FANCL,FTO,GOLGA4,GTF2A1,HDAC4,HMBOX1,HNRNPA2B1,HNRNPC,KAT2B,KPNA5,L3MBTL3,MAML2,MAPK9,MAPKAP1,MCTP2,MYH9,MYO10,NAA35,NFIC,OPTN,ORC2,PARN,PPP1R8,PRKG1,RBBP8,RNF146,RPL23,RPS6KA6,RUNX1T1,SATB1,SMARCA5,SMCHD1,SREBF1,STAT3,STK39,TBRG1,TLK2,TMPRSS2,TNRC18,TNRC6C,URB1,USP13,UTP20,VPS…
GO:CC	cytoplasmic vesicle	GO:0031410	FALSE	3.10035e-16	15.5086	2513	238	44	63187	ANXA3,APAF1,APBB2,ARHGAP10,ATG5,ATP9A,B4GALT1,CD3G,CDK13,CHI3L1,CHIC2,CKAP4,COL1A1,CTSH,DMBT1,DYNC1I1,EPN1,FASN,FTH1,JUP,KIDINS220,LAPTM4B,LRPAP1,LTF,MAPKAP1,MCTP2,MMP14,MYH9,NDFIP2,OPTN,PRKG1,RAB27B,RAP1B,RIN2,SNX5,SREBF1,SYTL3,TEKT3,TGFB1,TRAK2,VPS13C,VTI1A,VWF,WASL
GO:CC	cell projection	GO:0042995	FALSE	8.64339e-15	14.0633	2389	238	41	63187	ACTR3B,ALCAM,ANO1,ANXA3,APBB2,ARL13B,ATG5,ATP1B1,B4GALT1,BBS9,BMPR2,CACNA1C,CDC14A,CDK6,CYFIP2,DAAM1,DHRS3,EPHA2,FAM149B1,FAP,FAT3,FGD4,KIF13B,LAPTM4B,MTMR9,MYH9,MYO10,PKHD1L1,PLCE1,PLCG2,PRKAR2A,RAB27B,ROR1,SLC8A2,SNX5,TANC1,TEKT3,TGFB1,TRAK2,VTI1A,WASL
GO:CC	Golgi apparatus	GO:0005794	FALSE	1.30978e-14	13.8828	1629	238	34	63187	APBB2,ARFGEF1,ASH1L,ATP9A,B4GALT1,CAMK1G,CDK13,CHIC2,CLCC1,DCLRE1C,FASN,FGD4,GOLGA4,GOLGB1,GOLM1,HSPG2,LRPAP1,MAPKAP1,MMP14,NDFIP2,OPTN,PDGFD,PLCE1,PRKG1,RAB27B,RIC1,RRAS2,SACM1L,SORCS1,SREBF1,SULF2,TMEM87B,TRAPPC11,VTI1A
GO:CC	bounding membrane of organelle	GO:0098588	FALSE	1.69946e-14	13.7697	2203	238	39	63187	AHNAK,ANXA3,ARFGEF1,ARHGAP10,ARL13B,ATG5,ATP9A,B4GALT1,BBS9,CAMK1G,CD3G,CKAP4,CLCC1,DHRS3,DMBT1,EPN1,GOLGA4,GOLGB1,HK1,LAPTM4B,MCTP2,NDFIP2,OPTN,PDGFD,PLCE1,RAB27B,RAP1B,RETSAT,RIC1,RRAS2,RYR2,SACM1L,SNX5,SREBF1,TEKT3,TMEM87B,VPS13C,VTI1A,WASL
GO:CC	cell junction	GO:0030054	FALSE	2.44734e-14	13.6113	2230	238	39	63187	AHNAK,ALCAM,ANO1,APBB2,ASH1L,ATP1B1,B4GALT1,BMPR2,CACNA1C,CLDN7,CYFIP2,EPHA2,ERBB4,FAP,G3BP1,HDAC4,HPN,HSPG2,JUP,MAPK9,MCTP2,MMP14,MPP6,MYH9,PARN,PPP3CC,PRKAR2A,RAB27B,RAP1B,ROR1,RPL23,RRAS2,SLC16A10,SLC8A2,STK38,SYNM,TANC1,VTI1A,WASL
GO:CC	plasma membrane bounded cell projection	GO:0120025	FALSE	2.47914e-13	12.6057	2277	238	38	63187	ALCAM,ANXA3,APBB2,ARL13B,ATG5,ATP1B1,B4GALT1,BBS9,BMPR2,CACNA1C,CDC14A,CDK6,CYFIP2,DAAM1,DHRS3,EPHA2,FAM149B1,FAP,FAT3,FGD4,KIF13B,MTMR9,MYH9,MYO10,PKHD1L1,PLCE1,PLCG2,PRKAR2A,RAB27B,ROR1,SLC8A2,SNX5,TANC1,TEKT3,TGFB1,TRAK2,VTI1A,WASL
GO:CC	organelle membrane	GO:0031090	FALSE	1.42151e-12	11.8472	3770	238	48	63187	AHNAK,ANXA3,ARFGEF1,ARHGAP10,ARL13B,ATG5,ATP1B1,ATP9A,B4GALT1,BBS9,CAMK1G,CD3G,CKAP4,CLCC1,DHRS3,DMBT1,EPN1,GOLGA4,GOLGB1,HADHA,HK1,HPN,LAPTM4B,MCTP2,NBAS,NDFIP2,OPTN,PARL,PARP16,PDGFD,PLCE1,RAB27B,RAP1B,RETSAT,RIC1,RRAS2,RRBP1,RYR2,SACM1L,SLC25A22,SNX5,SREBF1,TEKT3,TMEM87B,TNRC18,VPS13C,VTI1A,WASL
GO:CC	cytoskeleton	GO:0005856	FALSE	8.39789e-12	11.0758	2430	238	37	63187	ACTR3B,AHNAK,ANKRD26,ARL13B,ATG5,BBS9,BORA,CDC14A,CDK6,CKAP4,DAAM1,DYNC1I1,FGD4,HDAC4,HMBOX1,HNRNPC,JUP,KAT2B,KATNAL1,KIF13B,LSM14A,MMP14,MYH9,MYO10,ORC2,PPP2R5A,PRKAR2A,PTPN3,RELL1,ROR1,STRBP,SYNM,TEKT3,TEX9,TLK2,WASL,ZWILCH
GO:CC	supramolecular complex	GO:0099080	FALSE	1.19508e-10	9.9226	1426	238	27	63187	AHNAK,ARID2,CACNA1C,CNOT2,COL1A1,COL3A1,COL4A2,CTSH,DIS3L2,DYNC1I1,G3BP1,JUP,KAT2B,KATNAL1,KIF13B,LSM14A,MYH9,ORC2,PAN3,PPP2R5A,RPL15,RYR2,SYNM,TEKT3,TLK2,TNRC6C,ZWILCH
GO:CC	endoplasmic reticulum	GO:0005783	FALSE	1.95102e-10	9.70974	2055	238	32	63187	APBB2,CHI3L1,CKAP4,CLCC1,COL15A1,COL1A1,COL3A1,COL4A2,DHRS3,GOLM1,HPN,LRP5,LRPAP1,MTMR9,NBAS,NDFIP2,NKIRAS1,PARP16,PDGFD,RETSAT,RRAS2,RRBP1,RYR2,SACM1L,SREBF1,SULF2,USP25,VPS13C,VTI1A,VWA1,VWF,WASL
GO:CC	secretory vesicle	GO:0099503	FALSE	3.61149e-10	9.44231	1069	238	23	63187	ANXA3,APAF1,B4GALT1,CDK13,CHI3L1,CKAP4,COL1A1,CTSH,DMBT1,FTH1,JUP,LTF,MCTP2,MYH9,PRKG1,RAB27B,RAP1B,SYTL3,TEKT3,TGFB1,VPS13C,VTI1A,VWF
GO:CC	anchoring junction	GO:0070161	FALSE	6.79851e-10	9.16759	905	238	21	63187	AHNAK,ALCAM,ASH1L,ATP1B1,B4GALT1,BMPR2,CLDN7,EPHA2,FAP,G3BP1,HPN,HSPG2,JUP,MMP14,MPP6,MYH9,PRKAR2A,RAP1B,RPL23,RRAS2,SYNM
GO:CC	secretory granule	GO:0030141	FALSE	3.80884e-09	8.41921	896	238	20	63187	ANXA3,APAF1,B4GALT1,CDK13,CHI3L1,CKAP4,COL1A1,CTSH,DMBT1,FTH1,JUP,LTF,MYH9,PRKG1,RAB27B,RAP1B,TEKT3,TGFB1,VPS13C,VWF
GO:CC	plasma membrane region	GO:0098590	FALSE	8.92153e-09	8.04956	1266	238	23	63187	ANO1,ARL13B,ATP1B1,B4GALT1,BBS9,BMPR2,CACNA1C,CLDN7,DHRS3,EPHA2,ERBB4,FAP,HPN,MTMR9,MYH9,MYO10,PAPPA2,PLCG2,PRKAR2A,RAB27B,SLC16A10,SLC8A2,STK39
GO:CC	nuclear body	GO:0016604	FALSE	2.33213e-08	7.63225	895	238	19	63187	CDC14A,CDK13,EAF2,EHMT1,EYA1,FAM76A,FANCL,FTO,HDAC4,HMBOX1,HNRNPA2B1,MAML2,MAPK9,MYH9,PARN,PPP1R8,SATB1,VPS72,ZBTB16
GO:CC	external encapsulating structure	GO:0030312	FALSE	5.23613e-08	7.28099	556	238	15	63187	CCBE1,CHI3L1,COL15A1,COL1A1,COL3A1,COL4A2,CTSH,DMBT1,FGL1,HSPG2,MMP14,PKHD1L1,TGFB1,VWA1,VWF
GO:CC	catalytic complex	GO:1902494	FALSE	5.57968e-08	7.25339	1776	238	26	63187	ACVR2A,ARID2,ATG5,CAMK1G,CDK13,CDK6,DCLRE1C,DYNC1I1,FAP,GTF2A1,HADHA,HDAC4,HNRNPA2B1,HNRNPC,KAT2B,NAA35,PPP2R5A,PPP3CC,PRKAR2A,RPAP1,SMARCA5,TANK,VPS72,WWP1,WWP2,XRCC4
GO:CC	Golgi membrane	GO:0000139	FALSE	8.62878e-08	7.06405	671	238	16	63187	ARFGEF1,B4GALT1,CAMK1G,CLCC1,GOLGA4,GOLGB1,NDFIP2,OPTN,PDGFD,PLCE1,RIC1,RRAS2,SACM1L,SREBF1,TMEM87B,VTI1A
GO:CC	cytoplasmic vesicle membrane	GO:0030659	FALSE	1.25768e-07	6.90043	1226	238	21	63187	ANXA3,ARHGAP10,ATG5,ATP9A,B4GALT1,CD3G,CKAP4,DMBT1,EPN1,LAPTM4B,MCTP2,NDFIP2,OPTN,RAB27B,RAP1B,SNX5,SREBF1,TEKT3,VPS13C,VTI1A,WASL
GO:CC	vesicle membrane	GO:0012506	FALSE	1.49645e-07	6.82494	1240	238	21	63187	ANXA3,ARHGAP10,ATG5,ATP9A,B4GALT1,CD3G,CKAP4,DMBT1,EPN1,LAPTM4B,MCTP2,NDFIP2,OPTN,RAB27B,RAP1B,SNX5,SREBF1,TEKT3,VPS13C,VTI1A,WASL
GO:CC	organelle subcompartment	GO:0031984	FALSE	2.33388e-07	6.63192	1521	238	23	63187	ARFGEF1,ATP9A,B4GALT1,CKAP4,CLCC1,DHRS3,GOLGA4,GOLGB1,HPN,NBAS,OPTN,PARP16,RAB27B,RETSAT,RIC1,RRBP1,RYR2,SACM1L,SREBF1,SULF2,VPS13C,VTI1A,WASL
GO:CC	intracellular protein-containing complex	GO:0140535	FALSE	3.11829e-07	6.50608	951	238	18	63187	CAMK1G,CNOT2,CNOT6,DCLRE1C,FTH1,GTF2A1,KAT2B,MAPKAP1,NAA35,PPP3CC,PRKAR2A,RIC1,RPAP1,TRAPPC11,VPS72,WWP1,WWP2,XRCC4
GO:CC	chromosome	GO:0005694	FALSE	3.18844e-07	6.49642	1949	238	26	63187	JUN,ARID2,ASH1L,CHD6,CREB5,CREBL2,DYNC1I1,EHMT1,FANCL,HDAC4,HMBOX1,HNRNPA2B1,HNRNPC,KAT2B,NFIC,ORC2,PPP2R5A,RBBP8,SATB1,SMARCA5,SMCHD1,SREBF1,STAT3,VPS72,XRCC4,ZWILCH
GO:CC	extracellular matrix	GO:0031012	FALSE	3.39709e-07	6.46889	555	238	14	63187	CCBE1,CHI3L1,COL15A1,COL1A1,COL3A1,COL4A2,CTSH,DMBT1,FGL1,HSPG2,MMP14,TGFB1,VWA1,VWF
GO:CC	ruffle	GO:0001726	FALSE	3.67312e-07	6.43496	182	238	9	63187	CDK6,EPHA2,FAP,FGD4,MTMR9,MYH9,MYO10,PLCG2,SNX5
GO:CC	cell surface	GO:0009986	FALSE	7.65036e-07	6.11632	903	238	17	63187	ACVR2A,ADGRA3,ALCAM,B4GALT1,BMPR2,CD3G,EPHA2,EPHB6,FAP,HPN,IL23R,LRPAP1,LTF,LY9,ROR1,SULF2,TGFB1
GO:CC	focal adhesion	GO:0005925	FALSE	8.70538e-07	6.06021	422	238	12	63187	AHNAK,ALCAM,EPHA2,FAP,G3BP1,HSPG2,JUP,MMP14,MYH9,PRKAR2A,RPL23,RRAS2
GO:CC	cell leading edge	GO:0031252	FALSE	9.71109e-07	6.01273	427	238	12	63187	APBB2,CDK6,EPHA2,FAP,FGD4,MTMR9,MYH9,MYO10,PLCE1,PLCG2,SNX5,WASL
GO:CC	microtubule cytoskeleton	GO:0015630	FALSE	1.03231e-06	5.98619	1405	238	21	63187	ANKRD26,BBS9,BORA,CDC14A,CDK6,DAAM1,DYNC1I1,HMBOX1,KAT2B,KATNAL1,KIF13B,LSM14A,MYH9,ORC2,PPP2R5A,PRKAR2A,RELL1,STRBP,TEKT3,TEX9,ZWILCH
GO:CC	cell-cell junction	GO:0005911	FALSE	1.03322e-06	5.98581	519	238	13	63187	AHNAK,ASH1L,ATP1B1,B4GALT1,BMPR2,CLDN7,EPHA2,HPN,JUP,MPP6,MYH9,RAP1B,SYNM
GO:CC	cell-substrate junction	GO:0030055	FALSE	1.04633e-06	5.98033	432	238	12	63187	AHNAK,ALCAM,EPHA2,FAP,G3BP1,HSPG2,JUP,MMP14,MYH9,PRKAR2A,RPL23,RRAS2
GO:CC	endosome	GO:0005768	FALSE	1.30613e-06	5.88401	1060	238	18	63187	APBB2,ARHGAP10,ATP9A,CTSH,DYNC1I1,EPN1,KIDINS220,LAPTM4B,LRPAP1,LTF,MMP14,NDFIP2,OPTN,RAB27B,SNX5,TRAK2,VPS13C,VTI1A
GO:CC	supramolecular polymer	GO:0099081	FALSE	1.32132e-06	5.87899	1062	238	18	63187	AHNAK,CACNA1C,COL1A1,COL3A1,COL4A2,DYNC1I1,JUP,KAT2B,KATNAL1,KIF13B,MYH9,PPP2R5A,RPL15,RYR2,SYNM,TEKT3,TLK2,ZWILCH
GO:CC	protein-DNA complex	GO:0032993	FALSE	1.36241e-06	5.86569	1436	238	21	63187	JUN,ARID2,CHD6,CREB5,CREBL2,EHMT1,EYA1,FANCL,GTF2A1,HDAC4,HMBOX1,HNRNPC,JUP,KAT2B,NFIC,ORC2,SATB1,SMARCA5,SREBF1,STAT3,VPS72
GO:CC	perinuclear region of cytoplasm	GO:0048471	FALSE	1.43591e-06	5.84287	736	238	15	63187	ARFGEF1,ARHGAP10,ATP9A,CHI3L1,CKAP4,CYFIP2,DOCK6,DYNC1I1,MTMR9,NDFIP2,OPTN,PLCG2,SNX5,TLK2,VTI1A
GO:CC	neuron projection	GO:0043005	FALSE	1.78583e-06	5.74816	1334	238	20	63187	ALCAM,ANXA3,APBB2,ATG5,BMPR2,CACNA1C,CDC14A,CYFIP2,DHRS3,FAT3,KIF13B,MYO10,PKHD1L1,RAB27B,ROR1,SLC8A2,TANC1,TGFB1,TRAK2,VTI1A
GO:CC	synapse	GO:0045202	FALSE	1.86525e-06	5.72926	1468	238	21	63187	ANO1,APBB2,BMPR2,CACNA1C,CYFIP2,ERBB4,HDAC4,MAPK9,MCTP2,MYH9,PARN,PPP3CC,RAB27B,RAP1B,ROR1,RPL23,SLC8A2,STK38,TANC1,VTI1A,WASL
GO:CC	supramolecular fiber	GO:0099512	FALSE	5.40562e-06	5.26715	1054	238	17	63187	AHNAK,CACNA1C,COL1A1,COL3A1,DYNC1I1,JUP,KAT2B,KATNAL1,KIF13B,MYH9,PPP2R5A,RPL15,RYR2,SYNM,TEKT3,TLK2,ZWILCH
GO:CC	nuclear speck	GO:0016607	FALSE	5.45765e-06	5.26299	419	238	11	63187	CDK13,EAF2,FAM76A,FTO,HDAC4,MAML2,MAPK9,PARN,PPP1R8,VPS72,ZBTB16
GO:CC	sarcolemma	GO:0042383	FALSE	9.50587e-06	5.02201	141	238	7	63187	AHNAK,ATP1B1,CACNA1C,PRKG1,RYR2,SLC8A2,SYNM
GO:CC	cell body	GO:0044297	FALSE	1.5067e-05	4.82197	565	238	12	63187	ALCAM,ANXA3,BMPR2,CACNA1C,G3BP1,HPN,MYO10,SLC8A2,STK39,TANC1,TGFB1,VTI1A
GO:CC	Golgi apparatus subcompartment	GO:0098791	FALSE	1.81447e-05	4.74125	384	238	10	63187	ARFGEF1,ATP9A,B4GALT1,GOLGA4,GOLGB1,OPTN,RAB27B,RIC1,SULF2,VTI1A
GO:CC	basal part of cell	GO:0045178	FALSE	1.83461e-05	4.73646	300	238	9	63187	ATP1B1,B4GALT1,BMPR2,CLDN7,ERBB4,FAP,SLC16A10,SLC8A2,STK39
GO:CC	endoplasmic reticulum lumen	GO:0005788	FALSE	2.55458e-05	4.59268	313	238	9	63187	CKAP4,COL15A1,COL1A1,COL3A1,COL4A2,GOLM1,LRPAP1,PDGFD,VWA1
GO:CC	chromosomal region	GO:0098687	FALSE	2.61068e-05	4.58325	402	238	10	63187	ARID2,DYNC1I1,HMBOX1,HNRNPA2B1,KAT2B,ORC2,PPP2R5A,SMARCA5,SMCHD1,ZWILCH
GO:CC	neuronal cell body	GO:0043025	FALSE	2.61081e-05	4.58322	498	238	11	63187	ALCAM,ANXA3,BMPR2,CACNA1C,G3BP1,HPN,MYO10,SLC8A2,TANC1,TGFB1,VTI1A
GO:CC	myofibril	GO:0030016	FALSE	3.12719e-05	4.50485	242	238	8	63187	AHNAK,CACNA1C,JUP,KAT2B,PPP2R5A,RPL15,RYR2,SYNM
GO:CC	chromatin	GO:0000785	FALSE	3.80748e-05	4.41936	1368	238	18	63187	JUN,ARID2,CHD6,CREB5,CREBL2,EHMT1,FANCL,HDAC4,HMBOX1,HNRNPC,KAT2B,NFIC,ORC2,SATB1,SMARCA5,SREBF1,STAT3,VPS72
GO:CC	vacuole	GO:0005773	FALSE	3.8678e-05	4.41254	855	238	14	63187	AHNAK,ATG5,B4GALT1,CKAP4,CTSH,FTH1,HSPG2,LAPTM4B,NAAA,OPTN,RAP1B,SIDT1,VPS13C,VTI1A
GO:CC	collagen-containing extracellular matrix	GO:0062023	FALSE	3.98486e-05	4.39959	425	238	10	63187	COL15A1,COL1A1,COL3A1,COL4A2,CTSH,FGL1,HSPG2,TGFB1,VWA1,VWF
GO:CC	contractile fiber	GO:0043292	FALSE	3.99851e-05	4.3981	252	238	8	63187	AHNAK,CACNA1C,JUP,KAT2B,PPP2R5A,RPL15,RYR2,SYNM
GO:CC	cytoplasmic ribonucleoprotein granule	GO:0036464	FALSE	4.306e-05	4.36593	255	238	8	63187	CNOT2,CTSH,DIS3L2,DYNC1I1,G3BP1,LSM14A,PAN3,TNRC6C
GO:CC	axon	GO:0030424	FALSE	5.82793e-05	4.23449	656	238	12	63187	ALCAM,ANXA3,APBB2,ATG5,BMPR2,KIF13B,RAB27B,ROR1,SLC8A2,TANC1,TGFB1,TRAK2
GO:CC	cell projection membrane	GO:0031253	FALSE	6.32375e-05	4.19903	356	238	9	63187	ARL13B,B4GALT1,BBS9,DHRS3,EPHA2,FAP,MTMR9,MYO10,PLCG2
GO:CC	ribonucleoprotein granule	GO:0035770	FALSE	6.63723e-05	4.17801	272	238	8	63187	CNOT2,CTSH,DIS3L2,DYNC1I1,G3BP1,LSM14A,PAN3,TNRC6C
GO:CC	lamellipodium	GO:0030027	FALSE	8.20119e-05	4.08612	202	238	7	63187	APBB2,EPHA2,FAP,FGD4,MYO10,PLCE1,WASL
GO:CC	basal plasma membrane	GO:0009925	FALSE	8.20119e-05	4.08612	281	238	8	63187	ATP1B1,B4GALT1,BMPR2,CLDN7,ERBB4,SLC16A10,SLC8A2,STK39
GO:CC	somatodendritic compartment	GO:0036477	FALSE	0.000149214	3.82619	848	238	13	63187	ALCAM,ANXA3,BMPR2,CACNA1C,FAT3,G3BP1,HPN,MYO10,SLC8A2,TANC1,TGFB1,TRAK2,VTI1A
GO:CC	collagen trimer	GO:0005581	FALSE	0.000160157	3.79546	91	238	5	63187	CCBE1,COL15A1,COL1A1,COL3A1,COL4A2
GO:CC	late endosome	GO:0005770	FALSE	0.000173983	3.75949	314	238	8	63187	ATP9A,CTSH,KIDINS220,LAPTM4B,NDFIP2,RAB27B,VPS13C,VTI1A
GO:CC	actomyosin	GO:0042641	FALSE	0.000173983	3.75949	93	238	5	63187	DAAM1,HDAC4,KAT2B,MYH9,ROR1
GO:CC	transferase complex	GO:1990234	FALSE	0.000234003	3.63078	890	238	13	63187	ACVR2A,ATG5,CDK13,CDK6,GTF2A1,KAT2B,NAA35,PRKAR2A,RPAP1,TANK,VPS72,WWP1,WWP2
GO:CC	P-body	GO:0000932	FALSE	0.000241398	3.61727	100	238	5	63187	CNOT2,DIS3L2,LSM14A,PAN3,TNRC6C
GO:CC	basolateral plasma membrane	GO:0016323	FALSE	0.000280157	3.5526	248	238	7	63187	ATP1B1,B4GALT1,CLDN7,ERBB4,SLC16A10,SLC8A2,STK39
GO:CC	late endosome membrane	GO:0031902	FALSE	0.000333445	3.47698	175	238	6	63187	ATP9A,LAPTM4B,NDFIP2,RAB27B,VPS13C,VTI1A
GO:CC	chromosome, centromeric region	GO:0000775	FALSE	0.000360272	3.44337	259	238	7	63187	ARID2,DYNC1I1,KAT2B,ORC2,PPP2R5A,SMARCA5,ZWILCH
GO:CC	complex of collagen trimers	GO:0098644	FALSE	0.000377766	3.42278	21	238	3	63187	COL1A1,COL3A1,COL4A2
GO:CC	mitochondrion	GO:0005739	FALSE	0.000474184	3.32405	1689	238	18	63187	ACSS1,AUH,CKB,ERBB4,HADHA,HK1,HSDL2,MAPK9,MTFMT,NADK2,NDFIP2,PARL,PPP3CC,RPS6KA6,SLC25A22,TNRC18,TRAK2,VPS13C
GO:CC	membrane protein complex	GO:0098796	FALSE	0.000533265	3.27306	1401	238	16	63187	ACVR2A,AHNAK,ALCAM,ANO1,ATP1B1,CACNA1C,CD3G,CLCC1,EPN1,HSPG2,IL23R,JUP,LRP5,RYR2,SNX5,VTI1A
GO:CC	centrosome	GO:0005813	FALSE	0.000615709	3.21062	726	238	11	63187	ANKRD26,BBS9,CDC14A,CDK6,HMBOX1,KAT2B,KATNAL1,ORC2,PPP2R5A,PRKAR2A,TEX9
GO:CC	ficolin-1-rich granule lumen	GO:1904813	FALSE	0.000617774	3.20917	124	238	5	63187	APAF1,CDK13,CTSH,FTH1,JUP
GO:CC	microtubule organizing center	GO:0005815	FALSE	0.000675795	3.17018	865	238	12	63187	ANKRD26,BBS9,CDC14A,CDK6,DAAM1,HMBOX1,KAT2B,KATNAL1,ORC2,PPP2R5A,PRKAR2A,TEX9
GO:CC	nuclear matrix	GO:0016363	FALSE	0.000703202	3.15292	128	238	5	63187	ARFGEF1,ARID2,HNRNPA2B1,RUNX1T1,SATB1
GO:CC	multivesicular body	GO:0005771	FALSE	0.000781546	3.10705	70	238	4	63187	CTSH,LAPTM4B,NDFIP2,RAB27B
GO:CC	actin cytoskeleton	GO:0015629	FALSE	0.000866169	3.0624	515	238	9	63187	AHNAK,DAAM1,HDAC4,HNRNPC,KAT2B,MYH9,MYO10,ROR1,WASL
GO:CC	lysosome	GO:0005764	FALSE	0.000874353	3.05831	762	238	11	63187	AHNAK,B4GALT1,CKAP4,CTSH,FTH1,HSPG2,LAPTM4B,NAAA,RAP1B,SIDT1,VPS13C
GO:CC	lytic vacuole	GO:0000323	FALSE	0.000874353	3.05831	762	238	11	63187	AHNAK,B4GALT1,CKAP4,CTSH,FTH1,HSPG2,LAPTM4B,NAAA,RAP1B,SIDT1,VPS13C
GO:CC	receptor complex	GO:0043235	FALSE	0.000943786	3.02513	523	238	9	63187	ACVR2A,ALCAM,BMPR2,CD3G,EPHA2,ERBB4,IL23R,LRP5,ROR1
GO:CC	serine/threonine protein kinase complex	GO:1902554	FALSE	0.000976576	3.01029	139	238	5	63187	ACVR2A,CDK13,CDK6,PRKAR2A,TANK
GO:CC	sarcomere	GO:0030017	FALSE	0.000987762	3.00535	220	238	6	63187	CACNA1C,JUP,KAT2B,PPP2R5A,RPL15,RYR2
GO:CC	endoplasmic reticulum membrane	GO:0005789	FALSE	0.000987762	3.00535	1194	238	14	63187	CKAP4,CLCC1,DHRS3,HPN,NBAS,PARP16,RETSAT,RRBP1,RYR2,SACM1L,SREBF1,VPS13C,VTI1A,WASL
GO:CC	multivesicular body membrane	GO:0032585	FALSE	0.000987762	3.00535	30	238	3	63187	LAPTM4B,NDFIP2,RAB27B
GO:CC	endoplasmic reticulum subcompartment	GO:0098827	FALSE	0.0010273	2.9883	1200	238	14	63187	CKAP4,CLCC1,DHRS3,HPN,NBAS,PARP16,RETSAT,RRBP1,RYR2,SACM1L,SREBF1,VPS13C,VTI1A,WASL
GO:CC	secretory granule membrane	GO:0030667	FALSE	0.00103457	2.98524	316	238	7	63187	B4GALT1,CKAP4,DMBT1,RAB27B,RAP1B,TEKT3,VPS13C
[truncated: 143 more rows]
