# Supplementary material for: Identification and Analysis of Circular RNAs in Mammary Gland from Yaks Between Lactation and Dry Period
Source: Animals (Basel). 2025 Jan 3;15(1):89. doi: 10.3390/ani15010089 (PMC11718809; doi:10.3390/ani15010089)
Supplement: Supplementary file 1 [file animals-15-00089-s001.zip › supplementary file/Table S2. KEGG enrichment analyses of host genes for DECs.xlsx]

## Sheet: Sheet1
#Term	Database	ID	Input number	Background number	P-Value	Corrected P-Value	Input
AGE-RAGE signaling pathway in diabetic complications	KEGG PATHWAY	hsa04933	9	100	2.72583e-08	6.43295e-06	TGFB1|STAT3|JUN|PLCG2|PLCE1|COL4A2|COL1A1|COL3A1|MAPK9
MAPK signaling pathway	KEGG PATHWAY	hsa04010	12	295	5.35431e-07	6.31809e-05	TGFB1|RRAS2|PDGFD|ERBB4|RPS6KA6|CACNA1C|JUN|RAP1B|EPHA2|DUSP4|MAPK9|PPP3CC
Protein digestion and absorption	KEGG PATHWAY	hsa04974	7	90	2.45925e-06	0.000193461	COL15A1|ATP1B1|COL4A2|COL1A1|COL3A1|SLC8A2|SLC16A10
Th17 cell differentiation	KEGG PATHWAY	hsa04659	7	107	7.20932e-06	0.00042535	TGFB1|PPP3CC|STAT3|JUN|IL23R|MAPK9|ROR1
cAMP signaling pathway	KEGG PATHWAY	hsa04024	9	214	1.11263e-05	0.000525161	CACNA1C|CREB5|RYR2|JUN|RAP1B|ATP1B1|RRAS2|PLCE1|MAPK9
Relaxin signaling pathway	KEGG PATHWAY	hsa04926	7	130	2.39083e-05	0.000940392	TGFB1|CREB5|JUN|COL4A2|COL1A1|COL3A1|MAPK9
Pathways in cancer	KEGG PATHWAY	hsa05200	13	530	3.69179e-05	0.00111929	TGFB1|STAT3|ZBTB16|LRP5|JUN|PLCG2|JUP|RUNX1T1|COL4A2|CDK6|MAPK9|APAF1|IL23R
Calcium signaling pathway	KEGG PATHWAY	hsa04020	8	193	3.7942e-05	0.00111929	CACNA1C|CAMK1G|ERBB4|RYR2|PLCG2|PLCE1|SLC8A2|PPP3CC
Viral carcinogenesis	KEGG PATHWAY	hsa05203	8	201	4.99858e-05	0.00131074	STAT3|HDAC4|CREB5|JUN|KAT2B|HPN|CDK6|GTF2A1
Mitophagy - animal	KEGG PATHWAY	hsa04137	5	65	7.39932e-05	0.00158749	OPTN|MAPK9|JUN|RRAS2|ATG5
Inflammatory bowel disease (IBD)	KEGG PATHWAY	hsa05321	5	65	7.39932e-05	0.00158749	TGFB1|JUN|STAT3|IL23R|ROR1
Hepatitis B	KEGG PATHWAY	hsa05161	7	163	9.40879e-05	0.00175126	TGFB1|STAT3|CREB5|HSPG2|JUN|MAPK9|APAF1
PI3K-Akt signaling pathway	KEGG PATHWAY	hsa04151	10	354	9.64677e-05	0.00175126	PDGFD|ERBB4|CREB5|EPHA2|COL4A2|CDK6|COL1A1|VWF|PPP2R5A|PIK3AP1
Neurotrophin signaling pathway	KEGG PATHWAY	hsa04722	6	119	0.000130052	0.0021923	RPS6KA6|JUN|KIDINS220|RAP1B|PLCG2|MAPK9
Platelet activation	KEGG PATHWAY	hsa04611	6	124	0.000161177	0.00253586	RAP1B|PLCG2|PRKG1|COL1A1|COL3A1|VWF
ErbB signaling pathway	KEGG PATHWAY	hsa04012	5	85	0.00024318	0.00358691	PLCG2|MAPK9|JUN|NRG2|ERBB4
Focal adhesion	KEGG PATHWAY	hsa04510	7	199	0.000306263	0.00425165	PDGFD|JUN|RAP1B|COL4A2|COL1A1|VWF|MAPK9
Proteoglycans in cancer	KEGG PATHWAY	hsa05205	7	203	0.000343905	0.00450897	TGFB1|HSPG2|STAT3|ERBB4|RRAS2|PLCG2|PLCE1
Adrenergic signaling in cardiomyocytes	KEGG PATHWAY	hsa04261	6	149	0.000415566	0.00516176	CACNA1C|CREB5|RYR2|ATP1B1|SLC8A2|PPP2R5A
Pancreatic secretion	KEGG PATHWAY	hsa04972	5	98	0.000454039	0.00533366	FAP|RYR2|RAP1B|RAB27B|ATP1B1
Choline metabolism in cancer	KEGG PATHWAY	hsa05231	5	99	0.000474605	0.00533366	PDGFD|MAPK9|JUN|WASL|CKB
Human T-cell leukemia virus 1 infection	KEGG PATHWAY	hsa05166	7	219	0.000533213	0.00571992	TGFB1|PPP3CC|MAML2|CREB5|JUN|KAT2B|MAPK9
C-type lectin receptor signaling pathway	KEGG PATHWAY	hsa04625	5	104	0.000588138	0.0060348	PLCG2|MAPK9|JUN|RRAS2|PPP3CC
Insulin resistance	KEGG PATHWAY	hsa04931	5	108	0.000692726	0.00648007	MAPK9|CREB5|SREBF1|STAT3|RPS6KA6
Metabolic pathways	KEGG PATHWAY	hsa01100	20	1433	0.000726362	0.00648007	EPHX2|HADHA|PLCG2|AUH|ACSS1|CKB|DHRS3|PDE7A|GANC|FAH|FASN|SACM1L|TRAK2|B4GALT1|PLCE1|EPRS|NADK2|MTMR3|CNDP1|FAP
cGMP-PKG signaling pathway	KEGG PATHWAY	hsa04022	6	167	0.000740762	0.00648007	PPP3CC|CREB5|CACNA1C|ATP1B1|PRKG1|SLC8A2
Ras signaling pathway	KEGG PATHWAY	hsa04014	7	232	0.000741364	0.00648007	PDGFD|RRAS2|RAP1B|EPHA2|PLCG2|PLCE1|MAPK9
Tight junction	KEGG PATHWAY	hsa04530	6	170	0.000810067	0.00682771	MYH9|JUN|ACTR3B|WASL|MAPK9|CLDN7
Acute myeloid leukemia	KEGG PATHWAY	hsa05221	4	66	0.000933088	0.00752446	RUNX1T1|JUP|STAT3|ZBTB16
Long-term potentiation	KEGG PATHWAY	hsa04720	4	67	0.000984067	0.00752446	CACNA1C|RAP1B|RPS6KA6|PPP3CC
NOD-like receptor signaling pathway	KEGG PATHWAY	hsa04621	6	178	0.00101946	0.00752446	PAN3|TANK|JUN|ATG5|TXNIP|MAPK9
Amphetamine addiction	KEGG PATHWAY	hsa05031	4	68	0.00103697	0.00752446	CREB5|CACNA1C|JUN|PPP3CC
Thyroid hormone signaling pathway	KEGG PATHWAY	hsa04919	5	119	0.00105215	0.00752446	PLCG2|SLC16A10|PLCE1|KAT2B|ATP1B1
Yersinia infection	KEGG PATHWAY	hsa05135	5	121	0.00113002	0.00784367	MAPK9|JUN|WASL|RPS6KA6|ACTR3B
Kaposi sarcoma-associated herpesvirus infection	KEGG PATHWAY	hsa05167	6	186	0.00126814	0.00855092	PPP3CC|STAT3|JUN|PLCG2|CDK6|MAPK9
Inositol phosphate metabolism	KEGG PATHWAY	hsa00562	4	74	0.00139704	0.00909547	PLCG2|MTMR3|SACM1L|PLCE1
Osteoclast differentiation	KEGG PATHWAY	hsa04380	5	128	0.00143645	0.00909547	TGFB1|MAPK9|JUN|PPP3CC|PLCG2
Pancreatic cancer	KEGG PATHWAY	hsa05212	4	75	0.00146452	0.00909547	TGFB1|MAPK9|STAT3|CDK6
Dopaminergic synapse	KEGG PATHWAY	hsa04728	5	131	0.00158495	0.00947684	CACNA1C|CREB5|MAPK9|PPP2R5A|PPP3CC
Arrhythmogenic right ventricular cardiomyopathy (ARVC)	KEGG PATHWAY	hsa05412	4	77	0.00160624	0.00947684	RYR2|JUP|SLC8A2|CACNA1C
RNA degradation	KEGG PATHWAY	hsa03018	4	79	0.00175723	0.00987395	CNOT2|PARN|CNOT6|MPP6
EGFR tyrosine kinase inhibitor resistance	KEGG PATHWAY	hsa01521	4	79	0.00175723	0.00987395	PLCG2|PDGFD|NRG2|STAT3
Epstein-Barr virus infection	KEGG PATHWAY	hsa05169	6	201	0.00185659	0.0101897	STAT3|JUN|PLCG2|CDK6|MAPK9|APAF1
Measles	KEGG PATHWAY	hsa05162	5	138	0.00197499	0.010498	JUN|MAPK9|STAT3|CDK6|APAF1
B cell receptor signaling pathway	KEGG PATHWAY	hsa04662	4	82	0.00200174	0.010498	PLCG2|PPP3CC|JUN|PIK3AP1
Salmonella infection	KEGG PATHWAY	hsa05132	4	83	0.00208821	0.0107134	DYNC1I1|MAPK9|JUN|WASL
Cardiac muscle contraction	KEGG PATHWAY	hsa04260	4	86	0.00236303	0.0113811	RYR2|SLC8A2|CACNA1C|ATP1B1
ECM-receptor interaction	KEGG PATHWAY	hsa04512	4	86	0.00236303	0.0113811	VWF|HSPG2|COL4A2|COL1A1
Insulin secretion	KEGG PATHWAY	hsa04911	4	86	0.00236303	0.0113811	CACNA1C|CREB5|RYR2|ATP1B1
Hypertrophic cardiomyopathy (HCM)	KEGG PATHWAY	hsa05410	4	90	0.00276684	0.0130595	TGFB1|SLC8A2|RYR2|CACNA1C
Oxytocin signaling pathway	KEGG PATHWAY	hsa04921	5	153	0.00304052	0.0140648	CACNA1C|RYR2|JUN|CAMK1G|PPP3CC
GnRH signaling pathway	KEGG PATHWAY	hsa04912	4	93	0.00309903	0.0140648	MMP14|CACNA1C|MAPK9|JUN
Amoebiasis	KEGG PATHWAY	hsa05146	4	95	0.00333499	0.0148502	COL3A1|TGFB1|COL4A2|COL1A1
Dilated cardiomyopathy (DCM)	KEGG PATHWAY	hsa05414	4	96	0.00345744	0.0151103	TGFB1|SLC8A2|RYR2|CACNA1C
Circadian entrainment	KEGG PATHWAY	hsa04713	4	97	0.0035829	0.0152843	PER3|CACNA1C|RYR2|PRKG1
Wnt signaling pathway	KEGG PATHWAY	hsa04310	5	160	0.00365835	0.0152843	DAAM1|MAPK9|JUN|PPP3CC|LRP5
Aldosterone synthesis and secretion	KEGG PATHWAY	hsa04925	4	98	0.00371142	0.0152843	CREB5|CACNA1C|CAMK1G|ATP1B1
Non-homologous end-joining	KEGG PATHWAY	hsa03450	2	13	0.00375631	0.0152843	DCLRE1C|XRCC4
Phosphatidylinositol signaling system	KEGG PATHWAY	hsa04070	4	99	0.00384303	0.0153721	PLCG2|MTMR3|SACM1L|PLCE1
Endocrine and other factor-regulated calcium reabsorption	KEGG PATHWAY	hsa04961	3	50	0.00429829	0.0169066	HK1|SLC8A2|ATP1B1
Hepatocellular carcinoma	KEGG PATHWAY	hsa05225	5	168	0.00446919	0.0172907	TGFB1|ARID2|LRP5|CDK6|PLCG2
Mineral absorption	KEGG PATHWAY	hsa04978	3	53	0.00501796	0.0191006	FTH1|SLC8A2|ATP1B1
TNF signaling pathway	KEGG PATHWAY	hsa04668	4	112	0.00585069	0.0219169	MMP14|CREB5|MAPK9|JUN
Axon guidance	KEGG PATHWAY	hsa04360	5	181	0.00604778	0.0223012	PLCG2|EPHB6|PPP3CC|BMPR2|EPHA2
Lysine degradation	KEGG PATHWAY	hsa00310	3	59	0.00666414	0.0241284	EHMT1|ASH1L|HADHA
Transcriptional misregulation in cancer	KEGG PATHWAY	hsa05202	5	186	0.00674777	0.0241284	RUNX1T1|JUP|EYA1|TMPRSS2|ZBTB16
AMPK signaling pathway	KEGG PATHWAY	hsa04152	4	120	0.00737999	0.0259952	CREB5|SREBF1|FASN|PPP2R5A
Non-small cell lung cancer	KEGG PATHWAY	hsa05223	3	66	0.00894681	0.0310507	PLCG2|STAT3|CDK6
Autophagy - animal	KEGG PATHWAY	hsa04140	4	128	0.00915179	0.0313018	MAPK9|MTMR3|RRAS2|ATG5
Shigellosis	KEGG PATHWAY	hsa05131	3	68	0.00967276	0.032611	MAPK9|WASL|ATG5
Renal cell carcinoma	KEGG PATHWAY	hsa05211	3	69	0.0100482	0.0333997	TGFB1|JUN|RAP1B
Epithelial cell signaling in Helicobacter pylori infection	KEGG PATHWAY	hsa05120	3	70	0.0104321	0.0337256	PLCG2|MAPK9|JUN
RIG-I-like receptor signaling pathway	KEGG PATHWAY	hsa04622	3	70	0.0104321	0.0337256	MAPK9|TANK|ATG5
Apoptosis	KEGG PATHWAY	hsa04210	4	136	0.01118	0.0355622	CTSH|MAPK9|JUN|APAF1
Insulin signaling pathway	KEGG PATHWAY	hsa04910	4	137	0.0114522	0.0355622	PRKAR2A|MAPK9|SREBF1|FASN
Apelin signaling pathway	KEGG PATHWAY	hsa04371	4	137	0.0114522	0.0355622	RYR2|SLC8A2|RRAS2|HDAC4
Regulation of actin cytoskeleton	KEGG PATHWAY	hsa04810	5	214	0.0117391	0.0359796	MYH9|PDGFD|WASL|RRAS2|CYFIP2
Fluid shear stress and atherosclerosis	KEGG PATHWAY	hsa05418	4	139	0.0120094	0.036336	JUN|MAPK9|BMPR2|ACVR2A
Glioma	KEGG PATHWAY	hsa05214	3	75	0.0124781	0.0372762	PLCG2|CDK6|CAMK1G
Non-alcoholic fatty liver disease (NAFLD)	KEGG PATHWAY	hsa04932	4	149	0.0150547	0.0444113	TGFB1|SREBF1|JUN|MAPK9
Cushing syndrome	KEGG PATHWAY	hsa04934	4	155	0.0170955	0.0492017	CREB5|CACNA1C|RAP1B|CDK6
Hepatitis C	KEGG PATHWAY	hsa05160	4	155	0.0170955	0.0492017	STAT3|CDK6|APAF1|CLDN7
Galactose metabolism	KEGG PATHWAY	hsa00052	2	31	0.017566	0.049241	B4GALT1|GANC
Circadian rhythm	KEGG PATHWAY	hsa04710	2	31	0.017566	0.049241	PER3|ROR1
Colorectal cancer	KEGG PATHWAY	hsa05210	3	86	0.0177351	0.049241	TGFB1|MAPK9|JUN
Human papillomavirus infection	KEGG PATHWAY	hsa05165	6	330	0.0182834	0.050173	CREB5|COL4A2|CDK6|COL1A1|VWF|PPP2R5A
Cellular senescence	KEGG PATHWAY	hsa04218	4	160	0.018922	0.0503727	TGFB1|RRAS2|CDK6|PPP3CC
PD-L1 expression and PD-1 checkpoint pathway in cancer	KEGG PATHWAY	hsa05235	3	89	0.0193516	0.0503727	JUN|PPP3CC|STAT3
Longevity regulating pathway	KEGG PATHWAY	hsa04211	3	89	0.0193516	0.0503727	EHMT1|CREB5|ATG5
Endocytosis	KEGG PATHWAY	hsa04144	5	244	0.01938	0.0503727	ARFGEF1|EPN1|WASL|SNX5|WWP1
beta-Alanine metabolism	KEGG PATHWAY	hsa00410	2	33	0.0196368	0.0503727	HADHA|CNDP1
Apoptosis - multiple species	KEGG PATHWAY	hsa04215	2	33	0.0196368	0.0503727	MAPK9|APAF1
Salivary secretion	KEGG PATHWAY	hsa04970	3	90	0.0199079	0.050519	DMBT1|PRKG1|ATP1B1
Propanoate metabolism	KEGG PATHWAY	hsa00640	2	34	0.0207087	0.0519921	ACSS1|HADHA
Th1 and Th2 cell differentiation	KEGG PATHWAY	hsa04658	3	92	0.0210468	0.0522848	MAPK9|JUN|PPP3CC
IL-17 signaling pathway	KEGG PATHWAY	hsa04657	3	93	0.0216295	0.0526243	USP25|MAPK9|JUN
Small cell lung cancer	KEGG PATHWAY	hsa05222	3	93	0.0216295	0.0526243	CDK6|COL4A2|APAF1
TGF-beta signaling pathway	KEGG PATHWAY	hsa04350	3	94	0.0222209	0.052971	TGFB1|BMPR2|ACVR2A
Fc gamma R-mediated phagocytosis	KEGG PATHWAY	hsa04666	3	94	0.0222209	0.052971	PLCG2|WASL|MYO10
Prostate cancer	KEGG PATHWAY	hsa05215	3	97	0.0240477	0.0567525	CREB5|PDGFD|TMPRSS2
Tuberculosis	KEGG PATHWAY	hsa05152	4	179	0.026939	0.0629467	TGFB1|MAPK9|APAF1|PPP3CC
Ferroptosis	KEGG PATHWAY	hsa04216	2	40	0.0276303	0.0633974	FTH1|ATG5
Chagas disease (American trypanosomiasis)	KEGG PATHWAY	hsa05142	3	103	0.0279378	0.0633974	TGFB1|MAPK9|JUN
T cell receptor signaling pathway	KEGG PATHWAY	hsa04660	3	103	0.0279378	0.0633974	MAPK9|JUN|PPP3CC
Parathyroid hormone synthesis, secretion and action	KEGG PATHWAY	hsa04928	3	106	0.0300008	0.0674304	MMP14|CREB5|LRP5
Vasopressin-regulated water reabsorption	KEGG PATHWAY	hsa04962	2	44	0.0326879	0.0727768	DYNC1I1|CREB5
Leukocyte transendothelial migration	KEGG PATHWAY	hsa04670	3	112	0.034361	0.075787	PLCG2|RAP1B|CLDN7
Toxoplasmosis	KEGG PATHWAY	hsa05145	3	113	0.035118	0.0765207	TGFB1|MAPK9|STAT3
Type II diabetes mellitus	KEGG PATHWAY	hsa04930	2	46	0.0353422	0.0765207	CACNA1C|MAPK9
Valine, leucine and isoleucine degradation	KEGG PATHWAY	hsa00280	2	48	0.0380769	0.0816922	AUH|HADHA
Cocaine addiction	KEGG PATHWAY	hsa05030	2	49	0.0394737	0.083926	CREB5|JUN
MicroRNAs in cancer	KEGG PATHWAY	hsa05206	5	299	0.0405884	0.0855257	PLCG2|BMPR2|STAT3|HDAC4|CDK6
Amyotrophic lateral sclerosis (ALS)	KEGG PATHWAY	hsa05014	2	51	0.0423246	0.0883948	PPP3CC|APAF1
Rap1 signaling pathway	KEGG PATHWAY	hsa04015	4	210	0.0438099	0.090308	PLCE1|PDGFD|RAP1B|EPHA2
Cell cycle	KEGG PATHWAY	hsa04110	3	124	0.044006	0.090308	TGFB1|CDC14A|CDK6
Human immunodeficiency virus 1 infection	KEGG PATHWAY	hsa05170	4	212	0.0450624	0.0916786	PLCG2|MAPK9|JUN|PPP3CC
Oocyte meiosis	KEGG PATHWAY	hsa04114	3	128	0.0474898	0.0957914	PPP3CC|PPP2R5A|RPS6KA6
