# Supplementary material for: Identification and Analysis of Circular RNAs in Mammary Gland from Yaks Between Lactation and Dry Period
Source: Animals (Basel). 2025 Jan 3;15(1):89. doi: 10.3390/ani15010089 (PMC11718809; doi:10.3390/ani15010089)
Supplement: Supplementary file 1 [file animals-15-00089-s001.zip › supplementary file/Table S3. GO enrichment analyses of target genes of DEmiRNAs in the ceRNA network.xlsx]

## Sheet: Sheet1
source	term_name	term_id	highlighted	adjusted_p_value	negative_log10_of_adjusted_p_value	term_size	query_size	intersection_size	effective_domain_size	intersections
GO:MF	molecular_function	GO:0003674	TRUE	8.11776e-20	19.0906	20212	47	46	63187	ABCA13,APBB1,ATXN2L,CACNA1E,CAD,CCT3,CHRNA2,CSF3,CTSD,DMRTA1,DVL3,ENTPD2,ERI3,ERN2,FAM221A,FFAR3,FGFR4,FOSB,FRMD8,GMIP,IGFBP1,IL12RB2,IRF4,KXD1,MEF2A,MUC1,MXI1,MYLK2,NUMBL,PEPD,PI16,PKHD1,PPFIA4,PYCR1,RRP1,S100A9,SLC25A25,SLC46A1,SMOX,TACC2,TNFSF13,TNNT3,TPCN1,TSPAN1,XPNPEP1,ZNF205
GO:MF	binding	GO:0005488	FALSE	8.11776e-20	19.0906	18370	47	45	63187	ABCA13,APBB1,ATXN2L,CACNA1E,CAD,CCT3,CHRNA2,CSF3,CTSD,DMRTA1,DVL3,ENTPD2,ERI3,ERN2,FAM221A,FFAR3,FGFR4,FOSB,FRMD8,GMIP,IGFBP1,IL12RB2,IRF4,KXD1,MEF2A,MUC1,MXI1,MYLK2,NUMBL,PEPD,PI16,PKHD1,PPFIA4,PYCR1,RRP1,S100A9,SLC25A25,SLC46A1,TACC2,TNFSF13,TNNT3,TPCN1,TSPAN1,XPNPEP1,ZNF205
GO:MF	protein binding	GO:0005515	FALSE	1.12063e-15	14.9505	14838	47	39	63187	APBB1,ATXN2L,CAD,CCT3,CSF3,CTSD,DMRTA1,DVL3,ENTPD2,ERN2,FAM221A,FFAR3,FGFR4,FOSB,FRMD8,GMIP,IGFBP1,IL12RB2,IRF4,KXD1,MEF2A,MUC1,MXI1,MYLK2,NUMBL,PEPD,PI16,PKHD1,PPFIA4,PYCR1,RRP1,S100A9,TACC2,TNFSF13,TNNT3,TPCN1,TSPAN1,XPNPEP1,ZNF205
GO:MF	small molecule binding	GO:0036094	FALSE	3.58451e-06	5.44557	6357	47	19	63187	ABCA13,CACNA1E,CAD,CCT3,CHRNA2,DMRTA1,ENTPD2,ERI3,ERN2,FGFR4,GMIP,MYLK2,PEPD,S100A9,SLC25A25,SLC46A1,TPCN1,XPNPEP1,ZNF205
GO:MF	ion binding	GO:0043167	FALSE	1.02937e-05	4.98743	6146	47	18	63187	ABCA13,CACNA1E,CAD,CCT3,DMRTA1,ENTPD2,ERI3,ERN2,FGFR4,GMIP,MYLK2,PEPD,S100A9,SLC25A25,SLC46A1,TPCN1,XPNPEP1,ZNF205
GO:MF	organic cyclic compound binding	GO:0097159	FALSE	0.000177141	3.75168	7546	47	18	63187	ABCA13,ATXN2L,CAD,CCT3,DMRTA1,ENTPD2,ERI3,ERN2,FGFR4,FOSB,IRF4,MEF2A,MUC1,MXI1,MYLK2,RRP1,SLC46A1,ZNF205
GO:MF	anion binding	GO:0043168	FALSE	0.000463338	3.3341	2452	47	10	63187	ABCA13,CAD,CCT3,ENTPD2,ERN2,FGFR4,MYLK2,S100A9,SLC46A1,TPCN1
GO:MF	RNA polymerase II cis-regulatory region sequence-specific DNA binding	GO:0000978	FALSE	0.000978899	3.00926	1180	47	7	63187	DMRTA1,FOSB,IRF4,MEF2A,MUC1,MXI1,ZNF205
GO:MF	cis-regulatory region sequence-specific DNA binding	GO:0000987	FALSE	0.000983681	3.00715	1203	47	7	63187	DMRTA1,FOSB,IRF4,MEF2A,MUC1,MXI1,ZNF205
GO:MF	heterocyclic compound binding	GO:1901363	FALSE	0.00143615	2.8428	2325	47	9	63187	ABCA13,CAD,CCT3,CHRNA2,ENTPD2,ERN2,FGFR4,MYLK2,SLC46A1
GO:MF	RNA polymerase II transcription regulatory region sequence-specific DNA binding	GO:0000977	FALSE	0.00193652	2.71298	1383	47	7	63187	DMRTA1,FOSB,IRF4,MEF2A,MUC1,MXI1,ZNF205
GO:MF	hydrolase activity	GO:0016787	FALSE	0.00195367	2.70915	2478	47	9	63187	ABCA13,CAD,CCT3,CTSD,ENTPD2,ERI3,ERN2,PEPD,XPNPEP1
GO:MF	transcription regulator activity	GO:0140110	FALSE	0.00207519	2.68294	1952	47	8	63187	APBB1,DMRTA1,FOSB,IRF4,MEF2A,MUC1,MXI1,ZNF205
GO:MF	transcription regulatory region nucleic acid binding	GO:0001067	FALSE	0.0021826	2.66103	1482	47	7	63187	DMRTA1,FOSB,IRF4,MEF2A,MUC1,MXI1,ZNF205
GO:MF	transcription cis-regulatory region binding	GO:0000976	FALSE	0.0021826	2.66103	1480	47	7	63187	DMRTA1,FOSB,IRF4,MEF2A,MUC1,MXI1,ZNF205
GO:MF	ATP binding	GO:0005524	FALSE	0.00220475	2.65664	1500	47	7	63187	ABCA13,CAD,CCT3,ENTPD2,ERN2,FGFR4,MYLK2
GO:MF	sequence-specific double-stranded DNA binding	GO:1990837	FALSE	0.00245043	2.61076	1541	47	7	63187	DMRTA1,FOSB,IRF4,MEF2A,MUC1,MXI1,ZNF205
GO:MF	adenyl ribonucleotide binding	GO:0032559	FALSE	0.00249541	2.60286	1560	47	7	63187	ABCA13,CAD,CCT3,ENTPD2,ERN2,FGFR4,MYLK2
GO:MF	metalloaminopeptidase activity	GO:0070006	FALSE	0.0025964	2.58563	25	47	2	63187	PEPD,XPNPEP1
GO:MF	double-stranded DNA binding	GO:0003690	FALSE	0.00263677	2.57893	1637	47	7	63187	DMRTA1,FOSB,IRF4,MEF2A,MUC1,MXI1,ZNF205
GO:MF	catalytic activity	GO:0003824	FALSE	0.00263677	2.57893	5758	47	13	63187	ABCA13,CAD,CCT3,CTSD,ENTPD2,ERI3,ERN2,FGFR4,MYLK2,PEPD,PYCR1,SMOX,XPNPEP1
GO:MF	oxidoreductase activity, acting on the CH-NH group of donors	GO:0016645	TRUE	0.00263677	2.57893	28	47	2	63187	PYCR1,SMOX
GO:MF	transmembrane transporter activity	GO:0022857	FALSE	0.00263677	2.57893	1127	47	6	63187	ABCA13,CACNA1E,CHRNA2,SLC25A25,SLC46A1,TPCN1
GO:MF	adenyl nucleotide binding	GO:0030554	FALSE	0.00263677	2.57893	1661	47	7	63187	ABCA13,CAD,CCT3,ENTPD2,ERN2,FGFR4,MYLK2
GO:MF	sequence-specific DNA binding	GO:0043565	FALSE	0.00263677	2.57893	1654	47	7	63187	DMRTA1,FOSB,IRF4,MEF2A,MUC1,MXI1,ZNF205
GO:MF	metal ion binding	GO:0046872	FALSE	0.00331575	2.47942	4354	47	11	63187	CACNA1E,CAD,DMRTA1,ERI3,ERN2,GMIP,PEPD,S100A9,SLC25A25,XPNPEP1,ZNF205
GO:MF	transporter activity	GO:0005215	FALSE	0.00345117	2.46203	1239	47	6	63187	ABCA13,CACNA1E,CHRNA2,SLC25A25,SLC46A1,TPCN1
GO:MF	cation binding	GO:0043169	FALSE	0.0036719	2.43511	4444	47	11	63187	CACNA1E,CAD,DMRTA1,ERI3,ERN2,GMIP,PEPD,S100A9,SLC25A25,XPNPEP1,ZNF205
GO:MF	aminopeptidase activity	GO:0004177	FALSE	0.00417389	2.37946	39	47	2	63187	PEPD,XPNPEP1
GO:MF	carboxylic acid binding	GO:0031406	FALSE	0.00420491	2.37624	195	47	3	63187	CAD,S100A9,SLC46A1
GO:MF	purine ribonucleoside triphosphate binding	GO:0035639	FALSE	0.00420491	2.37624	1853	47	7	63187	ABCA13,CAD,CCT3,ENTPD2,ERN2,FGFR4,MYLK2
GO:MF	DNA-binding transcription factor activity, RNA polymerase II-specific	GO:0000981	FALSE	0.00460278	2.33698	1351	47	6	63187	DMRTA1,FOSB,IRF4,MEF2A,MXI1,ZNF205
GO:MF	purine ribonucleotide binding	GO:0032555	FALSE	0.00462022	2.33534	1919	47	7	63187	ABCA13,CAD,CCT3,ENTPD2,ERN2,FGFR4,MYLK2
GO:MF	organic acid binding	GO:0043177	FALSE	0.00462022	2.33534	207	47	3	63187	CAD,S100A9,SLC46A1
GO:MF	ribonucleotide binding	GO:0032553	FALSE	0.00472939	2.3252	1936	47	7	63187	ABCA13,CAD,CCT3,ENTPD2,ERN2,FGFR4,MYLK2
GO:MF	purine nucleotide binding	GO:0017076	FALSE	0.00518986	2.28484	2021	47	7	63187	ABCA13,CAD,CCT3,ENTPD2,ERN2,FGFR4,MYLK2
GO:MF	DNA-binding transcription factor activity	GO:0003700	FALSE	0.00518986	2.28484	1439	47	6	63187	DMRTA1,FOSB,IRF4,MEF2A,MXI1,ZNF205
GO:MF	signaling receptor binding	GO:0005102	FALSE	0.0056689	2.2465	1501	47	6	63187	APBB1,CSF3,DVL3,IGFBP1,S100A9,TNFSF13
GO:MF	protein kinase activity	GO:0004672	FALSE	0.00635497	2.19689	586	47	4	63187	CAD,ERN2,FGFR4,MYLK2
GO:MF	nucleotide binding	GO:0000166	FALSE	0.00691867	2.15998	2187	47	7	63187	ABCA13,CAD,CCT3,ENTPD2,ERN2,FGFR4,MYLK2
GO:MF	manganese ion binding	GO:0030145	FALSE	0.00691867	2.15998	66	47	2	63187	PEPD,XPNPEP1
GO:MF	nucleoside phosphate binding	GO:1901265	FALSE	0.00691867	2.15998	2188	47	7	63187	ABCA13,CAD,CCT3,ENTPD2,ERN2,FGFR4,MYLK2
GO:MF	monoatomic cation transmembrane transporter activity	GO:0008324	FALSE	0.00691867	2.15998	608	47	4	63187	CACNA1E,CHRNA2,SLC46A1,TPCN1
GO:MF	metalloexopeptidase activity	GO:0008235	FALSE	0.00698841	2.15562	67	47	2	63187	PEPD,XPNPEP1
GO:MF	transition metal ion binding	GO:0046914	FALSE	0.00787141	2.10395	1124	47	5	63187	CAD,PEPD,S100A9,XPNPEP1,ZNF205
GO:MF	carbohydrate derivative binding	GO:0097367	FALSE	0.00787141	2.10395	2304	47	7	63187	ABCA13,CAD,CCT3,ENTPD2,ERN2,FGFR4,MYLK2
GO:MF	calcium-dependent protein binding	GO:0048306	FALSE	0.00837014	2.07727	79	47	2	63187	S100A9,TNNT3
GO:MF	catalytic activity, acting on a protein	GO:0140096	FALSE	0.00851355	2.06989	2355	47	7	63187	CAD,CTSD,ERN2,FGFR4,MYLK2,PEPD,XPNPEP1
GO:MF	gated channel activity	GO:0022836	FALSE	0.00851355	2.06989	315	47	3	63187	CACNA1E,CHRNA2,TPCN1
GO:MF	inorganic molecular entity transmembrane transporter activity	GO:0015318	FALSE	0.00867157	2.0619	692	47	4	63187	CACNA1E,SLC25A25,SLC46A1,TPCN1
GO:MF	phosphotransferase activity, alcohol group as acceptor	GO:0016773	FALSE	0.0087601	2.05749	697	47	4	63187	CAD,ERN2,FGFR4,MYLK2
GO:MF	nucleic acid binding	GO:0003676	FALSE	0.00928552	2.03219	5491	47	11	63187	ATXN2L,CCT3,DMRTA1,ERI3,FOSB,IRF4,MEF2A,MUC1,MXI1,RRP1,ZNF205
GO:MF	monoatomic cation channel activity	GO:0005261	FALSE	0.00959719	2.01786	336	47	3	63187	CACNA1E,CHRNA2,TPCN1
GO:MF	monoatomic ion transmembrane transporter activity	GO:0015075	FALSE	0.00974151	2.01137	727	47	4	63187	CACNA1E,CHRNA2,SLC46A1,TPCN1
GO:MF	DNA binding	GO:0003677	FALSE	0.0109644	1.96002	2532	47	7	63187	DMRTA1,FOSB,IRF4,MEF2A,MUC1,MXI1,ZNF205
GO:MF	exopeptidase activity	GO:0008238	FALSE	0.0111259	1.95367	101	47	2	63187	PEPD,XPNPEP1
GO:MF	kinase activity	GO:0016301	FALSE	0.0116977	1.9319	787	47	4	63187	CAD,ERN2,FGFR4,MYLK2
GO:MF	unfolded protein binding	GO:0051082	FALSE	0.0126343	1.89845	113	47	2	63187	CCT3,ERN2
GO:MF	RNA nuclease activity	GO:0004540	TRUE	0.0148737	1.82758	126	47	2	63187	ERI3,ERN2
GO:MF	calcium channel activity	GO:0005262	FALSE	0.0149247	1.82609	127	47	2	63187	CACNA1E,TPCN1
GO:MF	monoatomic ion channel activity	GO:0005216	FALSE	0.0158143	1.80095	444	47	3	63187	CACNA1E,CHRNA2,TPCN1
GO:MF	enzyme binding	GO:0019899	FALSE	0.0158143	1.80095	2103	47	6	63187	APBB1,CAD,CSF3,DVL3,IL12RB2,MEF2A
GO:MF	growth factor binding	GO:0019838	FALSE	0.0158143	1.80095	134	47	2	63187	FGFR4,IGFBP1
GO:MF	ligand-gated monoatomic cation channel activity	GO:0099094	FALSE	0.0158143	1.80095	134	47	2	63187	CHRNA2,TPCN1
GO:MF	active transmembrane transporter activity	GO:0022804	FALSE	0.0162049	1.79035	453	47	3	63187	ABCA13,SLC25A25,SLC46A1
GO:MF	signaling receptor activity	GO:0038023	FALSE	0.0165448	1.78134	1491	47	5	63187	CHRNA2,FFAR3,FGFR4,IL12RB2,PKHD1
GO:MF	molecular transducer activity	GO:0060089	FALSE	0.0165448	1.78134	1491	47	5	63187	CHRNA2,FFAR3,FGFR4,IL12RB2,PKHD1
GO:MF	DNA-binding transcription activator activity, RNA polymerase II-specific	GO:0001228	FALSE	0.0171094	1.76676	473	47	3	63187	FOSB,IRF4,MEF2A
GO:MF	calcium ion transmembrane transporter activity	GO:0015085	FALSE	0.0171094	1.76676	145	47	2	63187	CACNA1E,TPCN1
GO:MF	DNA-binding transcription activator activity	GO:0001216	FALSE	0.0175307	1.7562	479	47	3	63187	FOSB,IRF4,MEF2A
GO:MF	transferase activity, transferring phosphorus-containing groups	GO:0016772	FALSE	0.0177439	1.75095	959	47	4	63187	CAD,ERN2,FGFR4,MYLK2
GO:MF	channel activity	GO:0015267	FALSE	0.0192075	1.71653	507	47	3	63187	CACNA1E,CHRNA2,TPCN1
GO:MF	passive transmembrane transporter activity	GO:0022803	FALSE	0.0192075	1.71653	508	47	3	63187	CACNA1E,CHRNA2,TPCN1
GO:MF	transcription coregulator activity	GO:0003712	FALSE	0.0203188	1.6921	524	47	3	63187	APBB1,IRF4,MUC1
GO:MF	ligand-gated monoatomic ion channel activity	GO:0015276	FALSE	0.0205052	1.68814	171	47	2	63187	CHRNA2,TPCN1
GO:MF	ligand-gated channel activity	GO:0022834	FALSE	0.0205052	1.68814	172	47	2	63187	CHRNA2,TPCN1
GO:MF	voltage-gated channel activity	GO:0022832	FALSE	0.0234099	1.6306	186	47	2	63187	CACNA1E,TPCN1
GO:MF	metallopeptidase activity	GO:0008237	FALSE	0.0234425	1.63	187	47	2	63187	PEPD,XPNPEP1
GO:MF	inorganic cation transmembrane transporter activity	GO:0022890	FALSE	0.0236462	1.62624	569	47	3	63187	CACNA1E,SLC46A1,TPCN1
GO:MF	protein dimerization activity	GO:0046983	FALSE	0.0248003	1.60554	1113	47	4	63187	MEF2A,MXI1,TPCN1,XPNPEP1
GO:MF	nuclease activity	GO:0004518	FALSE	0.0280961	1.55135	214	47	2	63187	ERI3,ERN2
GO:MF	peptidase activity	GO:0008233	FALSE	0.0282322	1.54926	625	47	3	63187	CTSD,PEPD,XPNPEP1
GO:MF	cytokine activity	GO:0005125	TRUE	0.0322625	1.4913	238	47	2	63187	CSF3,TNFSF13
GO:MF	transmembrane signaling receptor activity	GO:0004888	FALSE	0.033639	1.47316	1269	47	4	63187	CHRNA2,FFAR3,FGFR4,IL12RB2
GO:MF	organic anion transmembrane transporter activity	GO:0008514	FALSE	0.0361836	1.44149	257	47	2	63187	SLC25A25,SLC46A1
GO:MF	ribonucleoside triphosphate phosphatase activity	GO:0017111	FALSE	0.0374817	1.42618	734	47	3	63187	ABCA13,CCT3,ENTPD2
GO:MF	calcium ion binding	GO:0005509	FALSE	0.0374817	1.42618	726	47	3	63187	CACNA1E,S100A9,SLC25A25
GO:MF	cytokine receptor binding	GO:0005126	FALSE	0.0384893	1.41466	278	47	2	63187	CSF3,TNFSF13
GO:MF	secondary active transmembrane transporter activity	GO:0015291	FALSE	0.0395248	1.40313	283	47	2	63187	SLC25A25,SLC46A1
GO:MF	transcription coactivator activity	GO:0003713	FALSE	0.0399186	1.39882	290	47	2	63187	APBB1,IRF4
GO:MF	hydrolase activity, acting on acid anhydrides	GO:0016817	FALSE	0.0412338	1.38475	795	47	3	63187	ABCA13,CCT3,ENTPD2
GO:MF	hydrolase activity, acting on acid anhydrides, in phosphorus-containing anhydrides	GO:0016818	FALSE	0.0412338	1.38475	795	47	3	63187	ABCA13,CCT3,ENTPD2
GO:MF	pyrophosphatase activity	GO:0016462	FALSE	0.0412338	1.38475	794	47	3	63187	ABCA13,CCT3,ENTPD2
GO:MF	identical protein binding	GO:0042802	FALSE	0.041334	1.38369	2162	47	5	63187	CAD,DMRTA1,PYCR1,TPCN1,XPNPEP1
GO:MF	DNA-binding transcription repressor activity, RNA polymerase II-specific	GO:0001227	FALSE	0.0445004	1.35164	323	47	2	63187	MXI1,ZNF205
GO:MF	lipid binding	GO:0008289	FALSE	0.0451263	1.34557	841	47	3	63187	FFAR3,S100A9,TPCN1
GO:MF	zinc ion binding	GO:0008270	FALSE	0.045159	1.34526	847	47	3	63187	CAD,S100A9,ZNF205
GO:MF	DNA-binding transcription repressor activity	GO:0001217	FALSE	0.0454604	1.34237	332	47	2	63187	MXI1,ZNF205
GO:MF	RNA polymerase II-specific DNA-binding transcription factor binding	GO:0061629	TRUE	0.048165	1.31727	349	47	2	63187	MEF2A,TACC2
GO:BP	biological_process	GO:0008150	TRUE	4.7948e-18	17.3192	21031	47	46	63187	ABCA13,AKAP2,APBB1,ATXN2L,CACNA1E,CAD,CCT3,CHRNA2,CSF3,CTSD,DMRTA1,DVL3,ENTPD2,ERI3,ERN2,FFAR3,FGFR4,FOSB,FRMD8,GMIP,IGFBP1,IL12RB2,IRF4,KXD1,MEF2A,MUC1,MXI1,MYLK2,NUMBL,PEPD,PI16,PKHD1,PPFIA4,PYCR1,RRP1,S100A9,SLC25A25,SLC46A1,SMOX,TACC2,TNFSF13,TNNT3,TPCN1,TSPAN1,XPNPEP1,ZNF205
GO:BP	cellular process	GO:0009987	FALSE	2.13466e-16	15.6707	19708	47	44	63187	ABCA13,APBB1,ATXN2L,CACNA1E,CAD,CCT3,CHRNA2,CSF3,CTSD,DMRTA1,DVL3,ENTPD2,ERI3,ERN2,FFAR3,FGFR4,FOSB,FRMD8,GMIP,IGFBP1,IL12RB2,IRF4,KXD1,MEF2A,MUC1,MXI1,MYLK2,NUMBL,PEPD,PI16,PKHD1,PPFIA4,PYCR1,RRP1,S100A9,SLC25A25,SLC46A1,SMOX,TACC2,TNFSF13,TNNT3,TPCN1,XPNPEP1,ZNF205
GO:BP	biological regulation	GO:0065007	FALSE	2.85921e-16	15.5438	12680	47	38	63187	ABCA13,AKAP2,APBB1,CACNA1E,CAD,CCT3,CHRNA2,CSF3,CTSD,DMRTA1,DVL3,ENTPD2,ERN2,FFAR3,FGFR4,FOSB,FRMD8,GMIP,IGFBP1,IL12RB2,IRF4,KXD1,MEF2A,MUC1,MXI1,MYLK2,NUMBL,PEPD,PI16,PKHD1,PYCR1,S100A9,TNFSF13,TNNT3,TPCN1,TSPAN1,XPNPEP1,ZNF205
GO:BP	regulation of biological process	GO:0050789	FALSE	1.95297e-13	12.7093	12287	47	35	63187	ABCA13,AKAP2,APBB1,CACNA1E,CCT3,CHRNA2,CSF3,CTSD,DMRTA1,DVL3,ENTPD2,ERN2,FFAR3,FGFR4,FOSB,FRMD8,GMIP,IGFBP1,IL12RB2,IRF4,MEF2A,MUC1,MXI1,MYLK2,NUMBL,PEPD,PI16,PKHD1,PYCR1,S100A9,TNFSF13,TNNT3,TPCN1,XPNPEP1,ZNF205
GO:BP	regulation of cellular process	GO:0050794	FALSE	4.48129e-11	10.3486	11738	47	32	63187	ABCA13,APBB1,CCT3,CHRNA2,CSF3,CTSD,DMRTA1,DVL3,ENTPD2,ERN2,FFAR3,FGFR4,FOSB,FRMD8,GMIP,IGFBP1,IL12RB2,IRF4,MEF2A,MUC1,MXI1,MYLK2,NUMBL,PEPD,PI16,PKHD1,PYCR1,S100A9,TNFSF13,TPCN1,XPNPEP1,ZNF205
GO:BP	metabolic process	GO:0008152	FALSE	1.43049e-10	9.84452	14261	47	34	63187	APBB1,ATXN2L,CAD,CCT3,CSF3,CTSD,DMRTA1,DVL3,ENTPD2,ERI3,ERN2,FFAR3,FGFR4,FOSB,FRMD8,IL12RB2,IRF4,MEF2A,MUC1,MXI1,MYLK2,NUMBL,PEPD,PKHD1,PYCR1,RRP1,S100A9,SLC25A25,SLC46A1,SMOX,TNFSF13,TPCN1,XPNPEP1,ZNF205
GO:BP	organic substance metabolic process	GO:0071704	FALSE	3.71057e-10	9.43056	13768	47	33	63187	APBB1,ATXN2L,CAD,CCT3,CSF3,CTSD,DMRTA1,DVL3,ENTPD2,ERI3,ERN2,FFAR3,FGFR4,FOSB,FRMD8,IL12RB2,IRF4,MEF2A,MUC1,MXI1,MYLK2,NUMBL,PEPD,PKHD1,PYCR1,RRP1,S100A9,SLC25A25,SLC46A1,SMOX,TNFSF13,XPNPEP1,ZNF205
GO:BP	signaling	GO:0023052	FALSE	3.91835e-10	9.4069	6447	47	24	63187	APBB1,CACNA1E,CHRNA2,CSF3,CTSD,DVL3,ENTPD2,ERN2,FFAR3,FGFR4,FRMD8,GMIP,IGFBP1,IL12RB2,IRF4,MEF2A,MUC1,MYLK2,NUMBL,PKHD1,PYCR1,S100A9,TNFSF13,ZNF205
GO:BP	cellular metabolic process	GO:0044237	FALSE	3.91835e-10	9.4069	12881	47	32	63187	APBB1,ATXN2L,CAD,CCT3,CSF3,CTSD,DMRTA1,DVL3,ENTPD2,ERI3,ERN2,FFAR3,FGFR4,FOSB,FRMD8,IL12RB2,IRF4,MEF2A,MUC1,MXI1,MYLK2,PKHD1,PYCR1,RRP1,S100A9,SLC25A25,SLC46A1,SMOX,TNFSF13,TPCN1,XPNPEP1,ZNF205
GO:BP	cell communication	GO:0007154	FALSE	4.75353e-10	9.32298	6537	47	24	63187	APBB1,CACNA1E,CHRNA2,CSF3,CTSD,DVL3,ENTPD2,ERN2,FFAR3,FGFR4,FRMD8,GMIP,IGFBP1,IL12RB2,IRF4,MEF2A,MUC1,MYLK2,NUMBL,PKHD1,PYCR1,S100A9,TNFSF13,ZNF205
GO:BP	cellular response to stimulus	GO:0051716	FALSE	7.19751e-10	9.14282	7394	47	25	63187	APBB1,CAD,CHRNA2,CSF3,CTSD,DVL3,ENTPD2,ERN2,FFAR3,FGFR4,FOSB,FRMD8,GMIP,IGFBP1,IL12RB2,IRF4,MEF2A,MUC1,NUMBL,PKHD1,PYCR1,S100A9,SMOX,TNFSF13,ZNF205
GO:BP	response to stimulus	GO:0050896	FALSE	8.12451e-10	9.0902	8976	47	27	63187	APBB1,CAD,CHRNA2,CSF3,CTSD,DVL3,ENTPD2,ERN2,FFAR3,FGFR4,FOSB,FRMD8,GMIP,IGFBP1,IL12RB2,IRF4,MEF2A,MUC1,NUMBL,PI16,PKHD1,PYCR1,S100A9,SLC25A25,SMOX,TNFSF13,ZNF205
GO:BP	nitrogen compound metabolic process	GO:0006807	FALSE	2.19473e-09	8.65862	11995	47	30	63187	APBB1,ATXN2L,CAD,CCT3,CSF3,CTSD,DMRTA1,DVL3,ENTPD2,ERI3,ERN2,FGFR4,FOSB,IRF4,MEF2A,MUC1,MXI1,MYLK2,NUMBL,PEPD,PKHD1,PYCR1,RRP1,S100A9,SLC25A25,SLC46A1,SMOX,TNFSF13,XPNPEP1,ZNF205
GO:BP	signal transduction	GO:0007165	FALSE	3.98594e-09	8.39947	5959	47	22	63187	APBB1,CHRNA2,CSF3,CTSD,DVL3,ENTPD2,ERN2,FFAR3,FGFR4,FRMD8,GMIP,IGFBP1,IL12RB2,IRF4,MEF2A,MUC1,NUMBL,PKHD1,PYCR1,S100A9,TNFSF13,ZNF205
GO:BP	multicellular organismal process	GO:0032501	FALSE	9.47705e-09	8.02333	7669	47	24	63187	APBB1,CAD,CHRNA2,CSF3,DMRTA1,DVL3,ENTPD2,FFAR3,FGFR4,FOSB,FRMD8,IL12RB2,IRF4,MEF2A,MYLK2,NUMBL,PI16,PKHD1,S100A9,SLC25A25,SLC46A1,TACC2,TNFSF13,TNNT3
GO:BP	positive regulation of cellular process	GO:0048522	FALSE	1.3328e-08	7.87524	5717	47	21	63187	ABCA13,APBB1,CCT3,CSF3,CTSD,DVL3,FFAR3,FGFR4,FOSB,FRMD8,IGFBP1,IL12RB2,IRF4,MEF2A,MYLK2,NUMBL,PKHD1,S100A9,TNFSF13,TPCN1,ZNF205
GO:BP	heterocycle metabolic process	GO:0046483	FALSE	3.63743e-08	7.4392	8228	47	24	63187	APBB1,ATXN2L,CAD,CCT3,CSF3,DMRTA1,DVL3,ENTPD2,ERI3,ERN2,FGFR4,FOSB,IRF4,MEF2A,MUC1,MXI1,PKHD1,PYCR1,RRP1,S100A9,SLC25A25,SLC46A1,TNFSF13,ZNF205
GO:BP	positive regulation of metabolic process	GO:0009893	FALSE	4.69056e-08	7.32877	3711	47	17	63187	APBB1,CCT3,CSF3,CTSD,DVL3,FFAR3,FGFR4,FOSB,FRMD8,IL12RB2,IRF4,MEF2A,MYLK2,S100A9,TNFSF13,TPCN1,ZNF205
GO:BP	localization	GO:0051179	FALSE	4.81133e-08	7.31774	5520	47	20	63187	ABCA13,APBB1,CACNA1E,CAD,CCT3,CHRNA2,CTSD,DVL3,FFAR3,FRMD8,KXD1,MEF2A,MUC1,MYLK2,PKHD1,S100A9,SLC25A25,SLC46A1,TPCN1,ZNF205
GO:BP	positive regulation of biological process	GO:0048518	FALSE	5.53108e-08	7.25719	6250	47	21	63187	ABCA13,APBB1,CCT3,CSF3,CTSD,DVL3,FFAR3,FGFR4,FOSB,FRMD8,IGFBP1,IL12RB2,IRF4,MEF2A,MYLK2,NUMBL,PKHD1,S100A9,TNFSF13,TPCN1,ZNF205
GO:BP	organic cyclic compound metabolic process	GO:1901360	FALSE	6.13506e-08	7.21218	8525	47	24	63187	APBB1,ATXN2L,CAD,CCT3,CSF3,DMRTA1,DVL3,ENTPD2,ERI3,ERN2,FGFR4,FOSB,IRF4,MEF2A,MUC1,MXI1,PKHD1,PYCR1,RRP1,S100A9,SLC25A25,SLC46A1,TNFSF13,ZNF205
GO:BP	regulation of macromolecule biosynthetic process	GO:0010556	FALSE	6.33268e-08	7.19841	5654	47	20	63187	APBB1,CCT3,CSF3,DMRTA1,DVL3,ERN2,FFAR3,FGFR4,FOSB,FRMD8,IL12RB2,IRF4,MEF2A,MUC1,MXI1,MYLK2,PKHD1,S100A9,TNFSF13,ZNF205
GO:BP	macromolecule metabolic process	GO:0043170	FALSE	8.02622e-08	7.09549	12170	47	28	63187	APBB1,ATXN2L,CAD,CCT3,CSF3,CTSD,DMRTA1,DVL3,ERI3,ERN2,FFAR3,FGFR4,FOSB,FRMD8,IL12RB2,IRF4,MEF2A,MUC1,MXI1,MYLK2,NUMBL,PEPD,PKHD1,RRP1,S100A9,TNFSF13,XPNPEP1,ZNF205
GO:BP	regulation of metabolic process	GO:0019222	FALSE	8.02622e-08	7.09549	7158	47	22	63187	APBB1,CCT3,CSF3,CTSD,DMRTA1,DVL3,ERN2,FFAR3,FGFR4,FOSB,FRMD8,IL12RB2,IRF4,MEF2A,MUC1,MXI1,MYLK2,PKHD1,S100A9,TNFSF13,TPCN1,ZNF205
GO:BP	regulation of cellular biosynthetic process	GO:0031326	FALSE	8.05106e-08	7.09415	5781	47	20	63187	APBB1,CCT3,CSF3,DMRTA1,DVL3,ERN2,FFAR3,FGFR4,FOSB,FRMD8,IL12RB2,IRF4,MEF2A,MUC1,MXI1,MYLK2,PKHD1,S100A9,TNFSF13,ZNF205
GO:BP	regulation of response to stimulus	GO:0048583	FALSE	8.05106e-08	7.09415	3939	47	17	63187	CHRNA2,CSF3,CTSD,DVL3,FFAR3,FGFR4,FRMD8,GMIP,IGFBP1,IRF4,MEF2A,MUC1,PI16,PKHD1,PYCR1,S100A9,TNFSF13
GO:BP	regulation of biosynthetic process	GO:0009889	FALSE	8.38257e-08	7.07662	5813	47	20	63187	APBB1,CCT3,CSF3,DMRTA1,DVL3,ERN2,FFAR3,FGFR4,FOSB,FRMD8,IL12RB2,IRF4,MEF2A,MUC1,MXI1,MYLK2,PKHD1,S100A9,TNFSF13,ZNF205
GO:BP	regulation of macromolecule metabolic process	GO:0060255	FALSE	1.16327e-07	6.93432	6631	47	21	63187	APBB1,CCT3,CSF3,CTSD,DMRTA1,DVL3,ERN2,FFAR3,FGFR4,FOSB,FRMD8,IL12RB2,IRF4,MEF2A,MUC1,MXI1,MYLK2,PKHD1,S100A9,TNFSF13,ZNF205
GO:BP	regulation of cellular metabolic process	GO:0031323	FALSE	1.22031e-07	6.91353	6673	47	21	63187	APBB1,CCT3,CSF3,DMRTA1,DVL3,ERN2,FFAR3,FGFR4,FOSB,FRMD8,IL12RB2,IRF4,MEF2A,MUC1,MXI1,MYLK2,PKHD1,S100A9,TNFSF13,TPCN1,ZNF205
GO:BP	primary metabolic process	GO:0044238	FALSE	1.22031e-07	6.91353	12505	47	28	63187	APBB1,ATXN2L,CAD,CCT3,CSF3,CTSD,DMRTA1,DVL3,ENTPD2,ERI3,ERN2,FGFR4,FOSB,IRF4,MEF2A,MUC1,MXI1,MYLK2,NUMBL,PEPD,PKHD1,PYCR1,RRP1,S100A9,SLC25A25,TNFSF13,XPNPEP1,ZNF205
GO:BP	heterocycle biosynthetic process	GO:0018130	FALSE	1.26084e-07	6.89934	4105	47	17	63187	APBB1,CAD,CCT3,CSF3,DMRTA1,DVL3,ERN2,FGFR4,FOSB,IRF4,MEF2A,MUC1,MXI1,PKHD1,PYCR1,S100A9,ZNF205
GO:BP	cellular aromatic compound metabolic process	GO:0006725	FALSE	1.48405e-07	6.82855	8280	47	23	63187	APBB1,ATXN2L,CAD,CCT3,CSF3,DMRTA1,DVL3,ENTPD2,ERI3,ERN2,FGFR4,FOSB,IRF4,MEF2A,MUC1,MXI1,PKHD1,RRP1,S100A9,SLC25A25,SLC46A1,TNFSF13,ZNF205
GO:BP	cellular component organization or biogenesis	GO:0071840	FALSE	1.74143e-07	6.75909	8361	47	23	63187	ABCA13,APBB1,ATXN2L,CCT3,CSF3,CTSD,DVL3,ERI3,ERN2,FGFR4,IGFBP1,IRF4,KXD1,MEF2A,NUMBL,PI16,PKHD1,PPFIA4,RRP1,S100A9,TACC2,TNNT3,ZNF205
GO:BP	regulation of gene expression	GO:0010468	FALSE	2.01462e-07	6.69581	5526	47	19	63187	APBB1,CSF3,DMRTA1,DVL3,ERN2,FFAR3,FGFR4,FOSB,FRMD8,IL12RB2,IRF4,MEF2A,MUC1,MXI1,MYLK2,PKHD1,S100A9,TNFSF13,ZNF205
GO:BP	organic cyclic compound biosynthetic process	GO:1901362	FALSE	2.01462e-07	6.69581	4264	47	17	63187	APBB1,CAD,CCT3,CSF3,DMRTA1,DVL3,ERN2,FGFR4,FOSB,IRF4,MEF2A,MUC1,MXI1,PKHD1,PYCR1,S100A9,ZNF205
GO:BP	positive regulation of cellular biosynthetic process	GO:0031328	FALSE	2.20536e-07	6.65652	2685	47	14	63187	APBB1,CCT3,CSF3,DVL3,FFAR3,FGFR4,FOSB,FRMD8,IL12RB2,IRF4,MEF2A,MYLK2,TNFSF13,ZNF205
GO:BP	cellular response to chemical stimulus	GO:0070887	FALSE	2.20536e-07	6.65652	2683	47	14	63187	CAD,CHRNA2,CSF3,CTSD,ERN2,FFAR3,FOSB,IGFBP1,IL12RB2,MEF2A,NUMBL,PYCR1,S100A9,SMOX
GO:BP	positive regulation of biosynthetic process	GO:0009891	FALSE	2.37018e-07	6.62522	2706	47	14	63187	APBB1,CCT3,CSF3,DVL3,FFAR3,FGFR4,FOSB,FRMD8,IL12RB2,IRF4,MEF2A,MYLK2,TNFSF13,ZNF205
GO:BP	cellular nitrogen compound metabolic process	GO:0034641	FALSE	3.14069e-07	6.50298	8692	47	23	63187	APBB1,ATXN2L,CAD,CCT3,CSF3,DMRTA1,DVL3,ENTPD2,ERI3,ERN2,FGFR4,FOSB,IRF4,MEF2A,MUC1,MXI1,PKHD1,RRP1,S100A9,SLC25A25,SMOX,TNFSF13,ZNF205
GO:BP	positive regulation of cellular metabolic process	GO:0031325	FALSE	3.87537e-07	6.41169	3346	47	15	63187	APBB1,CCT3,CSF3,DVL3,FFAR3,FGFR4,FOSB,FRMD8,IL12RB2,IRF4,MEF2A,MYLK2,TNFSF13,TPCN1,ZNF205
GO:BP	cellular biosynthetic process	GO:0044249	FALSE	4.21251e-07	6.37546	10565	47	25	63187	APBB1,CAD,CCT3,CSF3,DMRTA1,DVL3,ERI3,ERN2,FFAR3,FGFR4,FOSB,FRMD8,IL12RB2,IRF4,MEF2A,MUC1,MXI1,MYLK2,PKHD1,PYCR1,RRP1,S100A9,SMOX,TNFSF13,ZNF205
GO:BP	nucleobase-containing compound metabolic process	GO:0006139	FALSE	4.21251e-07	6.37546	8055	47	22	63187	APBB1,ATXN2L,CAD,CCT3,CSF3,DMRTA1,DVL3,ENTPD2,ERI3,ERN2,FGFR4,FOSB,IRF4,MEF2A,MUC1,MXI1,PKHD1,RRP1,S100A9,SLC25A25,TNFSF13,ZNF205
GO:BP	response to chemical	GO:0042221	FALSE	4.34708e-07	6.3618	3957	47	16	63187	CAD,CHRNA2,CSF3,CTSD,DVL3,ERN2,FFAR3,FOSB,IGFBP1,IL12RB2,MEF2A,NUMBL,PYCR1,S100A9,SLC25A25,SMOX
GO:BP	anatomical structure development	GO:0048856	FALSE	4.51297e-07	6.34554	5899	47	19	63187	AKAP2,APBB1,CAD,CSF3,DMRTA1,DVL3,FGFR4,IGFBP1,IRF4,MEF2A,MYLK2,NUMBL,PI16,PKHD1,S100A9,SLC25A25,TACC2,TNFSF13,TNNT3
GO:BP	positive regulation of macromolecule metabolic process	GO:0010604	FALSE	4.51297e-07	6.34554	3420	47	15	63187	APBB1,CCT3,CSF3,CTSD,DVL3,FFAR3,FGFR4,FOSB,FRMD8,IL12RB2,IRF4,MEF2A,MYLK2,S100A9,TNFSF13
GO:BP	organic substance biosynthetic process	GO:1901576	FALSE	4.51297e-07	6.34554	10646	47	25	63187	APBB1,CAD,CCT3,CSF3,DMRTA1,DVL3,ERI3,ERN2,FFAR3,FGFR4,FOSB,FRMD8,IL12RB2,IRF4,MEF2A,MUC1,MXI1,MYLK2,PKHD1,PYCR1,RRP1,S100A9,SMOX,TNFSF13,ZNF205
GO:BP	biosynthetic process	GO:0009058	FALSE	4.94139e-07	6.30615	10704	47	25	63187	APBB1,CAD,CCT3,CSF3,DMRTA1,DVL3,ERI3,ERN2,FFAR3,FGFR4,FOSB,FRMD8,IL12RB2,IRF4,MEF2A,MUC1,MXI1,MYLK2,PKHD1,PYCR1,RRP1,S100A9,SMOX,TNFSF13,ZNF205
GO:BP	nucleobase-containing compound biosynthetic process	GO:0034654	FALSE	4.98528e-07	6.30231	4027	47	16	63187	APBB1,CAD,CCT3,CSF3,DMRTA1,DVL3,ERN2,FGFR4,FOSB,IRF4,MEF2A,MUC1,MXI1,PKHD1,S100A9,ZNF205
GO:BP	regulation of nucleobase-containing compound metabolic process	GO:0019219	FALSE	5.53437e-07	6.25693	4063	47	16	63187	APBB1,CCT3,CSF3,DMRTA1,DVL3,ERN2,FGFR4,FOSB,IRF4,MEF2A,MUC1,MXI1,PKHD1,S100A9,TNFSF13,ZNF205
GO:BP	aromatic compound biosynthetic process	GO:0019438	FALSE	6.50557e-07	6.18671	4116	47	16	63187	APBB1,CAD,CCT3,CSF3,DMRTA1,DVL3,ERN2,FGFR4,FOSB,IRF4,MEF2A,MUC1,MXI1,PKHD1,S100A9,ZNF205
GO:BP	regulation of signal transduction	GO:0009966	FALSE	6.74655e-07	6.17092	3010	47	14	63187	CHRNA2,CSF3,CTSD,DVL3,FFAR3,FGFR4,FRMD8,GMIP,IGFBP1,IRF4,MUC1,PKHD1,PYCR1,S100A9
GO:BP	cellular nitrogen compound biosynthetic process	GO:0044271	FALSE	8.64388e-07	6.06329	4836	47	17	63187	APBB1,CAD,CCT3,CSF3,DMRTA1,DVL3,ERN2,FGFR4,FOSB,IRF4,MEF2A,MUC1,MXI1,PKHD1,S100A9,SMOX,ZNF205
GO:BP	positive regulation of macromolecule biosynthetic process	GO:0010557	FALSE	1.01017e-06	5.9956	2603	47	13	63187	APBB1,CCT3,CSF3,DVL3,FFAR3,FGFR4,FOSB,FRMD8,IL12RB2,IRF4,MEF2A,MYLK2,TNFSF13
GO:BP	developmental process	GO:0032502	FALSE	1.63193e-06	5.7873	6453	47	19	63187	AKAP2,APBB1,CAD,CSF3,DMRTA1,DVL3,FGFR4,IGFBP1,IRF4,MEF2A,MYLK2,NUMBL,PI16,PKHD1,S100A9,SLC25A25,TACC2,TNFSF13,TNNT3
GO:BP	cellular component organization	GO:0016043	FALSE	2.33229e-06	5.63222	8151	47	21	63187	ABCA13,APBB1,ATXN2L,CCT3,CSF3,CTSD,DVL3,ERN2,FGFR4,IGFBP1,IRF4,KXD1,MEF2A,NUMBL,PI16,PKHD1,PPFIA4,S100A9,TACC2,TNNT3,ZNF205
GO:BP	multicellular organism development	GO:0007275	FALSE	3.09433e-06	5.50943	4643	47	16	63187	APBB1,CAD,CSF3,DMRTA1,DVL3,FGFR4,IRF4,MEF2A,MYLK2,NUMBL,PI16,PKHD1,S100A9,SLC25A25,TACC2,TNFSF13
GO:BP	regulation of signaling	GO:0023051	FALSE	3.12486e-06	5.50517	3437	47	14	63187	CHRNA2,CSF3,CTSD,DVL3,FFAR3,FGFR4,FRMD8,GMIP,IGFBP1,IRF4,MUC1,PKHD1,PYCR1,S100A9
GO:BP	regulation of cell communication	GO:0010646	FALSE	3.13744e-06	5.50342	3443	47	14	63187	CHRNA2,CSF3,CTSD,DVL3,FFAR3,FGFR4,FRMD8,GMIP,IGFBP1,IRF4,MUC1,PKHD1,PYCR1,S100A9
GO:BP	gene expression	GO:0010467	FALSE	3.5131e-06	5.45431	9214	47	22	63187	APBB1,CCT3,CSF3,DMRTA1,DVL3,ERI3,ERN2,FFAR3,FGFR4,FOSB,FRMD8,IL12RB2,IRF4,MEF2A,MUC1,MXI1,MYLK2,PKHD1,RRP1,S100A9,TNFSF13,ZNF205
GO:BP	regulation of nitrogen compound metabolic process	GO:0051171	FALSE	4.15475e-06	5.38146	5440	47	17	63187	APBB1,CCT3,CSF3,CTSD,DMRTA1,DVL3,ERN2,FGFR4,FOSB,IRF4,MEF2A,MUC1,MXI1,PKHD1,S100A9,TNFSF13,ZNF205
GO:BP	programmed cell death	GO:0012501	FALSE	4.2527e-06	5.37134	1984	47	11	63187	APBB1,CTSD,ERN2,MEF2A,MUC1,PEPD,PKHD1,PYCR1,S100A9,XPNPEP1,ZNF205
GO:BP	cell death	GO:0008219	FALSE	4.26896e-06	5.36968	1988	47	11	63187	APBB1,CTSD,ERN2,MEF2A,MUC1,PEPD,PKHD1,PYCR1,S100A9,XPNPEP1,ZNF205
GO:BP	establishment of localization	GO:0051234	FALSE	5.45042e-06	5.26357	4881	47	16	63187	ABCA13,APBB1,CACNA1E,CAD,CCT3,CHRNA2,CTSD,FFAR3,KXD1,MEF2A,MYLK2,PKHD1,SLC25A25,SLC46A1,TPCN1,ZNF205
GO:BP	regulation of primary metabolic process	GO:0080090	FALSE	5.77048e-06	5.23879	5591	47	17	63187	APBB1,CCT3,CSF3,CTSD,DMRTA1,DVL3,ERN2,FGFR4,FOSB,IRF4,MEF2A,MUC1,MXI1,PKHD1,S100A9,TNFSF13,ZNF205
GO:BP	macromolecule biosynthetic process	GO:0009059	FALSE	7.86763e-06	5.10416	9691	47	22	63187	APBB1,CCT3,CSF3,DMRTA1,DVL3,ERI3,ERN2,FFAR3,FGFR4,FOSB,FRMD8,IL12RB2,IRF4,MEF2A,MUC1,MXI1,MYLK2,PKHD1,RRP1,S100A9,TNFSF13,ZNF205
GO:BP	negative regulation of biological process	GO:0048519	FALSE	1.13045e-05	4.94675	5874	47	17	63187	APBB1,ERN2,FOSB,FRMD8,GMIP,IGFBP1,IRF4,MEF2A,MUC1,MXI1,PEPD,PI16,PKHD1,PYCR1,TPCN1,XPNPEP1,ZNF205
GO:BP	nucleic acid metabolic process	GO:0090304	FALSE	1.40826e-05	4.85132	7499	47	19	63187	APBB1,ATXN2L,CCT3,CSF3,DMRTA1,DVL3,ERI3,ERN2,FGFR4,FOSB,IRF4,MEF2A,MUC1,MXI1,PKHD1,RRP1,S100A9,TNFSF13,ZNF205
GO:BP	system development	GO:0048731	FALSE	1.5205e-05	4.81801	3973	47	14	63187	APBB1,CAD,DMRTA1,DVL3,FGFR4,MEF2A,MYLK2,NUMBL,PI16,PKHD1,S100A9,SLC25A25,TACC2,TNFSF13
GO:BP	regulation of biological quality	GO:0065008	FALSE	1.75428e-05	4.7559	2846	47	12	63187	AKAP2,CAD,CCT3,CHRNA2,CSF3,DVL3,ENTPD2,FFAR3,KXD1,PYCR1,TSPAN1,ZNF205
GO:BP	regulation of DNA-templated transcription	GO:0006355	FALSE	1.90953e-05	4.71907	3446	47	13	63187	APBB1,CSF3,DMRTA1,DVL3,ERN2,FOSB,IRF4,MEF2A,MUC1,MXI1,PKHD1,S100A9,ZNF205
GO:BP	regulation of RNA biosynthetic process	GO:2001141	FALSE	1.996e-05	4.69984	3464	47	13	63187	APBB1,CSF3,DMRTA1,DVL3,ERN2,FOSB,IRF4,MEF2A,MUC1,MXI1,PKHD1,S100A9,ZNF205
GO:BP	regulation of multicellular organismal process	GO:0051239	FALSE	2.49365e-05	4.60316	2955	47	12	63187	CHRNA2,CSF3,FFAR3,FRMD8,IL12RB2,IRF4,MEF2A,MYLK2,NUMBL,PI16,TNFSF13,TNNT3
GO:BP	negative regulation of cellular process	GO:0048523	FALSE	2.55326e-05	4.59291	5541	47	16	63187	APBB1,ERN2,FOSB,FRMD8,IGFBP1,IRF4,MEF2A,MUC1,MXI1,PEPD,PI16,PKHD1,PYCR1,TPCN1,XPNPEP1,ZNF205
GO:BP	regulation of cellular component organization	GO:0051128	FALSE	2.55326e-05	4.59291	2425	47	11	63187	ABCA13,APBB1,CCT3,CSF3,DVL3,FGFR4,IGFBP1,PI16,PKHD1,S100A9,ZNF205
GO:BP	DNA-templated transcription	GO:0006351	FALSE	2.63914e-05	4.57854	3569	47	13	63187	APBB1,CSF3,DMRTA1,DVL3,ERN2,FOSB,IRF4,MEF2A,MUC1,MXI1,PKHD1,S100A9,ZNF205
GO:BP	RNA biosynthetic process	GO:0032774	FALSE	2.877e-05	4.54106	3601	47	13	63187	APBB1,CSF3,DMRTA1,DVL3,ERN2,FOSB,IRF4,MEF2A,MUC1,MXI1,PKHD1,S100A9,ZNF205
GO:BP	regulation of localization	GO:0032879	FALSE	3.65882e-05	4.43666	2018	47	10	63187	ABCA13,APBB1,CCT3,CTSD,DVL3,FFAR3,MEF2A,MYLK2,TPCN1,ZNF205
GO:BP	regulation of RNA metabolic process	GO:0051252	FALSE	4.56832e-05	4.34024	3763	47	13	63187	APBB1,CSF3,DMRTA1,DVL3,ERN2,FOSB,IRF4,MEF2A,MUC1,MXI1,PKHD1,S100A9,ZNF205
GO:BP	positive regulation of gene expression	GO:0010628	FALSE	4.72898e-05	4.32523	1189	47	8	63187	FFAR3,FGFR4,FRMD8,IL12RB2,IRF4,MEF2A,MYLK2,TNFSF13
GO:BP	response to organic substance	GO:0010033	FALSE	5.26391e-05	4.27869	2637	47	11	63187	CAD,CHRNA2,CSF3,CTSD,ERN2,FFAR3,FOSB,IGFBP1,IL12RB2,NUMBL,S100A9
GO:BP	response to oxygen-containing compound	GO:1901700	FALSE	6.00509e-05	4.22148	1663	47	9	63187	CAD,CHRNA2,CSF3,CTSD,FFAR3,FOSB,IGFBP1,IL12RB2,S100A9
GO:BP	organonitrogen compound metabolic process	GO:1901564	FALSE	6.36126e-05	4.19646	5986	47	16	63187	CAD,CCT3,CSF3,CTSD,DVL3,ERN2,FGFR4,MYLK2,NUMBL,PEPD,PYCR1,S100A9,SLC25A25,SLC46A1,SMOX,XPNPEP1
GO:BP	cell development	GO:0048468	FALSE	9.59934e-05	4.01776	2819	47	11	63187	APBB1,CSF3,DVL3,FGFR4,IRF4,MEF2A,NUMBL,PI16,PKHD1,S100A9,TNNT3
GO:BP	cell morphogenesis	GO:0000902	FALSE	0.000142203	3.84709	986	47	7	63187	AKAP2,APBB1,DVL3,FGFR4,MEF2A,NUMBL,PKHD1
GO:BP	organelle organization	GO:0006996	FALSE	0.000166934	3.77745	3613	47	12	63187	ATXN2L,CCT3,CSF3,CTSD,DVL3,ERN2,MEF2A,PKHD1,S100A9,TACC2,TNNT3,ZNF205
GO:BP	positive regulation of nitrogen compound metabolic process	GO:0051173	FALSE	0.000167355	3.77636	3001	47	11	63187	APBB1,CCT3,CSF3,CTSD,DVL3,FGFR4,FOSB,IRF4,MEF2A,S100A9,TNFSF13
GO:BP	apoptotic process	GO:0006915	FALSE	0.000172365	3.76355	1913	47	9	63187	APBB1,CTSD,ERN2,MEF2A,MUC1,PKHD1,PYCR1,S100A9,ZNF205
GO:BP	transport	GO:0006810	FALSE	0.00019645	3.70675	4350	47	13	63187	ABCA13,APBB1,CACNA1E,CAD,CHRNA2,FFAR3,KXD1,MEF2A,MYLK2,SLC25A25,SLC46A1,TPCN1,ZNF205
GO:BP	regulation of programmed cell death	GO:0043067	FALSE	0.000234453	3.62994	1506	47	8	63187	APBB1,CTSD,MUC1,PEPD,PKHD1,PYCR1,S100A9,XPNPEP1
GO:BP	muscle system process	GO:0003012	FALSE	0.0002817	3.55021	429	47	5	63187	APBB1,MEF2A,MYLK2,PI16,TNNT3
GO:BP	positive regulation of nucleobase-containing compound metabolic process	GO:0045935	FALSE	0.000287353	3.54158	2052	47	9	63187	APBB1,CCT3,CSF3,DVL3,FGFR4,FOSB,IRF4,MEF2A,TNFSF13
GO:BP	positive regulation of cellular component organization	GO:0051130	FALSE	0.000288108	3.54044	1116	47	7	63187	ABCA13,APBB1,CCT3,CSF3,DVL3,S100A9,ZNF205
GO:BP	intracellular signal transduction	GO:0035556	FALSE	0.000348844	3.45737	2668	47	10	63187	CSF3,DVL3,ERN2,FGFR4,GMIP,MEF2A,MUC1,PKHD1,PYCR1,S100A9
GO:BP	RNA metabolic process	GO:0016070	FALSE	0.000370659	3.43102	6946	47	16	63187	APBB1,ATXN2L,CSF3,DMRTA1,DVL3,ERI3,ERN2,FOSB,IRF4,MEF2A,MUC1,MXI1,PKHD1,RRP1,S100A9,ZNF205
GO:BP	cellular anatomical entity morphogenesis	GO:0032989	FALSE	0.000391919	3.4068	785	47	6	63187	APBB1,DVL3,FGFR4,MEF2A,NUMBL,TNNT3
GO:BP	regulation of muscle system process	GO:0090257	FALSE	0.000395903	3.40241	227	47	4	63187	MEF2A,MYLK2,PI16,TNNT3
GO:BP	cell surface receptor signaling pathway	GO:0007166	FALSE	0.000503231	3.29823	2799	47	10	63187	CHRNA2,CSF3,CTSD,DVL3,FFAR3,FGFR4,FRMD8,IGFBP1,IL12RB2,NUMBL
GO:BP	cell-cell signaling	GO:0007267	FALSE	0.000513588	3.28939	1704	47	8	63187	CACNA1E,CHRNA2,DVL3,FFAR3,FRMD8,IGFBP1,MYLK2,S100A9
GO:BP	regulation of intracellular signal transduction	GO:1902531	FALSE	0.000654149	3.18432	1766	47	8	63187	CSF3,DVL3,FGFR4,GMIP,MUC1,PKHD1,PYCR1,S100A9
GO:BP	response to insulin	GO:0032868	FALSE	0.000674019	3.17133	263	47	4	63187	CAD,CTSD,FFAR3,IGFBP1
GO:BP	inorganic ion homeostasis	GO:0098771	FALSE	0.000743036	3.12899	539	47	5	63187	FGFR4,PKHD1,S100A9,SLC46A1,TPCN1
GO:BP	regulation of system process	GO:0044057	FALSE	0.00075528	3.12189	542	47	5	63187	CHRNA2,MEF2A,MYLK2,PI16,TNNT3
GO:BP	cellular localization	GO:0051641	FALSE	0.000785773	3.1047	3621	47	11	63187	ABCA13,APBB1,CCT3,CTSD,DVL3,FRMD8,KXD1,MYLK2,PKHD1,S100A9,TPCN1
GO:BP	negative regulation of DNA-templated transcription	GO:0045892	FALSE	0.000785773	3.1047	1333	47	7	63187	APBB1,ERN2,FOSB,MEF2A,MUC1,MXI1,ZNF205
GO:BP	regulation of establishment of planar polarity	GO:0090175	FALSE	0.000798119	3.09793	15	47	2	63187	DVL3,PKHD1
GO:BP	negative regulation of RNA biosynthetic process	GO:1902679	FALSE	0.00082313	3.08453	1347	47	7	63187	APBB1,ERN2,FOSB,MEF2A,MUC1,MXI1,ZNF205
GO:BP	response to lipid	GO:0033993	FALSE	0.000838698	3.07639	920	47	6	63187	CAD,CSF3,FFAR3,FOSB,IL12RB2,S100A9
GO:BP	cellular developmental process	GO:0048869	FALSE	0.000848267	3.07147	4367	47	12	63187	APBB1,CSF3,DVL3,FGFR4,IRF4,MEF2A,MYLK2,NUMBL,PI16,PKHD1,S100A9,TNNT3
GO:BP	cell differentiation	GO:0030154	FALSE	0.000848267	3.07147	4366	47	12	63187	APBB1,CSF3,DVL3,FGFR4,IRF4,MEF2A,MYLK2,NUMBL,PI16,PKHD1,S100A9,TNNT3
GO:BP	animal organ development	GO:0048513	FALSE	0.000887006	3.05207	3039	47	10	63187	CAD,DMRTA1,DVL3,MEF2A,MYLK2,NUMBL,PI16,PKHD1,SLC25A25,TACC2
GO:BP	apoptotic signaling pathway	GO:0097190	FALSE	0.0011819	2.92742	607	47	5	63187	ERN2,MUC1,PYCR1,S100A9,ZNF205
GO:BP	intrinsic apoptotic signaling pathway	GO:0097193	FALSE	0.00120853	2.91774	315	47	4	63187	ERN2,MUC1,PYCR1,S100A9
GO:BP	cellular response to organic substance	GO:0071310	FALSE	0.00123326	2.90895	1971	47	8	63187	CSF3,CTSD,ERN2,FFAR3,FOSB,IGFBP1,IL12RB2,NUMBL
GO:BP	negative regulation of RNA metabolic process	GO:0051253	FALSE	0.00128073	2.89254	1463	47	7	63187	APBB1,ERN2,FOSB,MEF2A,MUC1,MXI1,ZNF205
GO:BP	regulation of transcription by RNA polymerase II	GO:0006357	FALSE	0.0012886	2.88988	2567	47	9	63187	APBB1,CSF3,DMRTA1,DVL3,FOSB,IRF4,MEF2A,MXI1,ZNF205
GO:BP	insulin receptor signaling pathway	GO:0008286	FALSE	0.00130268	2.88516	120	47	3	63187	CTSD,FFAR3,IGFBP1
GO:BP	neuron projection development	GO:0031175	FALSE	0.00130683	2.88378	1014	47	6	63187	APBB1,DVL3,FGFR4,MEF2A,NUMBL,S100A9
GO:BP	cytoskeleton organization	GO:0007010	FALSE	0.00151693	2.81903	1512	47	7	63187	CSF3,DVL3,MEF2A,PKHD1,S100A9,TACC2,TNNT3
GO:BP	neuron projection morphogenesis	GO:0048812	FALSE	0.00157259	2.80338	655	47	5	63187	APBB1,DVL3,FGFR4,MEF2A,NUMBL
GO:BP	response to nitrogen compound	GO:1901698	FALSE	0.0016171	2.79126	1060	47	6	63187	CAD,CHRNA2,CTSD,FFAR3,FOSB,IGFBP1
GO:BP	transmembrane transport	GO:0055085	FALSE	0.0016171	2.79126	1534	47	7	63187	ABCA13,CACNA1E,CHRNA2,MEF2A,SLC25A25,SLC46A1,TPCN1
GO:BP	anatomical structure morphogenesis	GO:0009653	FALSE	0.00170149	2.76917	2684	47	9	63187	AKAP2,APBB1,DVL3,FGFR4,MEF2A,MYLK2,NUMBL,PKHD1,TNNT3
GO:BP	plasma membrane bounded cell projection morphogenesis	GO:0120039	FALSE	0.00170208	2.76902	671	47	5	63187	APBB1,DVL3,FGFR4,MEF2A,NUMBL
GO:BP	transcription by RNA polymerase II	GO:0006366	FALSE	0.00170719	2.76772	2691	47	9	63187	APBB1,CSF3,DMRTA1,DVL3,FOSB,IRF4,MEF2A,MXI1,ZNF205
GO:BP	cell projection morphogenesis	GO:0048858	FALSE	0.00173358	2.76106	676	47	5	63187	APBB1,DVL3,FGFR4,MEF2A,NUMBL
GO:BP	plasma membrane bounded cell projection organization	GO:0120036	FALSE	0.00179096	2.74691	1570	47	7	63187	APBB1,DVL3,FGFR4,MEF2A,NUMBL,PKHD1,S100A9
GO:BP	negative regulation of nucleobase-containing compound metabolic process	GO:0045934	FALSE	0.00190552	2.71999	1588	47	7	63187	APBB1,ERN2,FOSB,MEF2A,MUC1,MXI1,ZNF205
GO:BP	cell projection organization	GO:0030030	FALSE	0.0020803	2.68187	1613	47	7	63187	APBB1,DVL3,FGFR4,MEF2A,NUMBL,PKHD1,S100A9
GO:BP	protein metabolic process	GO:0019538	FALSE	0.00219545	2.65848	4912	47	12	63187	CAD,CCT3,CSF3,CTSD,DVL3,ERN2,FGFR4,MYLK2,NUMBL,PEPD,S100A9,XPNPEP1
GO:BP	positive regulation of multicellular organismal process	GO:0051240	FALSE	0.00224161	2.64944	1637	47	7	63187	FFAR3,FRMD8,IL12RB2,IRF4,MEF2A,NUMBL,TNFSF13
GO:BP	neuron development	GO:0048666	FALSE	0.00249549	2.60284	1167	47	6	63187	APBB1,DVL3,FGFR4,MEF2A,NUMBL,S100A9
GO:BP	peptidyl-amino acid modification	GO:0018193	FALSE	0.00260445	2.58428	747	47	5	63187	CAD,CSF3,FGFR4,MYLK2,S100A9
GO:BP	system process	GO:0003008	FALSE	0.00265473	2.57598	2258	47	8	63187	APBB1,CHRNA2,FFAR3,MEF2A,MYLK2,PI16,SLC46A1,TNNT3
GO:BP	positive regulation of response to stimulus	GO:0048584	FALSE	0.00276355	2.55853	2274	47	8	63187	CSF3,CTSD,DVL3,FFAR3,FGFR4,IRF4,S100A9,TNFSF13
GO:BP	homeostatic process	GO:0042592	FALSE	0.00283416	2.54758	1712	47	7	63187	FGFR4,IRF4,PKHD1,S100A9,SLC25A25,SLC46A1,TPCN1
GO:BP	response to peptide hormone	GO:0043434	FALSE	0.00323501	2.49012	429	47	4	63187	CAD,CTSD,FFAR3,IGFBP1
GO:BP	response to xenobiotic stimulus	GO:0009410	FALSE	0.00329713	2.48186	432	47	4	63187	CAD,DVL3,FOSB,SMOX
GO:BP	positive regulation of transcription by RNA polymerase II	GO:0045944	FALSE	0.00346261	2.4606	1253	47	6	63187	APBB1,CSF3,DVL3,FOSB,IRF4,MEF2A
GO:BP	actin filament-based process	GO:0030029	FALSE	0.00348457	2.45785	805	47	5	63187	CSF3,DVL3,MEF2A,MYLK2,TNNT3
GO:BP	regulation of intrinsic apoptotic signaling pathway	GO:2001242	FALSE	0.00365931	2.4366	182	47	3	63187	MUC1,PYCR1,S100A9
GO:BP	regulation of molecular function	GO:0065009	FALSE	0.00365931	2.4366	1799	47	7	63187	CTSD,DVL3,FGFR4,GMIP,PKHD1,S100A9,TNNT3
GO:BP	negative regulation of signal transduction	GO:0009968	FALSE	0.00384541	2.41506	1290	47	6	63187	FRMD8,IGFBP1,IRF4,MUC1,PKHD1,PYCR1
GO:BP	protein autophosphorylation	GO:0046777	FALSE	0.00384541	2.41506	187	47	3	63187	CAD,FGFR4,MYLK2
GO:BP	establishment of tissue polarity	GO:0007164	FALSE	0.00384541	2.41506	38	47	2	63187	DVL3,PKHD1
GO:BP	establishment of planar polarity	GO:0001736	FALSE	0.00384541	2.41506	38	47	2	63187	DVL3,PKHD1
GO:BP	muscle cell development	GO:0055001	FALSE	0.00399832	2.39812	190	47	3	63187	MEF2A,PI16,TNNT3
GO:BP	regulation of developmental process	GO:0050793	FALSE	0.00420677	2.37605	2455	47	8	63187	AKAP2,CSF3,DVL3,IRF4,NUMBL,PI16,PKHD1,TNFSF13
GO:BP	cellular response to insulin stimulus	GO:0032869	FALSE	0.0045802	2.33912	200	47	3	63187	CTSD,FFAR3,IGFBP1
GO:BP	protein phosphorylation	GO:0006468	FALSE	0.00468292	2.32948	1346	47	6	63187	CAD,CSF3,DVL3,ERN2,FGFR4,MYLK2
GO:BP	response to hormone	GO:0009725	FALSE	0.00469376	2.32848	874	47	5	63187	CAD,CTSD,FFAR3,FOSB,IGFBP1
GO:BP	positive regulation of cytokine production	GO:0001819	FALSE	0.00480611	2.31821	490	47	4	63187	FFAR3,FRMD8,IL12RB2,IRF4
GO:BP	catabolic process	GO:0009056	FALSE	0.00531178	2.27476	2556	47	8	63187	CTSD,ENTPD2,ERN2,PEPD,S100A9,SMOX,TPCN1,XPNPEP1
GO:BP	phosphate-containing compound metabolic process	GO:0006796	FALSE	0.00538787	2.26858	2571	47	8	63187	CAD,CSF3,DVL3,ENTPD2,ERN2,FGFR4,MYLK2,SLC25A25
GO:BP	response to peptide	GO:1901652	FALSE	0.00538787	2.26858	511	47	4	63187	CAD,CTSD,FFAR3,IGFBP1
GO:BP	negative regulation of programmed cell death	GO:0043069	FALSE	0.00538787	2.26858	907	47	5	63187	MUC1,PEPD,PKHD1,PYCR1,XPNPEP1
GO:BP	protein stabilization	GO:0050821	FALSE	0.00538787	2.26858	215	47	3	63187	CCT3,DVL3,TSPAN1
GO:BP	negative regulation of signaling	GO:0023057	FALSE	0.00538787	2.26858	1398	47	6	63187	FRMD8,IGFBP1,IRF4,MUC1,PKHD1,PYCR1
GO:BP	negative regulation of cell communication	GO:0010648	FALSE	0.00538787	2.26858	1398	47	6	63187	FRMD8,IGFBP1,IRF4,MUC1,PKHD1,PYCR1
GO:BP	phosphorus metabolic process	GO:0006793	FALSE	0.00562371	2.24998	2596	47	8	63187	CAD,CSF3,DVL3,ENTPD2,ERN2,FGFR4,MYLK2,SLC25A25
GO:BP	cellular response to endogenous stimulus	GO:0071495	FALSE	0.00596366	2.22449	1432	47	6	63187	CAD,CTSD,FFAR3,FGFR4,FOSB,IGFBP1
GO:BP	neuron differentiation	GO:0030182	FALSE	0.00596366	2.22449	1431	47	6	63187	APBB1,DVL3,FGFR4,MEF2A,NUMBL,S100A9
GO:BP	intracellular monoatomic cation homeostasis	GO:0030003	FALSE	0.00596366	2.22449	529	47	4	63187	PKHD1,S100A9,SLC46A1,TPCN1
GO:BP	cell population proliferation	GO:0008283	FALSE	0.00605136	2.21815	2006	47	7	63187	CSF3,FGFR4,IL12RB2,NUMBL,PKHD1,TACC2,TNFSF13
GO:BP	cardiac muscle tissue development	GO:0048738	FALSE	0.00620124	2.20752	230	47	3	63187	MEF2A,MYLK2,PI16
GO:BP	intracellular monoatomic ion homeostasis	GO:0006873	FALSE	0.00623471	2.20518	538	47	4	63187	PKHD1,S100A9,SLC46A1,TPCN1
GO:BP	regulation of apoptotic process	GO:0042981	FALSE	0.00641332	2.19292	1463	47	6	63187	APBB1,CTSD,MUC1,PKHD1,PYCR1,S100A9
GO:BP	regulation of cardiac muscle hypertrophy	GO:0010611	FALSE	0.00641332	2.19292	53	47	2	63187	MEF2A,PI16
GO:BP	response to organonitrogen compound	GO:0010243	FALSE	0.00641332	2.19292	964	47	5	63187	CAD,CTSD,FFAR3,FOSB,IGFBP1
GO:BP	positive regulation of cell population proliferation	GO:0008284	FALSE	0.00641332	2.19292	962	47	5	63187	CSF3,FGFR4,IL12RB2,PKHD1,TNFSF13
GO:BP	regulation of muscle hypertrophy	GO:0014743	FALSE	0.00695971	2.15741	56	47	2	63187	MEF2A,PI16
GO:BP	negative regulation of transcription by RNA polymerase II	GO:0000122	FALSE	0.00695971	2.15741	986	47	5	63187	APBB1,FOSB,MEF2A,MXI1,ZNF205
GO:BP	response to external stimulus	GO:0009605	FALSE	0.0069787	2.15623	2723	47	8	63187	CAD,CSF3,FFAR3,FOSB,IL12RB2,IRF4,S100A9,SLC25A25
GO:BP	striated muscle tissue development	GO:0014706	FALSE	0.00710025	2.14873	247	47	3	63187	MEF2A,MYLK2,PI16
GO:BP	regulation of cellular localization	GO:0060341	FALSE	0.00712491	2.14722	995	47	5	63187	APBB1,CCT3,CTSD,DVL3,MYLK2
GO:BP	organelle assembly	GO:0070925	FALSE	0.00723673	2.14046	1001	47	5	63187	ATXN2L,CTSD,MEF2A,PKHD1,TNNT3
GO:BP	generation of neurons	GO:0048699	FALSE	0.00723673	2.14046	1514	47	6	63187	APBB1,DVL3,FGFR4,MEF2A,NUMBL,S100A9
GO:BP	monoatomic ion transmembrane transport	GO:0034220	FALSE	0.00758881	2.11983	1013	47	5	63187	CACNA1E,CHRNA2,SLC25A25,SLC46A1,TPCN1
GO:BP	response to alcohol	GO:0097305	FALSE	0.00800331	2.09673	260	47	3	63187	CAD,CSF3,FOSB
GO:BP	morphogenesis of a polarized epithelium	GO:0001738	FALSE	0.00807236	2.093	62	47	2	63187	DVL3,PKHD1
GO:BP	chemical homeostasis	GO:0048878	FALSE	0.00807236	2.093	1031	47	5	63187	FGFR4,PKHD1,S100A9,SLC46A1,TPCN1
GO:BP	rRNA metabolic process	GO:0016072	FALSE	0.00813689	2.08954	263	47	3	63187	ERI3,ERN2,RRP1
GO:BP	cell morphogenesis involved in neuron differentiation	GO:0048667	FALSE	0.00817535	2.08749	597	47	4	63187	APBB1,FGFR4,MEF2A,NUMBL
GO:BP	heart development	GO:0007507	FALSE	0.00823227	2.08448	599	47	4	63187	CAD,MEF2A,MYLK2,PI16
GO:BP	regulation of hydrolase activity	GO:0051336	FALSE	0.00839801	2.07582	604	47	4	63187	CTSD,DVL3,GMIP,S100A9
GO:BP	regulation of insulin receptor signaling pathway	GO:0046626	FALSE	0.00839801	2.07582	64	47	2	63187	CTSD,FFAR3
GO:BP	monoatomic cation homeostasis	GO:0055080	FALSE	0.00842	2.07469	606	47	4	63187	PKHD1,S100A9,SLC46A1,TPCN1
GO:BP	phosphorylation	GO:0016310	FALSE	0.00842	2.07469	1579	47	6	63187	CAD,CSF3,DVL3,ERN2,FGFR4,MYLK2
GO:BP	cellular response to hormone stimulus	GO:0032870	FALSE	0.00852085	2.06952	609	47	4	63187	CTSD,FFAR3,FOSB,IGFBP1
GO:BP	regulation of transport	GO:0051049	FALSE	0.00871484	2.05974	1594	47	6	63187	ABCA13,APBB1,FFAR3,MEF2A,MYLK2,ZNF205
GO:BP	transmembrane receptor protein tyrosine kinase signaling pathway	GO:0007169	FALSE	0.00871484	2.05974	616	47	4	63187	CTSD,FFAR3,FGFR4,IGFBP1
GO:BP	monoatomic ion homeostasis	GO:0050801	FALSE	0.00871484	2.05974	616	47	4	63187	PKHD1,S100A9,SLC46A1,TPCN1
GO:BP	negative regulation of nitrogen compound metabolic process	GO:0051172	FALSE	0.00871484	2.05974	2202	47	7	63187	APBB1,ERN2,FOSB,MEF2A,MUC1,MXI1,ZNF205
GO:BP	cellular catabolic process	GO:0044248	FALSE	0.00873394	2.05879	1600	47	6	63187	CTSD,ENTPD2,ERN2,S100A9,TPCN1,XPNPEP1
GO:BP	alpha-amino acid biosynthetic process	GO:1901607	FALSE	0.00943647	2.02519	70	47	2	63187	CAD,PYCR1
GO:BP	myofibril assembly	GO:0030239	FALSE	0.00943647	2.02519	70	47	2	63187	MEF2A,TNNT3
GO:BP	positive regulation of DNA biosynthetic process	GO:2000573	FALSE	0.00943647	2.02519	70	47	2	63187	CCT3,FGFR4
GO:BP	positive regulation of molecular function	GO:0044093	FALSE	0.00971841	2.0124	1097	47	5	63187	CTSD,DVL3,FGFR4,S100A9,TNNT3
GO:BP	negative regulation of response to stimulus	GO:0048585	FALSE	0.00990375	2.0042	1648	47	6	63187	FRMD8,IGFBP1,IRF4,MUC1,PKHD1,PYCR1
GO:BP	striated muscle cell differentiation	GO:0051146	FALSE	0.00990612	2.0041	291	47	3	63187	MEF2A,PI16,TNNT3
GO:BP	striated muscle cell development	GO:0055002	FALSE	0.0100521	1.99774	73	47	2	63187	MEF2A,TNNT3
GO:BP	amino acid metabolic process	GO:0006520	FALSE	0.0103055	1.98693	297	47	3	63187	CAD,PEPD,PYCR1
GO:BP	response to endogenous stimulus	GO:0009719	FALSE	0.0103055	1.98693	1678	47	6	63187	CAD,CTSD,FFAR3,FGFR4,FOSB,IGFBP1
GO:BP	positive regulation of DNA metabolic process	GO:0051054	FALSE	0.0103055	1.98693	300	47	3	63187	CCT3,FGFR4,TNFSF13
GO:BP	glutamine family amino acid metabolic process	GO:0009064	FALSE	0.0104985	1.97887	77	47	2	63187	CAD,PYCR1
GO:BP	cellular response to peptide hormone stimulus	GO:0071375	FALSE	0.0104985	1.97887	304	47	3	63187	CTSD,FFAR3,IGFBP1
GO:BP	canonical Wnt signaling pathway	GO:0060070	FALSE	0.0105455	1.97693	305	47	3	63187	DVL3,FRMD8,IGFBP1
GO:BP	positive regulation of DNA-templated transcription	GO:0045893	FALSE	0.0107457	1.96877	1703	47	6	63187	APBB1,CSF3,DVL3,FOSB,IRF4,MEF2A
GO:BP	positive regulation of RNA biosynthetic process	GO:1902680	FALSE	0.0107457	1.96877	1706	47	6	63187	APBB1,CSF3,DVL3,FOSB,IRF4,MEF2A
GO:BP	negative regulation of cell cycle G1/S phase transition	GO:1902807	TRUE	0.0107457	1.96877	79	47	2	63187	APBB1,MUC1
GO:BP	regulation of muscle adaptation	GO:0043502	FALSE	0.0107457	1.96877	79	47	2	63187	MEF2A,PI16
GO:BP	cardiac muscle cell development	GO:0055013	FALSE	0.0107457	1.96877	79	47	2	63187	MEF2A,PI16
GO:BP	muscle structure development	GO:0061061	FALSE	0.0108116	1.96611	678	47	4	63187	MEF2A,MYLK2,PI16,TNNT3
GO:BP	cardiac muscle hypertrophy	GO:0003300	FALSE	0.0114631	1.9407	82	47	2	63187	MEF2A,PI16
GO:BP	positive regulation of proteolysis	GO:0045862	FALSE	0.0115128	1.93882	320	47	3	63187	CTSD,FGFR4,S100A9
GO:BP	neurogenesis	GO:0022008	FALSE	0.0115128	1.93882	1742	47	6	63187	APBB1,DVL3,FGFR4,MEF2A,NUMBL,S100A9
GO:BP	peptidyl-threonine phosphorylation	GO:0018107	FALSE	0.0115128	1.93882	83	47	2	63187	CAD,MYLK2
GO:BP	regulation of organelle organization	GO:0033043	FALSE	0.0115128	1.93882	1173	47	5	63187	CCT3,CSF3,DVL3,S100A9,ZNF205
GO:BP	amide transport	GO:0042886	FALSE	0.0115128	1.93882	319	47	3	63187	ABCA13,FFAR3,SLC46A1
GO:BP	regulation of protein stability	GO:0031647	FALSE	0.0117658	1.92938	324	47	3	63187	CCT3,DVL3,TSPAN1
GO:BP	carboxylic acid biosynthetic process	GO:0046394	FALSE	0.0117658	1.92938	324	47	3	63187	CAD,FGFR4,PYCR1
GO:BP	striated muscle hypertrophy	GO:0014897	FALSE	0.0118297	1.92702	85	47	2	63187	MEF2A,PI16
GO:BP	cardiac cell development	GO:0055006	FALSE	0.0118297	1.92702	85	47	2	63187	MEF2A,PI16
GO:BP	organic acid biosynthetic process	GO:0016053	FALSE	0.0119231	1.92361	327	47	3	63187	CAD,FGFR4,PYCR1
GO:BP	response to stress	GO:0006950	FALSE	0.0120391	1.9194	3855	47	9	63187	APBB1,CAD,ENTPD2,ERN2,FFAR3,IRF4,MUC1,PYCR1,S100A9
GO:BP	muscle hypertrophy	GO:0014896	FALSE	0.0122272	1.91267	87	47	2	63187	MEF2A,PI16
GO:BP	cellular response to calcium ion	GO:0071277	FALSE	0.0124117	1.90617	88	47	2	63187	FOSB,MEF2A
GO:BP	actin cytoskeleton organization	GO:0030036	FALSE	0.0124117	1.90617	717	47	4	63187	CSF3,DVL3,MEF2A,TNNT3
GO:BP	response to lipopolysaccharide	GO:0032496	FALSE	0.0126085	1.89934	336	47	3	63187	CSF3,IL12RB2,S100A9
GO:BP	intracellular chemical homeostasis	GO:0055082	FALSE	0.0130053	1.88588	728	47	4	63187	PKHD1,S100A9,SLC46A1,TPCN1
GO:BP	regulation of catalytic activity	GO:0050790	FALSE	0.0130462	1.88452	1227	47	5	63187	CTSD,DVL3,FGFR4,GMIP,S100A9
GO:BP	muscle contraction	GO:0006936	FALSE	0.0130462	1.88452	342	47	3	63187	APBB1,MYLK2,TNNT3
GO:BP	calcium ion transmembrane transport	GO:0070588	FALSE	0.0130462	1.88452	342	47	3	63187	CACNA1E,SLC25A25,TPCN1
GO:BP	small molecule metabolic process	GO:0044281	FALSE	0.0131498	1.88108	1813	47	6	63187	CAD,ENTPD2,FGFR4,PYCR1,SLC25A25,SLC46A1
GO:BP	regulation of animal organ morphogenesis	GO:2000027	FALSE	0.0131498	1.88108	92	47	2	63187	DVL3,PKHD1
GO:BP	peptidyl-threonine modification	GO:0018210	FALSE	0.0131748	1.88026	93	47	2	63187	CAD,MYLK2
GO:BP	MAPK cascade	GO:0000165	FALSE	0.0134624	1.87088	745	47	4	63187	DVL3,FGFR4,MEF2A,PKHD1
GO:BP	positive regulation of protein metabolic process	GO:0051247	FALSE	0.0137198	1.86265	1253	47	5	63187	CSF3,CTSD,DVL3,FGFR4,S100A9
GO:BP	response to molecule of bacterial origin	GO:0002237	FALSE	0.013752	1.86164	354	47	3	63187	CSF3,IL12RB2,S100A9
GO:BP	monoatomic ion transport	GO:0006811	FALSE	0.0137535	1.86159	1256	47	5	63187	CACNA1E,CHRNA2,SLC25A25,SLC46A1,TPCN1
GO:BP	positive regulation of cell projection organization	GO:0031346	FALSE	0.0139397	1.85575	357	47	3	63187	APBB1,DVL3,S100A9
GO:BP	positive regulation of RNA metabolic process	GO:0051254	FALSE	0.0139397	1.85575	1852	47	6	63187	APBB1,CSF3,DVL3,FOSB,IRF4,MEF2A
GO:BP	intracellular signaling cassette	GO:0141124	FALSE	0.0142246	1.84696	1861	47	6	63187	CSF3,DVL3,FGFR4,GMIP,MEF2A,PKHD1
GO:BP	nervous system development	GO:0007399	FALSE	0.0144872	1.83901	2531	47	7	63187	APBB1,DVL3,FGFR4,MEF2A,NUMBL,S100A9,TACC2
GO:BP	cellular response to peptide	GO:1901653	FALSE	0.0145335	1.83763	364	47	3	63187	CTSD,FFAR3,IGFBP1
GO:BP	regulation of cytokine production	GO:0001817	FALSE	0.0147868	1.83012	773	47	4	63187	FFAR3,FRMD8,IL12RB2,IRF4
GO:BP	positive regulation of catalytic activity	GO:0043085	FALSE	0.0147868	1.83012	773	47	4	63187	CTSD,DVL3,FGFR4,S100A9
GO:BP	positive regulation of cysteine-type endopeptidase activity involved in apoptotic process	GO:0043280	FALSE	0.0150006	1.82389	102	47	2	63187	CTSD,S100A9
GO:BP	cytokine production	GO:0001816	FALSE	0.0150877	1.82138	779	47	4	63187	FFAR3,FRMD8,IL12RB2,IRF4
GO:BP	regulation of actin filament-based process	GO:0032970	FALSE	0.0156233	1.80623	376	47	3	63187	CSF3,DVL3,MYLK2
GO:BP	positive regulation of hydrolase activity	GO:0051345	FALSE	0.0156807	1.80464	378	47	3	63187	CTSD,DVL3,S100A9
GO:BP	regulation of immune effector process	GO:0002697	FALSE	0.0156807	1.80464	378	47	3	63187	FFAR3,IRF4,TNFSF13
GO:BP	muscle adaptation	GO:0043500	FALSE	0.0156807	1.80464	105	47	2	63187	MEF2A,PI16
GO:BP	regulation of apoptotic signaling pathway	GO:2001233	FALSE	0.0159694	1.79671	382	47	3	63187	MUC1,PYCR1,S100A9
GO:BP	negative regulation of intrinsic apoptotic signaling pathway	GO:2001243	FALSE	0.0162209	1.78992	109	47	2	63187	MUC1,PYCR1
GO:BP	inorganic cation transmembrane transport	GO:0098662	FALSE	0.0163305	1.787	808	47	4	63187	CACNA1E,SLC25A25,SLC46A1,TPCN1
GO:BP	muscle cell differentiation	GO:0042692	FALSE	0.0170427	1.76846	395	47	3	63187	MEF2A,PI16,TNNT3
GO:BP	cardiac muscle cell differentiation	GO:0055007	FALSE	0.0177801	1.75006	115	47	2	63187	MEF2A,PI16
GO:BP	monoatomic cation transmembrane transport	GO:0098655	FALSE	0.0177801	1.75006	830	47	4	63187	CACNA1E,SLC25A25,SLC46A1,TPCN1
GO:BP	cellular homeostasis	GO:0019725	FALSE	0.0177932	1.74975	831	47	4	63187	PKHD1,S100A9,SLC46A1,TPCN1
GO:BP	regulation of DNA biosynthetic process	GO:2000278	FALSE	0.0182357	1.73908	117	47	2	63187	CCT3,FGFR4
GO:BP	non-membrane-bounded organelle assembly	GO:0140694	FALSE	0.0184573	1.73383	409	47	3	63187	ATXN2L,MEF2A,TNNT3
GO:BP	positive regulation of transport	GO:0051050	FALSE	0.0186048	1.73037	844	47	4	63187	ABCA13,APBB1,MEF2A,ZNF205
GO:BP	positive regulation of cysteine-type endopeptidase activity	GO:2001056	FALSE	0.0186516	1.72928	119	47	2	63187	CTSD,S100A9
GO:BP	tissue development	GO:0009888	FALSE	0.0186693	1.72887	2010	47	6	63187	DVL3,MEF2A,MYLK2,PI16,PKHD1,SLC25A25
GO:BP	ribonucleoside diphosphate metabolic process	GO:0009185	FALSE	0.0189187	1.72311	122	47	2	63187	CAD,ENTPD2
GO:BP	muscle tissue development	GO:0060537	FALSE	0.0190073	1.72108	420	47	3	63187	MEF2A,MYLK2,PI16
GO:BP	xenobiotic metabolic process	GO:0006805	FALSE	0.0190934	1.71912	123	47	2	63187	CAD,SMOX
GO:BP	regulation of cell growth	GO:0001558	FALSE	0.0193859	1.71251	424	47	3	63187	IGFBP1,PI16,S100A9
GO:BP	metal ion transport	GO:0030001	FALSE	0.0202472	1.69364	877	47	4	63187	CACNA1E,SLC25A25,SLC46A1,TPCN1
GO:BP	cellular component assembly involved in morphogenesis	GO:0010927	FALSE	0.0204294	1.68974	128	47	2	63187	MEF2A,TNNT3
GO:BP	negative regulation of macromolecule biosynthetic process	GO:0010558	FALSE	0.0205787	1.68658	2773	47	7	63187	APBB1,ERN2,FOSB,MEF2A,MUC1,MXI1,ZNF205
GO:BP	nucleoside diphosphate metabolic process	GO:0009132	FALSE	0.0206044	1.68604	129	47	2	63187	CAD,ENTPD2
GO:BP	calcium ion transport	GO:0006816	FALSE	0.020608	1.68596	436	47	3	63187	CACNA1E,SLC25A25,TPCN1
GO:BP	regulation of protein localization	GO:0032880	FALSE	0.0208941	1.67998	889	47	4	63187	APBB1,CCT3,CTSD,DVL3
GO:BP	response to glucocorticoid	GO:0051384	FALSE	0.020973	1.67834	132	47	2	63187	CAD,FOSB
GO:BP	carboxylic acid metabolic process	GO:0019752	FALSE	0.0209778	1.67824	899	47	4	63187	CAD,FGFR4,PYCR1,SLC46A1
GO:BP	inorganic ion transmembrane transport	GO:0098660	FALSE	0.0209937	1.67791	900	47	4	63187	CACNA1E,SLC25A25,SLC46A1,TPCN1
GO:BP	positive regulation of production of molecular mediator of immune response	GO:0002702	FALSE	0.0214479	1.66861	135	47	2	63187	FFAR3,TNFSF13
GO:BP	negative regulation of cellular biosynthetic process	GO:0031327	FALSE	0.0215134	1.66729	2824	47	7	63187	APBB1,ERN2,FOSB,MEF2A,MUC1,MXI1,ZNF205
GO:BP	Wnt signaling pathway	GO:0016055	FALSE	0.0215712	1.66613	452	47	3	63187	DVL3,FRMD8,IGFBP1
GO:BP	negative regulation of canonical Wnt signaling pathway	GO:0090090	FALSE	0.0215712	1.66613	136	47	2	63187	FRMD8,IGFBP1
GO:BP	cell-cell signaling by wnt	GO:0198738	FALSE	0.021769	1.66216	454	47	3	63187	DVL3,FRMD8,IGFBP1
GO:BP	negative regulation of biosynthetic process	GO:0009890	FALSE	0.0218246	1.66105	2838	47	7	63187	APBB1,ERN2,FOSB,MEF2A,MUC1,MXI1,ZNF205
GO:BP	positive regulation of endopeptidase activity	GO:0010950	FALSE	0.0219692	1.65819	138	47	2	63187	CTSD,S100A9
GO:BP	oxoacid metabolic process	GO:0043436	FALSE	0.0222067	1.65352	921	47	4	63187	CAD,FGFR4,PYCR1,SLC46A1
GO:BP	import into cell	GO:0098657	FALSE	0.0223077	1.65154	923	47	4	63187	ABCA13,CACNA1E,SLC46A1,TPCN1
GO:BP	organic acid metabolic process	GO:0006082	FALSE	0.0225794	1.64629	927	47	4	63187	CAD,FGFR4,PYCR1,SLC46A1
GO:BP	positive regulation of inflammatory response	GO:0050729	FALSE	0.0226265	1.64538	141	47	2	63187	FFAR3,S100A9
GO:BP	growth	GO:0040007	FALSE	0.0227841	1.64237	939	47	4	63187	IGFBP1,PI16,S100A9,SLC25A25
GO:BP	axonogenesis	GO:0007409	FALSE	0.0227841	1.64237	466	47	3	63187	APBB1,FGFR4,NUMBL
GO:BP	positive regulation of defense response	GO:0031349	FALSE	0.0228244	1.6416	471	47	3	63187	FFAR3,IRF4,S100A9
GO:BP	response to purine-containing compound	GO:0014074	FALSE	0.0235266	1.62844	147	47	2	63187	CAD,FOSB
GO:BP	response to calcium ion	GO:0051592	FALSE	0.0235266	1.62844	147	47	2	63187	FOSB,MEF2A
GO:BP	positive regulation of peptidase activity	GO:0010952	FALSE	0.0237681	1.624	148	47	2	63187	CTSD,S100A9
GO:BP	regulation of cysteine-type endopeptidase activity involved in apoptotic process	GO:0043281	FALSE	0.0239406	1.62087	149	47	2	63187	CTSD,S100A9
GO:BP	cardiocyte differentiation	GO:0035051	FALSE	0.0239406	1.62087	149	47	2	63187	MEF2A,PI16
GO:BP	proteinogenic amino acid metabolic process	GO:0170039	FALSE	0.0244956	1.61091	151	47	2	63187	CAD,PYCR1
GO:BP	enzyme-linked receptor protein signaling pathway	GO:0007167	FALSE	0.0246647	1.60792	967	47	4	63187	CTSD,FFAR3,FGFR4,IGFBP1
GO:BP	response to corticosteroid	GO:0031960	FALSE	0.0248729	1.60427	154	47	2	63187	CAD,FOSB
GO:BP	positive regulation of signal transduction	GO:0009967	FALSE	0.0248729	1.60427	1561	47	5	63187	CSF3,CTSD,DVL3,FGFR4,S100A9
GO:BP	cytokine-mediated signaling pathway	GO:0019221	FALSE	0.0254873	1.59368	499	47	3	63187	CSF3,IL12RB2,NUMBL
GO:BP	cell growth	GO:0016049	FALSE	0.0254873	1.59368	499	47	3	63187	IGFBP1,PI16,S100A9
GO:BP	proteolysis	GO:0006508	FALSE	0.0254873	1.59368	1573	47	5	63187	CTSD,FGFR4,PEPD,S100A9,XPNPEP1
GO:BP	positive regulation of neuron projection development	GO:0010976	FALSE	0.0258426	1.58766	158	47	2	63187	APBB1,S100A9
GO:BP	positive regulation of organelle organization	GO:0010638	FALSE	0.0261913	1.58184	505	47	3	63187	CCT3,CSF3,ZNF205
GO:BP	blood circulation	GO:0008015	FALSE	0.0264034	1.57834	507	47	3	63187	FFAR3,MEF2A,MYLK2
GO:BP	regulation of cytoskeleton organization	GO:0051493	FALSE	0.0267253	1.57308	515	47	3	63187	CSF3,DVL3,S100A9
GO:BP	positive regulation of apoptotic process	GO:0043065	FALSE	0.0267253	1.57308	512	47	3	63187	APBB1,CTSD,S100A9
GO:BP	regulation of muscle contraction	GO:0006937	FALSE	0.0267253	1.57308	162	47	2	63187	MYLK2,TNNT3
GO:BP	L-amino acid metabolic process	GO:0170033	FALSE	0.0267253	1.57308	162	47	2	63187	CAD,PYCR1
GO:BP	positive regulation of cell growth	GO:0030307	FALSE	0.0267253	1.57308	164	47	2	63187	IGFBP1,S100A9
GO:BP	protein modification process	GO:0036211	FALSE	0.0269009	1.57023	3031	47	7	63187	CAD,CSF3,DVL3,ERN2,FGFR4,MYLK2,S100A9
GO:BP	regulation of DNA metabolic process	GO:0051052	FALSE	0.0273849	1.56249	521	47	3	63187	CCT3,FGFR4,TNFSF13
GO:BP	microtubule cytoskeleton organization involved in mitosis	GO:1902850	FALSE	0.0277722	1.55639	168	47	2	63187	PKHD1,TACC2
GO:BP	axon development	GO:0061564	FALSE	0.0281059	1.5512	527	47	3	63187	APBB1,FGFR4,NUMBL
GO:BP	negative regulation of Wnt signaling pathway	GO:0030178	FALSE	0.0282619	1.5488	170	47	2	63187	FRMD8,IGFBP1
GO:BP	monoatomic cation transport	GO:0006812	FALSE	0.0283925	1.5468	1033	47	4	63187	CACNA1E,SLC25A25,SLC46A1,TPCN1
GO:BP	positive regulation of intracellular signal transduction	GO:1902533	FALSE	0.0283925	1.5468	1033	47	4	63187	CSF3,DVL3,FGFR4,S100A9
GO:BP	positive regulation of programmed cell death	GO:0043068	FALSE	0.0284104	1.54652	532	47	3	63187	APBB1,CTSD,S100A9
GO:BP	regulation of establishment of protein localization	GO:0070201	FALSE	0.0286441	1.54297	537	47	3	63187	APBB1,CCT3,CTSD
GO:BP	regulation of cysteine-type endopeptidase activity	GO:2000116	FALSE	0.0286441	1.54297	174	47	2	63187	CTSD,S100A9
GO:BP	negative regulation of intracellular signal transduction	GO:1902532	FALSE	0.0295023	1.53014	544	47	3	63187	MUC1,PKHD1,PYCR1
GO:BP	organic substance transport	GO:0071702	FALSE	0.0295023	1.53014	2358	47	6	63187	ABCA13,APBB1,FFAR3,MEF2A,SLC25A25,SLC46A1
GO:BP	regulation of proteolysis	GO:0030162	FALSE	0.0300491	1.52217	555	47	3	63187	CTSD,FGFR4,S100A9
GO:BP	female pregnancy	GO:0007565	FALSE	0.0300491	1.52217	182	47	2	63187	CAD,FOSB
GO:BP	striated muscle contraction	GO:0006941	FALSE	0.0300491	1.52217	182	47	2	63187	MYLK2,TNNT3
GO:BP	regulation of cell population proliferation	GO:0042127	FALSE	0.0300491	1.52217	1683	47	5	63187	CSF3,FGFR4,IL12RB2,PKHD1,TNFSF13
GO:BP	regulation of cell cycle G1/S phase transition	GO:1902806	FALSE	0.031518	1.50144	187	47	2	63187	APBB1,MUC1
GO:BP	regulation of production of molecular mediator of immune response	GO:0002700	FALSE	0.0316168	1.50008	188	47	2	63187	FFAR3,TNFSF13
GO:BP	biological process involved in interspecies interaction between organisms	GO:0044419	FALSE	0.0316632	1.49945	1724	47	5	63187	CSF3,IL12RB2,IRF4,S100A9,TPCN1
GO:BP	process utilizing autophagic mechanism	GO:0061919	FALSE	0.032047	1.49421	577	47	3	63187	CTSD,S100A9,TPCN1
GO:BP	DNA biosynthetic process	GO:0071897	FALSE	0.032047	1.49421	192	47	2	63187	CCT3,FGFR4
GO:BP	autophagy	GO:0006914	FALSE	0.032047	1.49421	577	47	3	63187	CTSD,S100A9,TPCN1
GO:BP	cellular response to xenobiotic stimulus	GO:0071466	FALSE	0.032047	1.49421	192	47	2	63187	CAD,SMOX
GO:BP	negative regulation of macromolecule metabolic process	GO:0010605	FALSE	0.0328223	1.48383	3240	47	7	63187	APBB1,ERN2,FOSB,MEF2A,MUC1,MXI1,ZNF205
GO:BP	calcium ion transmembrane import into cytosol	GO:0097553	FALSE	0.0328223	1.48383	197	47	2	63187	CACNA1E,TPCN1
GO:BP	negative regulation of cellular metabolic process	GO:0031324	FALSE	0.0328223	1.48383	3226	47	7	63187	APBB1,ERN2,FOSB,MEF2A,MUC1,MXI1,ZNF205
GO:BP	regeneration	GO:0031099	FALSE	0.0330606	1.48069	199	47	2	63187	CAD,IGFBP1
GO:BP	circulatory system process	GO:0003013	FALSE	0.0330952	1.48023	592	47	3	63187	FFAR3,MEF2A,MYLK2
GO:BP	small molecule biosynthetic process	GO:0044283	FALSE	0.0330952	1.48023	592	47	3	63187	CAD,FGFR4,PYCR1
GO:BP	cellular response to metal ion	GO:0071248	FALSE	0.0331507	1.47951	200	47	2	63187	FOSB,MEF2A
GO:BP	circulatory system development	GO:0072359	FALSE	0.0332557	1.47813	1130	47	4	63187	CAD,MEF2A,MYLK2,PI16
GO:BP	import across plasma membrane	GO:0098739	FALSE	0.0333163	1.47734	201	47	2	63187	CACNA1E,SLC46A1
GO:BP	macromolecule modification	GO:0043412	FALSE	0.0333749	1.47658	3262	47	7	63187	CAD,CSF3,DVL3,ERN2,FGFR4,MYLK2,S100A9
GO:BP	positive regulation of cell communication	GO:0010647	FALSE	0.033707	1.47228	1777	47	5	63187	CSF3,CTSD,DVL3,FGFR4,S100A9
GO:BP	multi-organism reproductive process	GO:0044703	FALSE	0.033707	1.47228	204	47	2	63187	CAD,FOSB
GO:BP	positive regulation of signaling	GO:0023056	FALSE	0.033707	1.47228	1778	47	5	63187	CSF3,CTSD,DVL3,FGFR4,S100A9
GO:BP	actomyosin structure organization	GO:0031032	FALSE	0.033707	1.47228	204	47	2	63187	MEF2A,TNNT3
GO:BP	positive regulation of response to external stimulus	GO:0032103	FALSE	0.0341602	1.46648	609	47	3	63187	FFAR3,IRF4,S100A9
GO:BP	nucleoside phosphate metabolic process	GO:0006753	FALSE	0.0341602	1.46648	609	47	3	63187	CAD,ENTPD2,SLC25A25
GO:BP	cellular response to organonitrogen compound	GO:0071417	FALSE	0.0342366	1.46551	610	47	3	63187	CTSD,FFAR3,IGFBP1
GO:BP	tissue morphogenesis	GO:0048729	FALSE	0.0343131	1.46454	611	47	3	63187	DVL3,MYLK2,PKHD1
GO:BP	lymphocyte activation involved in immune response	GO:0002285	TRUE	0.0345847	1.46112	211	47	2	63187	IRF4,TNFSF13
GO:BP	multi-multicellular organism process	GO:0044706	FALSE	0.0345847	1.46112	213	47	2	63187	CAD,FOSB
GO:BP	regulation of growth	GO:0040008	FALSE	0.0345847	1.46112	620	47	3	63187	IGFBP1,PI16,S100A9
GO:BP	organelle localization	GO:0051640	FALSE	0.0345847	1.46112	620	47	3	63187	KXD1,MEF2A,PKHD1
GO:BP	regulation of GTPase activity	GO:0043087	FALSE	0.0345847	1.46112	210	47	2	63187	DVL3,GMIP
GO:BP	alpha-amino acid metabolic process	GO:1901605	FALSE	0.0349491	1.45656	215	47	2	63187	CAD,PYCR1
GO:BP	cell-cell junction organization	GO:0045216	FALSE	0.0349491	1.45656	215	47	2	63187	NUMBL,PKHD1
GO:BP	cellular response to oxygen-containing compound	GO:1901701	FALSE	0.0352687	1.45261	1179	47	4	63187	CSF3,CTSD,FFAR3,IGFBP1
GO:BP	response to ketone	GO:1901654	FALSE	0.0357333	1.44693	218	47	2	63187	CAD,FOSB
GO:BP	production of molecular mediator of immune response	GO:0002440	FALSE	0.0357503	1.44672	220	47	2	63187	FFAR3,TNFSF13
GO:BP	regulation of endopeptidase activity	GO:0052548	FALSE	0.0357503	1.44672	219	47	2	63187	CTSD,S100A9
GO:BP	ncRNA metabolic process	GO:0034660	FALSE	0.0363316	1.43972	640	47	3	63187	ERI3,ERN2,RRP1
GO:BP	rRNA processing	GO:0006364	FALSE	0.0366337	1.43612	224	47	2	63187	ERI3,RRP1
GO:BP	regulation of MAPK cascade	GO:0043408	FALSE	0.03664	1.43604	643	47	3	63187	DVL3,FGFR4,PKHD1
GO:BP	cellular response to inorganic substance	GO:0071241	FALSE	0.0377419	1.42318	229	47	2	63187	FOSB,MEF2A
GO:BP	heart contraction	GO:0060047	FALSE	0.038688	1.41242	235	47	2	63187	MEF2A,MYLK2
GO:BP	negative regulation of metabolic process	GO:0009892	FALSE	0.038688	1.41242	3455	47	7	63187	APBB1,ERN2,FOSB,MEF2A,MUC1,MXI1,ZNF205
GO:BP	maintenance of location in cell	GO:0051651	FALSE	0.038688	1.41242	233	47	2	63187	S100A9,TPCN1
GO:BP	regulation of cell projection organization	GO:0031344	FALSE	0.0387555	1.41167	667	47	3	63187	APBB1,DVL3,S100A9
GO:BP	developmental growth	GO:0048589	FALSE	0.0387555	1.41167	667	47	3	63187	IGFBP1,PI16,SLC25A25
GO:BP	negative regulation of apoptotic signaling pathway	GO:2001234	FALSE	0.0387555	1.41167	236	47	2	63187	MUC1,PYCR1
GO:BP	nitrogen compound transport	GO:0071705	FALSE	0.0387557	1.41166	1911	47	5	63187	ABCA13,APBB1,FFAR3,SLC25A25,SLC46A1
GO:BP	cellular response to nitrogen compound	GO:1901699	FALSE	0.039139	1.40739	672	47	3	63187	CTSD,FFAR3,IGFBP1
GO:BP	myeloid leukocyte differentiation	GO:0002573	TRUE	0.039139	1.40739	238	47	2	63187	CSF3,IRF4
GO:BP	cell cycle G1/S phase transition	GO:0044843	FALSE	0.039139	1.40739	241	47	2	63187	APBB1,MUC1
GO:BP	nucleobase-containing small molecule metabolic process	GO:0055086	FALSE	0.039139	1.40739	677	47	3	63187	CAD,ENTPD2,SLC25A25
GO:BP	regulation of peptidase activity	GO:0052547	FALSE	0.0398441	1.39964	244	47	2	63187	CTSD,S100A9
GO:BP	regulation of cell morphogenesis	GO:0022604	FALSE	0.040078	1.39709	245	47	2	63187	AKAP2,DVL3
GO:BP	regulation of phosphatidylinositol 3-kinase/protein kinase B signal transduction	GO:0051896	FALSE	0.040128	1.39655	247	47	2	63187	CSF3,PKHD1
GO:BP	heart process	GO:0003015	FALSE	0.040128	1.39655	246	47	2	63187	MEF2A,MYLK2
GO:BP	cell cycle process	GO:0022402	FALSE	0.0402391	1.39535	1276	47	4	63187	APBB1,MUC1,PKHD1,TACC2
GO:BP	regulation of canonical Wnt signaling pathway	GO:0060828	FALSE	0.0404986	1.39256	250	47	2	63187	FRMD8,IGFBP1
GO:BP	positive regulation of immune effector process	GO:0002699	FALSE	0.0404986	1.39256	250	47	2	63187	FFAR3,TNFSF13
GO:BP	immune effector process	GO:0002252	FALSE	0.0409388	1.38786	698	47	3	63187	FFAR3,IRF4,TNFSF13
GO:BP	ribonucleoside triphosphate metabolic process	GO:0009199	FALSE	0.0412873	1.38418	254	47	2	63187	CAD,SLC25A25
GO:BP	immune response	GO:0006955	FALSE	0.0418667	1.37813	1988	47	5	63187	CSF3,FFAR3,IRF4,S100A9,TNFSF13
GO:BP	peptidyl-tyrosine phosphorylation	GO:0018108	FALSE	0.0421316	1.37539	258	47	2	63187	CSF3,FGFR4
GO:BP	positive regulation of growth	GO:0045927	FALSE	0.0421316	1.37539	258	47	2	63187	IGFBP1,S100A9
GO:BP	negative regulation of cell cycle phase transition	GO:1901988	FALSE	0.0425964	1.37063	260	47	2	63187	APBB1,MUC1
GO:BP	peptidyl-tyrosine modification	GO:0018212	FALSE	0.0425964	1.37063	260	47	2	63187	CSF3,FGFR4
GO:BP	immune system process	GO:0002376	FALSE	0.043048	1.36605	2776	47	6	63187	CSF3,CTSD,FFAR3,IRF4,S100A9,TNFSF13
GO:BP	response to bacterium	GO:0009617	FALSE	0.043102	1.3655	720	47	3	63187	CSF3,IL12RB2,S100A9
GO:BP	regulation of cell cycle process	GO:0010564	FALSE	0.0436585	1.35993	724	47	3	63187	APBB1,MUC1,PKHD1
GO:BP	positive regulation of developmental process	GO:0051094	FALSE	0.043696	1.35956	1328	47	4	63187	CSF3,DVL3,NUMBL,TNFSF13
GO:BP	nucleoside triphosphate metabolic process	GO:0009141	FALSE	0.0445389	1.35126	270	47	2	63187	CAD,SLC25A25
GO:BP	regulation of response to stress	GO:0080134	FALSE	0.0447636	1.34908	1340	47	4	63187	FFAR3,IRF4,MUC1,S100A9
GO:BP	mitotic cell cycle process	GO:1903047	FALSE	0.0456968	1.34011	745	47	3	63187	MUC1,PKHD1,TACC2
GO:BP	telencephalon development	GO:0021537	FALSE	0.0462566	1.33483	279	47	2	63187	NUMBL,TACC2
GO:BP	anterograde trans-synaptic signaling	GO:0098916	FALSE	0.0462566	1.33483	750	47	3	63187	CACNA1E,CHRNA2,MYLK2
GO:BP	chemical synaptic transmission	GO:0007268	FALSE	0.0462566	1.33483	750	47	3	63187	CACNA1E,CHRNA2,MYLK2
GO:BP	organic substance catabolic process	GO:1901575	FALSE	0.0465321	1.33225	2074	47	5	63187	CTSD,ENTPD2,ERN2,SMOX,XPNPEP1
GO:BP	trans-synaptic signaling	GO:0099537	FALSE	0.0468445	1.32934	756	47	3	63187	CACNA1E,CHRNA2,MYLK2
GO:BP	cell junction organization	GO:0034330	FALSE	0.0472526	1.32557	759	47	3	63187	NUMBL,PKHD1,PPFIA4
GO:BP	organic hydroxy compound transport	GO:0015850	FALSE	0.047789	1.32067	286	47	2	63187	ABCA13,FFAR3
GO:BP	regulation of defense response	GO:0031347	FALSE	0.0482431	1.31656	768	47	3	63187	FFAR3,IRF4,S100A9
GO:BP	regulation of protein metabolic process	GO:0051246	FALSE	0.0482706	1.31632	2102	47	5	63187	CSF3,CTSD,DVL3,FGFR4,S100A9
GO:BP	regulation of ERK1 and ERK2 cascade	GO:0070372	FALSE	0.0486311	1.31309	291	47	2	63187	FGFR4,PKHD1
GO:BP	phosphatidylinositol 3-kinase/protein kinase B signal transduction	GO:0043491	FALSE	0.049176	1.30825	293	47	2	63187	CSF3,PKHD1
GO:BP	synaptic signaling	GO:0099536	FALSE	0.0494097	1.30619	780	47	3	63187	CACNA1E,CHRNA2,MYLK2
GO:BP	regulation of multicellular organismal development	GO:2000026	FALSE	0.0497221	1.30345	1411	47	4	63187	CSF3,IRF4,NUMBL,PI16
GO:CC	cellular anatomical entity	GO:0110165	TRUE	9.07206e-17	16.0423	21548	47	45	63187	ABCA13,AKAP2,APBB1,ATXN2L,CACNA1E,CAD,CCT3,CHRNA2,CSF3,CTSD,DMRTA1,DVL3,ENTPD2,ERN2,FFAR3,FGFR4,FOSB,FRMD8,GMIP,IGFBP1,IL12RB2,IRF4,KXD1,MEF2A,MUC1,MXI1,MYLK2,NUMBL,PEPD,PI16,PKHD1,PPFIA4,PYCR1,RRP1,S100A9,SLC25A25,SLC46A1,SMOX,TACC2,TNFSF13,TNNT3,TPCN1,TSPAN1,XPNPEP1,ZNF205
GO:CC	cellular_component	GO:0005575	FALSE	1.37313e-16	15.8623	22097	47	45	63187	ABCA13,AKAP2,APBB1,ATXN2L,CACNA1E,CAD,CCT3,CHRNA2,CSF3,CTSD,DMRTA1,DVL3,ENTPD2,ERN2,FFAR3,FGFR4,FOSB,FRMD8,GMIP,IGFBP1,IL12RB2,IRF4,KXD1,MEF2A,MUC1,MXI1,MYLK2,NUMBL,PEPD,PI16,PKHD1,PPFIA4,PYCR1,RRP1,S100A9,SLC25A25,SLC46A1,SMOX,TACC2,TNFSF13,TNNT3,TPCN1,TSPAN1,XPNPEP1,ZNF205
GO:CC	cytoplasm	GO:0005737	FALSE	3.36728e-15	14.4727	12345	47	36	63187	ABCA13,APBB1,ATXN2L,CAD,CCT3,CHRNA2,CSF3,CTSD,DVL3,ENTPD2,ERN2,FGFR4,FRMD8,GMIP,IGFBP1,IRF4,KXD1,MEF2A,MUC1,MXI1,MYLK2,NUMBL,PKHD1,PPFIA4,PYCR1,S100A9,SLC25A25,SLC46A1,SMOX,TACC2,TNFSF13,TNNT3,TPCN1,TSPAN1,XPNPEP1,ZNF205
GO:CC	intracellular anatomical structure	GO:0005622	FALSE	4.52451e-13	12.3444	17834	47	39	63187	ABCA13,APBB1,ATXN2L,CAD,CCT3,CHRNA2,CSF3,CTSD,DMRTA1,DVL3,ENTPD2,ERN2,FGFR4,FOSB,FRMD8,GMIP,IGFBP1,IRF4,KXD1,MEF2A,MUC1,MXI1,MYLK2,NUMBL,PKHD1,PPFIA4,PYCR1,RRP1,S100A9,SLC25A25,SLC46A1,SMOX,TACC2,TNFSF13,TNNT3,TPCN1,TSPAN1,XPNPEP1,ZNF205
GO:CC	organelle	GO:0043226	FALSE	5.15914e-13	12.2874	16808	47	38	63187	ABCA13,APBB1,ATXN2L,CAD,CCT3,CHRNA2,CSF3,CTSD,DMRTA1,DVL3,ENTPD2,ERN2,FGFR4,FOSB,FRMD8,GMIP,IGFBP1,IRF4,KXD1,MEF2A,MUC1,MXI1,MYLK2,PEPD,PKHD1,PYCR1,RRP1,S100A9,SLC25A25,SLC46A1,SMOX,TACC2,TNFSF13,TNNT3,TPCN1,TSPAN1,XPNPEP1,ZNF205
GO:CC	membrane-bounded organelle	GO:0043227	FALSE	4.46186e-12	11.3505	15671	47	36	63187	ABCA13,APBB1,ATXN2L,CAD,CCT3,CHRNA2,CSF3,CTSD,DMRTA1,ENTPD2,ERN2,FGFR4,FOSB,FRMD8,GMIP,IGFBP1,IRF4,KXD1,MEF2A,MUC1,MXI1,MYLK2,PEPD,PKHD1,PYCR1,RRP1,S100A9,SLC25A25,SLC46A1,SMOX,TACC2,TNFSF13,TPCN1,TSPAN1,XPNPEP1,ZNF205
GO:CC	intracellular organelle	GO:0043229	FALSE	7.7931e-12	11.1083	16018	47	36	63187	ABCA13,APBB1,ATXN2L,CAD,CCT3,CHRNA2,CSF3,CTSD,DMRTA1,DVL3,ENTPD2,ERN2,FGFR4,FOSB,FRMD8,GMIP,IGFBP1,IRF4,KXD1,MEF2A,MUC1,MXI1,MYLK2,PKHD1,PYCR1,RRP1,S100A9,SLC25A25,SLC46A1,SMOX,TACC2,TNFSF13,TNNT3,TPCN1,TSPAN1,ZNF205
GO:CC	intracellular membrane-bounded organelle	GO:0043231	FALSE	2.52008e-10	9.59859	14605	47	33	63187	ABCA13,APBB1,ATXN2L,CAD,CHRNA2,CSF3,CTSD,DMRTA1,ENTPD2,ERN2,FGFR4,FOSB,FRMD8,GMIP,IGFBP1,IRF4,KXD1,MEF2A,MUC1,MXI1,MYLK2,PKHD1,PYCR1,RRP1,S100A9,SLC25A25,SLC46A1,SMOX,TACC2,TNFSF13,TPCN1,TSPAN1,ZNF205
GO:CC	membrane	GO:0016020	FALSE	1.40738e-09	8.85159	9864	47	27	63187	ABCA13,AKAP2,APBB1,ATXN2L,CACNA1E,CAD,CHRNA2,CTSD,ENTPD2,ERN2,FFAR3,FGFR4,FRMD8,GMIP,IL12RB2,IRF4,KXD1,MUC1,PKHD1,S100A9,SLC25A25,SLC46A1,SMOX,TACC2,TNFSF13,TPCN1,TSPAN1
GO:CC	organelle lumen	GO:0043233	FALSE	4.04793e-08	7.39277	6657	47	21	63187	APBB1,ATXN2L,CAD,CHRNA2,CSF3,CTSD,FOSB,FRMD8,GMIP,IGFBP1,IRF4,MEF2A,MUC1,MXI1,PYCR1,RRP1,S100A9,SMOX,TACC2,TNFSF13,TSPAN1
GO:CC	membrane-enclosed lumen	GO:0031974	FALSE	4.04793e-08	7.39277	6657	47	21	63187	APBB1,ATXN2L,CAD,CHRNA2,CSF3,CTSD,FOSB,FRMD8,GMIP,IGFBP1,IRF4,MEF2A,MUC1,MXI1,PYCR1,RRP1,S100A9,SMOX,TACC2,TNFSF13,TSPAN1
GO:CC	intracellular organelle lumen	GO:0070013	FALSE	4.04793e-08	7.39277	6657	47	21	63187	APBB1,ATXN2L,CAD,CHRNA2,CSF3,CTSD,FOSB,FRMD8,GMIP,IGFBP1,IRF4,MEF2A,MUC1,MXI1,PYCR1,RRP1,S100A9,SMOX,TACC2,TNFSF13,TSPAN1
GO:CC	vesicle	GO:0031982	FALSE	2.35889e-07	6.62729	4004	47	16	63187	ABCA13,CAD,CCT3,CSF3,CTSD,ENTPD2,FGFR4,MUC1,PEPD,PKHD1,S100A9,SLC46A1,TNFSF13,TPCN1,TSPAN1,XPNPEP1
GO:CC	extracellular space	GO:0005615	FALSE	1.08305e-06	5.96535	3303	47	14	63187	CAD,CCT3,CSF3,CTSD,ENTPD2,IGFBP1,MUC1,PEPD,PI16,PKHD1,S100A9,TNFSF13,TSPAN1,XPNPEP1
GO:CC	cytosol	GO:0005829	FALSE	2.61256e-06	5.58293	5487	47	17	63187	ATXN2L,CAD,CCT3,DVL3,ERN2,FRMD8,GMIP,IRF4,MEF2A,MXI1,PPFIA4,S100A9,SMOX,TACC2,TNFSF13,TNNT3,XPNPEP1
GO:CC	cell periphery	GO:0071944	FALSE	2.62175e-06	5.58141	6228	47	18	63187	ABCA13,AKAP2,APBB1,CACNA1E,CHRNA2,CTSD,ENTPD2,FFAR3,FGFR4,FRMD8,GMIP,IL12RB2,MUC1,PKHD1,S100A9,SLC46A1,TACC2,TSPAN1
GO:CC	extracellular region	GO:0005576	FALSE	2.62175e-06	5.58141	4213	47	15	63187	CAD,CCT3,CSF3,CTSD,ENTPD2,FGFR4,IGFBP1,MUC1,PEPD,PI16,PKHD1,S100A9,TNFSF13,TSPAN1,XPNPEP1
GO:CC	extracellular exosome	GO:0070062	FALSE	3.41131e-06	5.46708	2109	47	11	63187	CAD,CCT3,CTSD,ENTPD2,MUC1,PEPD,PKHD1,S100A9,TNFSF13,TSPAN1,XPNPEP1
GO:CC	extracellular organelle	GO:0043230	FALSE	3.41131e-06	5.46708	2134	47	11	63187	CAD,CCT3,CTSD,ENTPD2,MUC1,PEPD,PKHD1,S100A9,TNFSF13,TSPAN1,XPNPEP1
GO:CC	plasma membrane	GO:0005886	FALSE	3.41131e-06	5.46708	5742	47	17	63187	ABCA13,AKAP2,APBB1,CACNA1E,CHRNA2,ENTPD2,FFAR3,FGFR4,FRMD8,GMIP,IL12RB2,MUC1,PKHD1,S100A9,SLC46A1,TACC2,TSPAN1
GO:CC	extracellular vesicle	GO:1903561	FALSE	3.41131e-06	5.46708	2133	47	11	63187	CAD,CCT3,CTSD,ENTPD2,MUC1,PEPD,PKHD1,S100A9,TNFSF13,TSPAN1,XPNPEP1
GO:CC	extracellular membrane-bounded organelle	GO:0065010	FALSE	3.41131e-06	5.46708	2134	47	11	63187	CAD,CCT3,CTSD,ENTPD2,MUC1,PEPD,PKHD1,S100A9,TNFSF13,TSPAN1,XPNPEP1
GO:CC	nucleus	GO:0005634	FALSE	2.79805e-05	4.55314	10074	47	21	63187	APBB1,ATXN2L,CAD,CHRNA2,DMRTA1,FOSB,FRMD8,GMIP,IRF4,MEF2A,MUC1,MXI1,MYLK2,PKHD1,RRP1,S100A9,SMOX,TACC2,TNFSF13,TSPAN1,ZNF205
GO:CC	nuclear lumen	GO:0031981	FALSE	5.56377e-05	4.25463	5521	47	15	63187	APBB1,ATXN2L,CAD,CHRNA2,FOSB,FRMD8,GMIP,IRF4,MEF2A,MXI1,RRP1,SMOX,TACC2,TNFSF13,TSPAN1
GO:CC	nucleoplasm	GO:0005654	FALSE	6.92916e-05	4.15932	4220	47	13	63187	APBB1,ATXN2L,CHRNA2,FOSB,FRMD8,GMIP,IRF4,MEF2A,MXI1,SMOX,TACC2,TNFSF13,TSPAN1
GO:CC	non-membrane-bounded organelle	GO:0043228	FALSE	8.94432e-05	4.04845	6592	47	16	63187	ATXN2L,CCT3,DMRTA1,DVL3,FOSB,FRMD8,IRF4,MEF2A,MUC1,MXI1,MYLK2,PKHD1,RRP1,S100A9,TACC2,TNNT3
GO:CC	intracellular non-membrane-bounded organelle	GO:0043232	FALSE	8.94432e-05	4.04845	6591	47	16	63187	ATXN2L,CCT3,DMRTA1,DVL3,FOSB,FRMD8,IRF4,MEF2A,MUC1,MXI1,MYLK2,PKHD1,RRP1,S100A9,TACC2,TNNT3
GO:CC	chromosome	GO:0005694	FALSE	8.94432e-05	4.04845	1949	47	9	63187	DMRTA1,DVL3,FOSB,IRF4,MEF2A,MUC1,MXI1,PKHD1,RRP1
GO:CC	lysosome	GO:0005764	FALSE	0.000133737	3.87375	762	47	6	63187	ABCA13,CSF3,CTSD,KXD1,TPCN1,TSPAN1
GO:CC	protein-containing complex	GO:0032991	FALSE	0.000133737	3.87375	8588	47	18	63187	CACNA1E,CAD,CCT3,CHRNA2,DMRTA1,DVL3,ERN2,FGFR4,FOSB,IL12RB2,IRF4,KXD1,MEF2A,MUC1,MXI1,RRP1,TNNT3,TPCN1
GO:CC	lysosomal membrane	GO:0005765	FALSE	0.000133737	3.87375	446	47	5	63187	ABCA13,CTSD,KXD1,TPCN1,TSPAN1
GO:CC	lytic vacuole membrane	GO:0098852	FALSE	0.000133737	3.87375	446	47	5	63187	ABCA13,CTSD,KXD1,TPCN1,TSPAN1
GO:CC	lytic vacuole	GO:0000323	FALSE	0.000133737	3.87375	762	47	6	63187	ABCA13,CSF3,CTSD,KXD1,TPCN1,TSPAN1
GO:CC	vacuolar membrane	GO:0005774	FALSE	0.000187835	3.72622	489	47	5	63187	ABCA13,CTSD,KXD1,TPCN1,TSPAN1
GO:CC	endomembrane system	GO:0012505	FALSE	0.000187835	3.72622	4777	47	13	63187	ABCA13,APBB1,CTSD,ENTPD2,ERN2,FGFR4,IGFBP1,MUC1,PKHD1,S100A9,SLC46A1,SMOX,TPCN1
GO:CC	vacuole	GO:0005773	FALSE	0.00023103	3.63633	855	47	6	63187	ABCA13,CSF3,CTSD,KXD1,TPCN1,TSPAN1
GO:CC	chromatin	GO:0000785	FALSE	0.000360868	3.44265	1368	47	7	63187	DMRTA1,DVL3,FOSB,IRF4,MEF2A,MUC1,MXI1
GO:CC	protein-DNA complex	GO:0032993	FALSE	0.000475441	3.3229	1436	47	7	63187	DMRTA1,DVL3,FOSB,IRF4,MEF2A,MUC1,MXI1
GO:CC	cell junction	GO:0030054	FALSE	0.0011558	2.93712	2230	47	8	63187	APBB1,CACNA1E,CAD,CHRNA2,FGFR4,MYLK2,PPFIA4,TSPAN1
GO:CC	apical plasma membrane	GO:0016324	FALSE	0.00125164	2.90252	407	47	4	63187	AKAP2,MUC1,PKHD1,SLC46A1
GO:CC	organelle membrane	GO:0031090	FALSE	0.00191486	2.71786	3770	47	10	63187	ABCA13,CTSD,ENTPD2,ERN2,KXD1,SLC25A25,SLC46A1,SMOX,TPCN1,TSPAN1
GO:CC	apical part of cell	GO:0045177	FALSE	0.00210241	2.67728	473	47	4	63187	AKAP2,MUC1,PKHD1,SLC46A1
GO:CC	synapse	GO:0045202	FALSE	0.00354756	2.45007	1468	47	6	63187	APBB1,CACNA1E,CAD,CHRNA2,MYLK2,PPFIA4
GO:CC	side of membrane	GO:0098552	FALSE	0.00951542	2.02157	721	47	4	63187	AKAP2,IL12RB2,KXD1,PKHD1
GO:CC	monoatomic ion channel complex	GO:0034702	FALSE	0.0101075	1.99535	346	47	3	63187	CACNA1E,CHRNA2,TPCN1
GO:CC	cytoplasmic vesicle	GO:0031410	FALSE	0.01055	1.97675	2513	47	7	63187	ABCA13,CSF3,CTSD,FGFR4,S100A9,SLC46A1,TPCN1
GO:CC	plasma membrane region	GO:0098590	FALSE	0.01055	1.97675	1266	47	5	63187	AKAP2,CHRNA2,MUC1,PKHD1,SLC46A1
GO:CC	intracellular vesicle	GO:0097708	FALSE	0.01055	1.97675	2518	47	7	63187	ABCA13,CSF3,CTSD,FGFR4,S100A9,SLC46A1,TPCN1
GO:CC	lysosomal lumen	GO:0043202	FALSE	0.0107577	1.96828	100	47	2	63187	CSF3,CTSD
GO:CC	collagen-containing extracellular matrix	GO:0062023	FALSE	0.0158915	1.79883	425	47	3	63187	CTSD,ENTPD2,S100A9
GO:CC	endoplasmic reticulum	GO:0005783	FALSE	0.0159659	1.79681	2055	47	6	63187	APBB1,ENTPD2,ERN2,FGFR4,IGFBP1,PKHD1
GO:CC	transmembrane transporter complex	GO:1902495	FALSE	0.0173208	1.76143	445	47	3	63187	CACNA1E,CHRNA2,TPCN1
GO:CC	cell surface	GO:0009986	FALSE	0.0173208	1.76143	903	47	4	63187	IL12RB2,PKHD1,PPFIA4,SLC46A1
GO:CC	transporter complex	GO:1990351	FALSE	0.0197145	1.70521	472	47	3	63187	CACNA1E,CHRNA2,TPCN1
GO:CC	bounding membrane of organelle	GO:0098588	FALSE	0.0207328	1.68334	2203	47	6	63187	ABCA13,CTSD,KXD1,SLC46A1,TPCN1,TSPAN1
GO:CC	receptor complex	GO:0043235	FALSE	0.0239613	1.62049	523	47	3	63187	CHRNA2,FGFR4,IL12RB2
GO:CC	endosome	GO:0005768	FALSE	0.0259302	1.58619	1060	47	4	63187	CTSD,FGFR4,SLC46A1,TPCN1
GO:CC	vacuolar lumen	GO:0005775	FALSE	0.0259302	1.58619	178	47	2	63187	CSF3,CTSD
GO:CC	external encapsulating structure	GO:0030312	FALSE	0.0261352	1.58277	556	47	3	63187	CTSD,ENTPD2,S100A9
GO:CC	extracellular matrix	GO:0031012	FALSE	0.0261352	1.58277	555	47	3	63187	CTSD,ENTPD2,S100A9
GO:CC	cell body	GO:0044297	FALSE	0.0267406	1.57283	565	47	3	63187	CACNA1E,CAD,CCT3
GO:CC	endosome membrane	GO:0010008	FALSE	0.0267406	1.57283	567	47	3	63187	CTSD,SLC46A1,TPCN1
GO:CC	cytoskeleton	GO:0005856	FALSE	0.0271213	1.56669	2430	47	6	63187	CCT3,FRMD8,PKHD1,S100A9,TACC2,TNNT3
GO:CC	sarcomere	GO:0030017	FALSE	0.0334014	1.47624	220	47	2	63187	MYLK2,TNNT3
GO:CC	cytoplasmic vesicle membrane	GO:0030659	FALSE	0.0356799	1.44758	1226	47	4	63187	ABCA13,CTSD,SLC46A1,TPCN1
GO:CC	vesicle membrane	GO:0012506	FALSE	0.0365728	1.43684	1240	47	4	63187	ABCA13,CTSD,SLC46A1,TPCN1
GO:CC	myofibril	GO:0030016	FALSE	0.0377199	1.42343	242	47	2	63187	MYLK2,TNNT3
GO:CC	contractile fiber	GO:0043292	FALSE	0.0401949	1.39583	252	47	2	63187	MYLK2,TNNT3
GO:CC	centrosome	GO:0005813	TRUE	0.0421224	1.37549	726	47	3	63187	FRMD8,PKHD1,TACC2
GO:CC	distal axon	GO:0150034	FALSE	0.0451922	1.34494	279	47	2	63187	APBB1,CAD
GO:CC	membrane protein complex	GO:0098796	FALSE	0.0482304	1.31668	1401	47	4	63187	CACNA1E,CHRNA2,ERN2,TPCN1
GO:CC	microtubule cytoskeleton	GO:0015630	FALSE	0.0482304	1.31668	1405	47	4	63187	CCT3,FRMD8,PKHD1,TACC2
GO:CC	supramolecular complex	GO:0099080	FALSE	0.0494733	1.30563	1426	47	4	63187	ATXN2L,CCT3,MYLK2,TNNT3
