# Supplementary material for: Identification and Analysis of Circular RNAs in Mammary Gland from Yaks Between Lactation and Dry Period
Source: Animals (Basel). 2025 Jan 3;15(1):89. doi: 10.3390/ani15010089 (PMC11718809; doi:10.3390/ani15010089)
Supplement: Supplementary file 1 [file animals-15-00089-s001.zip › supplementary file/Table S4. Primer sequences for transcripts used in real-time quantitative PCR.xlsx]

## Sheet: Sheet1
transcript_id	Primer sequences(5'-3')
TANC1-S	AAGACGGCAGCCAACAA
TANC1-A	CGGAACGGGATTATGAC
SNX29-S	TCTGAGCAGCCTGTTACCTT
SNX29-A	TGACGGGGAAGAGCACC
RBBP8-S	GATATGTTTGATCGGACG
RBBP8-A	GCTCCTGGATCTATACTC
URB1-S	CCCTGTTTCCTCCTTCATCT
URB1-A	GTTGCTGCCATAGCGACTT
SYTL3-S	GAAGAACACGGTGGAGC
SYTL3-A	GAGGCAGTAACGAATGG
TLK2-S	CTCACCGCAACATTCCT
TLK2-A	GGTTTCGCTGGTCATTC
